# Supplementary material for: Integration of transcriptome analysis with pathophysiological endpoints to evaluate cigarette smoke toxicity in an in vitro human airway tissue model
Source: Arch Toxicol. 2021 Mar 3;95(5):1739–61. doi: 10.1007/s00204-021-03008-0 (PMC8113308; doi:10.1007/s00204-021-03008-0)
Supplement: Supplementary file 3 — Supplementary file3 (XLSX 10083 KB) [file 204_2021_3008_MOESM3_ESM.xlsx]

## Sheet: T1-4h
Gene_ID	0.5 L/min	Clean air	log2FoldChange	pvalue	padj	GeneName	Chrom	Strand	Start	End	GeneLength	GeneType	GeneDescription	S_19_readcount	S_20_readcount	S_21_readcount	S_4_readcount	S_5_readcount	S_6_readcount	S_19_fpkm	S_20_fpkm	S_21_fpkm	S_4_fpkm	S_5_fpkm	S_6_fpkm
ENSG00000140465	19663.5	2.58748	11.529	0	0	CYP1A1	chr15	-	75011883	75017951	2685	protein_coding	cytochrome_P450_family_1_subfamily_A_polypeptide_1	18091	17071	16693	4	2	3	370.28	349.483	337.284	0.0751379	0.0401145	0.0537263
ENSG00000100292	95796.8	248.411	8.5247	0	0	HMOX1	chr22	+	35776354	35790207	1822	protein_coding	heme_oxygenase_(decycling)_1	84091	81198	87435	285	224	355	2536.37	2449.67	2603.41	7.88933	6.62087	9.36892
ENSG00000182585	1049.66	3.7414	7.3059	4.3382e-126	8.9053e-124	EPGN	chr4	+	75174190	75181024	1196	protein_coding	epithelial_mitogen	1097	747	924	6	3	4	50.4066	34.3321	41.9128	0.253025	0.135084	0.160819
ENSG00000170801	357.876	0.55931	6.8565	1.0484e-65	7.5511e-64	HTRA3	chr4	+	8271492	8308838	2541	protein_coding	HtrA_serine_peptidase_3	303	327	314	0	0	2	6.55315	7.07382	6.70395	0	0	0.0378473
ENSG00000108551	2131.08	17.9027	6.6719	3.3498e-263	1.9647e-260	RASD1	chr17	-	17397751	17399709	1746	protein_coding	RAS_dexamethasone-induced_1	1790	1690	2145	13	22	27	56.3405	53.2051	66.6483	0.375528	0.678569	0.743583
ENSG00000113739	3361.32	30.1149	6.6471	0	0	STC2	chr5	-	172741716	172756506	5353	protein_coding	stanniocalcin_2	3443	2706	2712	37	36	31	35.347	27.787	27.4852	0.348617	0.362177	0.278467
ENSG00000258791	279.694	0.56616	6.484	1.1399e-55	6.5148e-54	LINC00520	chr14	-	56247864	56263406	883	processed_transcript	long_intergenic_non-protein_coding_RNA_520	183	308	247	1	0	1	11.3894	19.1735	15.1755	0.0571193	0	0.0544564
ENSG00000175592	6253.99	106.852	5.8175	0	0	FOSL1	chr11	-	65659520	65668044	1669	protein_coding	FOS-like_antigen_1	5825	5154	5516	112	121	137	191.801	169.746	179.297	3.38458	3.90431	3.94706
ENSG00000250033	254.419	2.28728	5.774	3.41e-58	2.1265e-56	SLC7A11-AS1	chr4	+	138978618	139099331	4654	processed_transcript	SLC7A11_antisense_RNA_1	251	194	226	1	2	5	2.96387	2.29132	2.63444	0.0108372	0.023143	0.0516599
ENSG00000151012	15026.3	267.971	5.7504	0	0	SLC7A11	chr4	-	139085251	139163503	9645	protein_coding	solute_carrier_family_7_(anionic_amino_acid_transporter_light_chain_xc-_system)_member_11	15308	11079	13240	323	263	344	87.2225	63.1407	74.4717	1.68906	1.46848	1.71501
ENSG00000255150	1649.77	34.7406	5.4542	4.4588e-258	2.4962e-255	EID3	chr12	+	104697517	104698980	1464	protein_coding	EP300_interacting_inhibitor_of_differentiation_3	1256	1519	1579	37	43	40	47.1477	57.0332	58.5123	1.27469	1.58177	1.3138
ENSG00000122254	122.743	0.55931	5.4231	3.5656e-35	1.102e-33	HS3ST2	chr16	+	22825498	22927659	2314	protein_coding	heparan_sulfate_(glucosamine)_3-O-sulfotransferase_2	79	127	118	0	0	2	1.87619	3.01683	2.76646	0	0	0.0415601
ENSG00000140961	12106.3	291.13	5.3394	0	0	OSGIN1	chr16	+	83981887	83999937	2391	protein_coding	oxidative_stress_induced_growth_inhibitor_1	11220	9861	10852	356	276	379	257.885	226.701	246.227	7.50955	6.21648	7.62201
ENSG00000229261	102.037	0.580904	5.1905	1.3989e-31	3.7785e-30	RP11-227H15.4	chr10	-	70975089	70992246	1933	antisense	-	110	74	85	0	1	1	3.12733	2.10432	2.38557	0	0.0278602	0.0248758
ENSG00000231274	133.368	1.69952	5.0728	2.0028e-37	6.7956e-36	SGK110	chr19	-	56052023	56056909	1269	protein_coding	putative_uncharacterized_serine/threonine-protein_kinase_SgK110_	94	131	127	0	1	5	4.07079	5.67441	5.42935	0	0.0424379	0.18946
ENSG00000073756	1635.34	40.2789	5.011	1.078e-78	1.002e-76	PTGS2	chr1	-	186640923	186649559	4514	protein_coding	prostaglandin-endoperoxide_synthase_2_(prostaglandin_G/H_synthase_and_cyclooxygenase)	1390	1387	1538	29	43	68	16.9225	16.8899	18.4842	0.324026	0.513006	0.724364
ENSG00000115602	290.082	6.93242	4.9863	1.4823e-70	1.1817e-68	IL1RL1	chr2	+	102927962	102968497	3994	protein_coding	interleukin_1_receptor-like_1	265	253	247	7	8	9	3.64628	3.48196	3.35502	0.0883962	0.107869	0.108354
ENSG00000130513	49320.1	1562.83	4.9496	0	0	GDF15	chr19	+	18485541	18499987	1720	protein_coding	growth_differentiation_factor_15	41981	42803	45338	1676	1585	2164	1341.33	1367.91	1430.01	49.1461	49.6268	60.4976
ENSG00000251127	60.3334	0	4.8313	4.5149e-23	8.1897e-22	RP11-280G9.1	chr8	-	62671653	62678528	2750	lincRNA	-	62	52	45	0	0	0	1.239	1.0394	0.88774	0	0	0
ENSG00000118432	154.26	3.44119	4.7801	8.2858e-43	3.4074e-41	CNR1	chr6	-	88849583	88876078	8974	protein_coding	cannabinoid_receptor_1_(brain)	135	128	144	3	3	6	0.826723	0.784034	0.870527	0.0168608	0.0180032	0.0321495
ENSG00000173110	8059.57	169.125	4.7775	5.6858e-35	1.742e-33	HSPA6	chr1	+	161494036	161496681	2646	protein_coding	heat_shock_70kDa_protein_6_(HSP70B')	3562	10634	7076	205	165	217	73.9803	220.911	145.079	3.90758	3.35822	3.94348
ENSG00000271303	622.288	15.9362	4.7412	8.7327e-46	3.9326e-44	SRXN1	chr20	-	627259	634014	2698	protein_coding	sulfiredoxin_1	773	435	431	18	20	17	15.7453	8.86254	8.66645	0.336492	0.399212	0.302982
ENSG00000124882	3063.67	112.37	4.716	0	0	EREG	chr4	+	75230860	75254468	4619	protein_coding	epiregulin	2677	2563	2843	167	113	109	31.8502	30.5008	33.3914	1.82353	1.31749	1.13472
ENSG00000226756	306.373	9.56204	4.7028	3.6429e-74	3.0837e-72	AC007365.3	chr2	+	64871746	64873832	627	lincRNA	-	284	259	265	14	11	8	24.8922	22.7061	22.9289	1.12617	0.944801	0.613525
ENSG00000115008	706.245	25.7879	4.6222	1.2103e-131	2.6382e-129	IL1A	chr2	-	113531492	113542167	2124	protein_coding	interleukin_1_alpha	554	621	689	21	22	47	14.334	16.0712	17.5983	0.498664	0.557806	1.06403
ENSG00000122733	130.237	3.13309	4.5721	6.8958e-35	2.0971e-33	KIAA1045	chr9	+	34957484	34982541	5718	protein_coding	KIAA1045	81	122	141	2	2	7	0.77849	1.17281	1.33777	0.0176413	0.0188365	0.0588659
ENSG00000225217	1673.7	20.0073	4.5627	1.0873e-20	1.7207e-19	HSPA7	chr1	+	161576081	161578007	1927	pseudogene	heat_shock_70kDa_protein_7_(HSP70B)	526	2596	1294	25	25	19	15.0009	74.0515	36.4299	0.654338	0.698672	0.474113
ENSG00000101255	3141.6	129.365	4.5567	0	0	TRIB3	chr20	+	361261	378203	2499	protein_coding	tribbles_homolog_3_(Drosophila)	2787	2545	2957	167	123	159	61.2891	55.98	64.1935	3.3705	2.65066	3.05943
ENSG00000118496	4458.68	185.526	4.5493	0	0	FBXO30	chr6	-	146119271	146135889	4376	protein_coding	F-box_protein_30	4269	3513	3978	212	223	206	53.6119	44.1278	49.3166	2.44344	2.74437	2.2636
ENSG00000248323	1546.13	65.6054	4.4918	1.4371e-245	7.6958e-243	RP11-213H15.3	chr5	-	90598846	90610219	2672	processed_transcript	-	1349	1237	1494	61	79	87	27.7452	25.4475	30.3333	1.15143	1.59223	1.56564
ENSG00000171658	1225.54	51.9418	4.4818	6.7855e-214	3.039e-211	RP11-443P15.2	chr3	+	185677732	185698658	1789	pseudogene	-	1115	997	1121	45	60	75	34.2513	30.6335	33.9939	1.26866	1.80616	2.01586
ENSG00000183696	5246.36	246.57	4.3784	0	0	UPP1	chr7	+	48128225	48148330	2782	protein_coding	uridine_phosphorylase_1	4286	4751	4805	305	236	315	84.6657	93.8726	93.7005	5.52951	4.56846	5.44456
ENSG00000164220	62.9337	0.860559	4.3619	2.2307e-21	3.6978e-20	F2RL2	chr5	-	75911307	75919259	3429	protein_coding	coagulation_factor_II_(thrombin)_receptor-like_2	71	35	60	0	1	2	1.1379	0.561063	0.94927	0	0.0157054	0.0280461
ENSG00000257732	298.639	12.4813	4.3502	1.3094e-72	1.0824e-70	RP11-818F20.5	chr12	-	104656092	104674500	701	antisense	-	255	251	282	13	17	13	19.991	19.6819	21.8241	0.935339	1.30601	0.891733
ENSG00000198535	536.637	24.1774	4.3169	2.211e-103	3.185e-101	C2CD4A	chr15	+	62359176	62363116	3445	protein_coding	C2_calcium-dependent_domain_containing_4A	398	453	566	34	21	29	6.34901	7.22803	8.91319	0.497775	0.328281	0.404779
ENSG00000178734	93.9368	2.56693	4.3106	2.0431e-28	4.8439e-27	C13orf45	chr13	+	76445187	76457947	1154	protein_coding	chromosome_13_open_reading_frame_45	70	82	96	1	2	6	3.33353	3.90588	4.51306	0.0437057	0.0933339	0.250009
ENSG00000148926	2535.71	134.06	4.204	0	0	ADM	chr11	+	10326227	10328944	1889	protein_coding	adrenomedullin	2187	2164	2339	155	137	173	63.6252	62.9704	67.1744	4.1385	3.90575	4.40376
ENSG00000266401	43.1737	0.279655	4.1929	1.9686e-17	2.5603e-16	RP11-874J12.4	chr18	+	3653410	3656282	1455	antisense	-	27	43	44	0	0	1	1.0198	1.62449	1.64057	0	0	0.0330481
ENSG00000103154	106.077	3.74825	4.1737	7.0227e-31	1.8423e-29	NECAB2	chr16	+	84002237	84036381	2064	protein_coding	N-terminal_EF-hand_calcium_binding_protein_2	81	94	105	7	3	3	2.15669	2.50339	2.75985	0.171053	0.0782757	0.069891
ENSG00000224251	520.423	26.4794	4.1668	1.7143e-110	2.8153e-108	RP11-499O7.7	chr10	+	5037680	5039572	425	antisense	-	479	408	486	34	24	34	61.9382	52.7694	62.0373	4.03491	3.04115	3.8468
ENSG00000138678	2449.1	133.669	4.1476	5.2537e-263	3.0096e-260	AGPAT9	chr4	+	84457067	84527028	2631	protein_coding	1-acylglycerol-3-phosphate_O-acyltransferase_9	2477	1881	2100	148	160	154	51.7389	39.2988	43.3016	2.83716	3.27502	2.81455
ENSG00000235995	35.9936	0	4.1415	6.0425e-16	7.1354e-15	UBE2V1P6	chr2	+	169971705	169972190	422	pseudogene	ubiquitin-conjugating_enzyme_E2_variant_1_pseudogene_6	24	37	34	0	0	0	3.12544	4.81948	4.37091	0	0	0
ENSG00000120337	35.9624	0	4.1232	9.3834e-16	1.0944e-14	TNFSF18	chr1	-	173009100	173020103	2008	protein_coding	tumor_necrosis_factor_(ligand)_superfamily_member_18	30	23	42	0	0	0	0.82105	0.629615	1.13473	0	0	0
ENSG00000178381	4379.98	226.045	4.0987	6.4867e-76	5.6462e-74	ZFAND2A	chr7	-	1191707	1200395	1084	protein_coding	zinc_finger_AN1-type_domain_2A	2829	4496	4237	264	218	303	143.422	227.986	212.048	12.2834	10.8304	13.4407
ENSG00000219891	375.131	19.7013	4.0942	8.4217e-85	9.1388e-83	ZSCAN12P1	chr6	+	28058932	28061442	1657	pseudogene	zinc_finger_and_SCAN_domain_containing_12_pseudogene_1	300	329	361	18	26	24	9.94972	10.914	11.8193	0.54789	0.845018	0.696464
ENSG00000225760	82.8707	2.55904	4.064	3.7907e-23	6.9065e-22	RP11-365P13.3	chr13	+	111635654	111642911	684	lincRNA	-	41	83	95	3	1	5	3.29412	6.67011	7.53483	0.221212	0.0787334	0.351499
ENSG00000063438	190.653	9.88593	3.9914	9.8722e-49	4.8789e-47	AHRR	chr5	+	304291	438406	5661	protein_coding	aryl-hydrocarbon_receptor_repressor	155	175	173	11	14	9	1.5047	1.69924	1.6579	0.0980039	0.133183	0.0764468
ENSG00000169297	74.3154	2.54534	3.9861	2.7674e-23	5.0911e-22	NR0B1	chrX	-	30322323	30327715	2021	protein_coding	nuclear_receptor_subfamily_0_group_B_member_1	66	66	64	1	1	7	1.79469	1.7951	1.71799	0.0249561	0.026647	0.166549
ENSG00000162616	7417.36	463.4	3.9799	0	0	DNAJB4	chr1	+	78444859	78483648	2988	protein_coding	DnaJ_(Hsp40)_homolog_subfamily_B_member_4	6252	6317	7003	567	520	516	114.987	116.209	127.148	9.57075	9.37213	8.30384
ENSG00000223458	46.6064	0.859515	3.9513	8.1048e-17	1.0129e-15	RP11-332E3.2	chr13	+	76452849	76455263	243	sense_intronic	-	27	54	42	3	0	0	6.10618	12.2151	9.37667	0.622671	0	0
ENSG00000225177	975.688	60.8276	3.9276	1.8023e-150	4.7231e-148	RP11-390P2.4	chr6	+	139013685	139018425	917	antisense	-	742	824	1010	64	64	83	44.4679	49.3934	59.7527	3.52009	3.7586	4.3523
ENSG00000196358	94.6978	4.05739	3.9242	1.1641e-26	2.522e-25	NTNG2	chr9	+	135037334	135119921	4792	protein_coding	netrin_G2	60	97	93	5	5	4	0.688092	1.11267	1.05286	0.0526256	0.0561912	0.0401377
ENSG00000159231	1203.03	77.8182	3.8919	2.5359e-190	9.6103e-188	CBR3	chr21	+	37507210	37518864	1169	protein_coding	carbonyl_reductase_3	1153	950	1070	101	75	94	54.2035	44.6704	49.6564	4.35763	3.45511	3.86654
ENSG00000109321	448.129	22.126	3.89	5.428e-31	1.4346e-29	AREG	chr4	+	75310851	75320726	1240	protein_coding	amphiregulin	324	411	448	14	23	40	14.3594	18.2193	19.6003	0.569443	0.998899	1.55113
ENSG00000125462	32.9835	0.301249	3.8569	1.9994e-14	2.1211e-13	C1orf61	chr1	-	156374044	156400493	2697	protein_coding	chromosome_1_open_reading_frame_61	29	29	29	0	1	0	0.590921	0.591055	0.583341	0	0.019968	0
ENSG00000144671	71.4749	2.55904	3.8366	9.1392e-20	1.3636e-18	SLC22A14	chr3	+	38323785	38360066	2277	protein_coding	solute_carrier_family_22_member_14	33	66	90	3	1	5	0.796458	1.59328	2.1443	0.066451	0.0236512	0.105589
ENSG00000198431	48395.2	3365.74	3.8216	0	0	TXNRD1	chr12	+	104609557	104744061	3974	protein_coding	thioredoxin_reductase_1	49098	37762	40742	3901	3740	4010	678.966	522.322	556.186	49.5099	50.6826	48.5206
ENSG00000187134	24796.5	1720.16	3.8202	0	0	AKR1C1	chr10	+	4934796	5025475	6705	protein_coding	aldo-keto_reductase_family_1_member_C1	23067	20116	22223	1880	1670	2426	189.062	164.913	179.808	14.1417	13.4132	17.3981
ENSG00000198074	5771.9	401.957	3.8168	0	0	AKR1B10	chr7	+	134212344	134226160	1590	protein_coding	aldo-keto_reductase_family_1_member_B10_(aldose_reductase)	5592	4664	4965	508	413	472	193.278	161.24	169.406	16.1143	13.9884	14.2743
ENSG00000138166	4046.69	290.576	3.7706	0	0	DUSP5	chr10	+	112257596	112271302	2557	protein_coding	dual_specificity_phosphatase_5	3789	3250	3635	290	349	366	81.4341	69.8657	77.1222	5.7202	7.35038	6.88272
ENSG00000235505	114.376	6.34467	3.7507	1.0587e-30	2.7685e-29	RP11-693N9.2	chr11	-	104772276	104789800	3530	pseudogene	-	86	96	120	6	7	9	1.33886	1.49488	1.84422	0.0857275	0.106792	0.122596
ENSG00000173762	111.003	6.08556	3.7475	2.2443e-29	5.4821e-28	CD7	chr17	-	80272744	80275478	2021	protein_coding	CD7_molecule	75	111	107	9	7	5	2.03942	3.01903	2.87226	0.224605	0.186529	0.118963
ENSG00000104419	6170.78	454.154	3.7411	0	0	NDRG1	chr8	-	134249414	134314265	3983	protein_coding	N-myc_downstream_regulated_1	5662	5311	5301	515	458	603	78.1217	73.2955	72.2027	6.5214	6.19256	7.27975
ENSG00000197063	7302.2	542.462	3.7265	0	0	MAFG	chr17	-	79876146	79885590	5040	protein_coding	v-maf_musculoaponeurotic_fibrosarcoma_oncogene_homolog_G_(avian)	7164	5824	6268	655	592	631	78.1155	63.5187	67.469	6.55472	6.32567	6.02017
ENSG00000234210	27.6315	0	3.6766	4.0715e-12	3.5768e-11	AC006372.4	chr7	+	157258925	157292410	4049	lincRNA	-	10	34	29	0	0	0	0.135726	0.461575	0.388558	0	0	0
ENSG00000138061	32728.7	2406.81	3.6596	1.7537e-87	2.0092e-85	CYP1B1	chr2	-	38294116	38337044	5247	protein_coding	cytochrome_P450_family_1_subfamily_B_polypeptide_1	32997	25186	28120	3334	2599	2391	345.602	263.851	290.744	32.0478	26.6754	21.9118
ENSG00000203837	106.605	6.32203	3.6555	6.1924e-29	1.494e-27	PNLIPRP3	chr10	+	118187379	118237469	2354	protein_coding	pancreatic_lipase-related_protein_3	103	96	82	9	5	8	2.4046	2.24169	1.88979	0.192832	0.114388	0.163415
ENSG00000134830	137.651	8.94689	3.6378	8.8771e-36	2.8622e-34	C5AR2	chr19	+	47835404	47846606	2768	protein_coding	complement_component_5a_receptor_2	131	114	118	9	10	12	2.60086	2.26386	2.31271	0.163991	0.194558	0.208461
ENSG00000185022	8437.03	675.353	3.6156	0	0	MAFF	chr22	+	38597889	38612518	2490	protein_coding	v-maf_musculoaponeurotic_fibrosarcoma_oncogene_homolog_F_(avian)	6639	7764	7860	750	668	927	146.526	171.395	171.249	15.1917	14.4475	17.9015
ENSG00000163659	8968.85	723.428	3.6115	0	0	TIPARP	chr3	+	156391024	156424559	4181	protein_coding	TCDD-inducible_poly(ADP-ribose)_polymerase	8542	7259	7853	889	817	796	112.277	95.435	101.897	10.7242	10.5234	9.15467
ENSG00000169429	21656.5	1781.32	3.5862	0	0	IL8	chr4	+	74606223	74609433	1705	protein_coding	interleukin_8	17458	18679	21018	2045	1899	2229	562.707	602.199	668.764	60.494	59.9813	62.863
ENSG00000267056	1278.51	104.83	3.5598	2.3703e-163	6.8691e-161	AC005336.4	chr19	-	16021393	16022634	1242	pseudogene	-	1201	972	1200	137	123	102	53.1415	43.0186	52.4162	5.56343	5.33333	3.94901
ENSG00000170385	1308.72	108	3.5311	8.149e-123	1.6059e-120	SLC30A1	chr1	-	211744910	211752084	5474	protein_coding	solute_carrier_family_30_(zinc_transporter)_member_1	1439	927	1084	129	104	142	14.4467	9.30864	10.7431	1.18858	1.02316	1.24736
ENSG00000249378	153.928	11.24	3.5262	1.1147e-38	3.9169e-37	RP11-219G10.3	chr4	+	189321890	189602205	2435	processed_transcript	-	141	129	136	14	11	14	3.18224	2.91207	3.03002	0.289983	0.243281	0.276464
ENSG00000156510	376.787	30.3946	3.5154	8.682e-77	7.6654e-75	HKDC1	chr10	+	70980059	71027315	3689	protein_coding	hexokinase_domain_containing_1	331	320	343	34	24	48	4.93096	4.76818	5.04419	0.464851	0.350363	0.625666
ENSG00000224080	96.2115	6.37311	3.5075	5.6119e-26	1.1846e-24	UBE2FP1	chr3	-	37185003	37185449	447	pseudogene	ubiquitin-conjugating_enzyme_E2F_(putative)_pseudogene_1	72	84	98	7	8	7	8.85191	10.3296	11.8939	0.789831	0.963824	0.753009
ENSG00000204389	34550.9	2982.06	3.5022	4.9263e-239	2.5819e-236	HSPA1A	chr6	+	31783291	31785717	2427	protein_coding	heat_shock_70kDa_protein_1A	23523	33555	34132	3364	3289	3674	532.642	759.974	762.953	69.9085	72.9809	72.7912
ENSG00000113070	2170.88	186.04	3.5014	5.1705e-190	1.9298e-187	HBEGF	chr5	-	139712428	139726216	2386	protein_coding	heparin-binding_EGF-like_growth_factor	1687	1901	2142	228	164	255	38.8559	43.7948	48.7029	4.81957	3.70159	5.13901
ENSG00000237090	22.3826	0	3.4968	5.6668e-11	4.5336e-10	RP11-342M1.6	chr1	-	43356765	43358101	1326	pseudogene	-	17	26	16	0	0	0	0.704559	1.07781	0.654609	0	0	0
ENSG00000238120	121.204	8.88107	3.441	2.0232e-29	4.9639e-28	CTA-941F9.9	chr22	-	46000312	46001501	548	antisense	-	84	113	123	12	6	13	8.42386	11.3347	12.1767	1.10445	0.589639	1.1407
ENSG00000059728	6192.37	571.77	3.4196	0	0	MXD1	chr2	+	70124820	70170077	5587	protein_coding	MAX_dimerization_protein_1	5428	5053	5858	665	651	662	53.3917	49.7143	56.8822	6.00325	6.27506	5.69756
ENSG00000270299	26.5634	0.602497	3.3638	3.6626e-11	2.9815e-10	RP5-850E9.3	chr20	-	627270	656444	2714	protein_coding	-	29	21	20	0	2	0	0.587219	0.425325	0.399784	0	0.0396858	0
ENSG00000103257	15407.5	1476.04	3.3615	1.1214e-302	7.6734e-300	SLC7A5	chr16	-	87863629	87903094	4537	protein_coding	solute_carrier_family_7_(amino_acid_transporter_light_chain_L_system)_member_5	15518	12196	12910	1812	1576	1724	187.966	147.761	154.37	20.1434	18.7069	18.2717
ENSG00000000938	75.0019	5.18866	3.353	2.7807e-20	4.3025e-19	FGR	chr1	-	27938575	27961788	2729	protein_coding	Gardner-Rasheed_feline_sarcoma_viral_(v-fgr)_oncogene_homolog	53	70	75	10	4	4	1.0673	1.40996	1.49095	0.184816	0.0789354	0.07048
ENSG00000132911	59.9669	3.7198	3.3495	3.1081e-17	4.0021e-16	NMUR2	chr5	-	151771093	151812929	2073	protein_coding	neuromedin_U_receptor_2	68	46	44	6	2	5	1.80269	1.21975	1.15149	0.145981	0.0519572	0.115979
ENSG00000225614	1063.09	102.885	3.3166	8.2681e-123	1.6164e-120	ZNF469	chr16	+	88493879	88507165	13279	protein_coding	zinc_finger_protein_469	1090	890	822	101	135	119	4.51101	3.68414	3.35824	0.383619	0.5475	0.430915
ENSG00000204388	31397.1	3118.6	3.3056	2.0766e-247	1.1368e-244	HSPA1B	chr6	+	31795512	31798031	2520	protein_coding	heat_shock_70kDa_protein_1B	22185	30597	30087	3605	3358	3841	483.806	667.405	647.715	72.152	71.7622	73.2915
ENSG00000125538	99.6579	7.5644	3.3045	1.2569e-21	2.1148e-20	IL1B	chr2	-	113587328	113594480	1631	protein_coding	interleukin_1_beta	54	121	88	5	12	9	1.8195	4.07796	2.92708	0.154618	0.396226	0.265337
ENSG00000187479	31.4412	1.14706	3.2984	1.0655e-11	9.0038e-11	C11orf96	chr11	+	43946892	43965888	1834	protein_coding	chromosome_11_open_reading_frame_96	18	35	30	1	1	2	0.539368	1.04901	0.887417	0.0275007	0.0293641	0.0524373
ENSG00000118160	91.3134	6.93927	3.2979	1.318e-21	2.2161e-20	SLC8A2	chr19	-	47931274	47975425	5234	protein_coding	solute_carrier_family_8_(sodium/calcium_exchanger)_member_2	52	106	83	8	8	8	0.545986	1.11323	0.8603	0.0770903	0.0823136	0.0734964
ENSG00000136997	4639.92	468.527	3.2902	0	0	MYC	chr8	+	128747680	128753674	2345	protein_coding	v-myc_myelocytomatosis_viral_oncogene_homolog_(avian)	4200	3895	4144	537	495	592	98.428	91.301	95.87	11.5498	11.3678	12.1392
ENSG00000070729	61.7941	4.30964	3.2565	3.8116e-17	4.8749e-16	CNGB1	chr16	-	57917503	58005020	4364	protein_coding	cyclic_nucleotide_gated_channel_beta_1	48	62	53	1	5	9	0.604462	0.780941	0.658866	0.0115574	0.0617022	0.0991671
ENSG00000151929	18168.9	1880.85	3.2509	3.8351e-291	2.5533e-288	BAG3	chr10	+	121410882	121437331	2571	protein_coding	BCL2-associated_athanogene_3	13675	17346	16924	2266	1931	2324	292.306	370.859	357.114	44.453	40.4479	43.4654
ENSG00000116285	5438.38	568.439	3.2397	0	0	ERRFI1	chr1	-	8064464	8086368	3104	protein_coding	ERBB_receptor_feedback_inhibitor_1	4630	4431	5291	650	631	687	81.9731	78.4677	92.4745	10.5617	10.9477	10.6425
ENSG00000132002	34829.2	3651.11	3.2365	0	0	DNAJB1	chr19	-	14625582	14640582	2264	protein_coding	DnaJ_(Hsp40)_homolog_subfamily_B_member_1	26536	32620	32756	4302	3929	4416	644.127	791.988	784.911	95.838	93.459	93.7913
ENSG00000023909	19110.7	2017.51	3.2214	1.6013e-267	9.6208e-265	GCLM	chr1	-	94350761	94374966	4857	protein_coding	glutamate-cysteine_ligase_modifier_subunit	19207	14899	16286	2536	2113	2340	217.322	168.617	181.908	26.3345	23.4286	23.1663
ENSG00000248307	18.5529	0	3.2142	3.1532e-09	2.1594e-08	LINC00616	chr4	-	138948576	139051863	2017	lincRNA	long_intergenic_non-protein_coding_RNA_616	9	21	19	0	0	0	0.245216	0.572301	0.511038	0	0	0
ENSG00000235214	28.8079	1.16866	3.2122	3.6735e-11	2.9894e-10	FAM83C-AS1	chr20	+	33873054	33873559	352	antisense	FAM83C_antisense_RNA_1	24	26	26	1	2	1	3.74698	4.06015	4.00716	0.143285	0.305987	0.136605
ENSG00000068976	48.4973	3.14575	3.1829	5.088e-14	5.231e-13	PYGM	chr11	-	64513861	64527769	3198	protein_coding	phosphorylase_glycogen_muscle	30	53	45	7	1	3	0.515531	0.910979	0.763378	0.110399	0.0168398	0.0451079
ENSG00000176928	395.789	40.9889	3.1791	3.4096e-67	2.5606e-65	GCNT4	chr5	-	74323289	74326724	3436	protein_coding	glucosaminyl_(N-acetyl)_transferase_4_core_2	397	282	365	51	43	48	6.34965	4.51136	5.76296	0.748619	0.673955	0.671735
ENSG00000162891	21.9064	0.286505	3.177	2.4593e-09	1.7041e-08	IL20	chr1	+	207038699	207042568	1553	protein_coding	interleukin_20	13	11	34	1	0	0	0.460028	0.389343	1.18772	0.0324767	0	0
ENSG00000111981	65.9097	5.25449	3.1736	6.955e-18	9.2958e-17	ULBP1	chr6	+	150285143	150294844	3140	protein_coding	UL16_binding_protein_1	53	53	68	7	8	3	0.927595	0.927806	1.17486	0.112438	0.137207	0.0459411
ENSG00000260919	23.0782	0.580904	3.161	9.7747e-10	6.9974e-09	CTD-3154N5.1	chr15	-	74905535	74907937	498	antisense	-	17	15	29	0	1	1	1.876	1.65567	3.15918	0	0.10814	0.0965562
ENSG00000130766	3466.19	383.316	3.1579	0	0	SESN2	chr1	+	28586038	28609002	3453	protein_coding	sestrin_2	3002	2933	3210	453	396	480	47.7778	46.6903	50.4329	6.61676	6.17609	6.68428
ENSG00000175793	47000.1	5210.65	3.1527	1.3058e-273	8.0417e-271	SFN	chr1	+	27189633	27190947	1315	protein_coding	stratifin	42866	39951	41146	5515	5314	7258	1791.43	1669.99	1697.49	211.526	217.626	265.4
ENSG00000256304	323.017	35.0134	3.1178	4.3889e-65	3.1337e-63	RP11-512M8.3	chr12	-	122806669	122808883	2215	pseudogene	-	288	280	284	36	43	42	7.14547	6.94857	6.95585	0.819733	1.04547	0.91177
ENSG00000161011	41615.7	4752.24	3.1143	0	0	SQSTM1	chr5	+	179233388	179265078	2986	protein_coding	sequestosome_1	39435	33948	36372	5646	4791	6048	725.779	624.936	660.82	95.3662	86.4076	97.3939
ENSG00000188763	54.989	4.34494	3.1088	1.1493e-15	1.3298e-14	FZD9	chr7	+	72848109	72850450	2342	protein_coding	frizzled_family_receptor_9	55	43	47	3	6	6	1.29059	1.00924	1.08872	0.0646068	0.137968	0.12319
ENSG00000175197	2297.7	242.297	3.0681	1.001e-33	2.9459e-32	DDIT3	chr12	-	57910371	57914300	1151	protein_coding	DNA-damage-inducible_transcript_3	1365	2386	2316	281	240	320	65.1733	113.948	109.161	12.3133	11.2293	13.3686
ENSG00000122224	33.3559	1.98603	3.0515	3.3163e-11	2.7068e-10	LY9	chr1	+	160765896	160798045	5083	protein_coding	lymphocyte_antigen_9	27	31	30	1	1	5	0.291915	0.335238	0.320189	0.00992255	0.0105949	0.0472998
ENSG00000258955	75.6884	6.92453	3.0474	3.6749e-18	4.9738e-17	LINC00519	chr14	-	51771134	51795104	682	lincRNA	long_intergenic_non-protein_coding_RNA_519	57	52	91	9	7	8	4.59307	4.19112	7.23874	0.665582	0.55275	0.564047
ENSG00000137331	6400.77	768.262	3.0343	7.0059e-209	2.925e-206	IER3	chr6	-	30710976	30712331	1350	protein_coding	immediate_early_response_3	4775	6068	6049	836	812	1016	194.38	247.072	243.084	31.2332	32.392	36.1884
ENSG00000162998	41.2211	2.65331	3.0313	3.5518e-11	2.8933e-10	FRZB	chr2	-	183698002	183731890	3162	protein_coding	frizzled-related_protein	16	42	51	1	6	2	0.27808	0.730127	0.875012	0.0159508	0.102189	0.0304143
ENSG00000104808	83.3472	7.47014	3.0152	4.6326e-16	5.4995e-15	DHDH	chr19	+	49436939	49448226	1081	protein_coding	dihydrodiol_dehydrogenase_(dimeric)	35	111	74	7	7	12	1.77932	5.64428	3.71374	0.3266	0.348729	0.533784
ENSG00000152049	84.986	8.28646	3.014	4.3342e-20	6.6231e-19	KCNE4	chr2	+	223916532	224063117	3291	protein_coding	potassium_voltage-gated_channel_Isk-related_family_member_4	88	70	66	10	5	14	1.46949	1.16918	1.08798	0.153255	0.0818196	0.204555
ENSG00000081181	444.265	52.6207	3.0133	1.1007e-78	1.0193e-76	ARG2	chr14	+	68086515	68118437	2045	protein_coding	arginase_type_II	361	416	395	53	63	66	9.70121	11.1818	10.4788	1.30715	1.65906	1.55189
ENSG00000213144	38.2696	2.58748	3.0094	1.9264e-11	1.5993e-10	RP11-64B16.2	chr12	+	119632655	119633199	545	pseudogene	-	20	47	34	4	2	3	2.01672	4.74037	3.38445	0.370175	0.197628	0.264688
ENSG00000151632	39205.1	4881.88	2.9919	0	0	AKR1C2	chr10	-	5029967	5060223	3381	protein_coding	aldo-keto_reductase_family_1_member_C2	36588	31996	34823	5858	5003	6066	594.711	520.19	558.762	87.3872	79.6894	86.2714
ENSG00000087086	55263	6871.95	2.9901	4.6675e-274	2.9481e-271	FTL	chr19	+	49468558	49470135	878	protein_coding	ferritin_light_polypeptide	43971	49014	52855	7927	6874	9047	2752.23	3068.57	3265.86	455.363	421.629	495.473
ENSG00000232973	235.084	27.865	2.9688	3.1843e-46	1.458e-44	CYP1B1-AS1	chr2	+	38302791	38408997	1757	antisense	CYP1B1_antisense_RNA_1	221	194	205	32	37	27	6.91246	6.06933	6.32977	0.91859	1.13408	0.738927
ENSG00000006128	29.8836	1.70637	2.9667	5.9421e-10	4.3331e-09	TAC1	chr7	+	97361220	97369784	1239	protein_coding	tachykinin_precursor_1	17	25	37	1	1	4	0.754032	1.10912	1.62008	0.0407073	0.0434654	0.155238
ENSG00000258947	63.9904	5.85118	2.9641	1.0078e-14	1.0965e-13	TUBB3	chr16	+	89987800	90005169	3715	protein_coding	Tubulin_beta-3_chain_	34	69	66	3	11	6	0.502959	1.02094	0.963809	0.0407292	0.159459	0.0776608
ENSG00000231689	20.0514	0.57301	2.9624	1.6723e-08	1.0612e-07	AC068718.1	chr2	-	188577543	189152418	881	lincRNA	-	14	14	25	2	0	0	0.873302	0.873501	1.53947	0.114498	0	0
ENSG00000228626	48.2265	4.00631	2.9574	6.0205e-13	5.693e-12	RP11-495P10.9	chr1	-	147760107	147761057	285	pseudogene	-	57	39	31	7	2	5	10.9911	7.52196	5.90096	1.23879	0.377921	0.843597
ENSG00000147872	1432.18	181.132	2.9542	5.3637e-173	1.6939e-170	PLIN2	chr9	-	19108373	19149288	1972	protein_coding	perilipin_2	1231	1268	1279	218	173	238	34.3055	35.3446	35.186	5.57562	4.72449	5.80336
ENSG00000186594	8897.95	1137.89	2.9523	0	0	MIR22HG	chr17	-	1614805	1620468	2626	lincRNA	MIR22_host_gene_(non-protein_coding)	7458	7766	8253	1380	1141	1426	156.077	162.56	170.499	26.505	23.3995	26.1117
ENSG00000087074	26410.6	3376.46	2.9516	7.5563e-288	4.8983e-285	PPP1R15A	chr19	+	49375649	49379314	2378	protein_coding	protein_phosphatase_1_regulatory_subunit_15A	20477	24198	25022	4012	3489	4205	473.224	559.344	570.842	85.0928	79.0141	85.0284
ENSG00000156273	2857.16	364.684	2.9365	3.9929e-137	9.643e-135	BACH1	chr21	+	30566392	31003071	5769	protein_coding	BTB_and_CNC_homology_1_basic_leucine_zipper_transcription_factor_1	2955	2111	2468	481	392	389	28.1494	20.114	23.2087	4.20521	3.65932	3.24234
ENSG00000135334	3676.09	475.66	2.9352	0	0	AKIRIN2	chr6	-	88384790	88411927	1662	protein_coding	akirin_2	3267	3138	3292	567	505	576	108.027	103.785	107.457	17.2066	16.3635	16.6648
ENSG00000254648	19.3058	0.602497	2.9224	2.6599e-08	1.6488e-07	RP11-713P17.4	chr11	-	133905727	133907002	1130	lincRNA	-	14	15	22	0	2	0	0.680866	0.729666	1.05621	0	0.0953162	0
ENSG00000241155	32.5968	2.25779	2.9179	1.7042e-10	1.3156e-09	ARHGAP31-AS1	chr3	-	119033140	119041607	624	antisense	ARHGAP31_antisense_RNA_1	28	28	30	3	0	5	2.46596	2.46652	2.60821	0.242482	0	0.385297
ENSG00000184492	74.2569	7.77034	2.9058	9.1744e-18	1.2189e-16	FOXD4L1	chr2	+	114256661	114258728	2068	protein_coding	forkhead_box_D4-like_1	50	75	71	10	7	10	1.32871	1.99353	1.86257	0.243889	0.18229	0.232519
ENSG00000142178	5137.26	677.374	2.9024	4.8597e-218	2.2168e-215	SIK1	chr21	-	44834395	44847008	4712	protein_coding	salt-inducible_kinase_1	4055	4697	4804	740	700	910	47.2931	54.7932	55.31	7.92082	8.00033	9.28637
ENSG00000122122	18.1367	0.279655	2.898	8.9324e-08	5.2451e-07	SASH3	chrX	+	128913955	128929177	2626	protein_coding	SAM_and_SH3_domain_containing_3	5	18	25	0	0	1	0.104638	0.376781	0.516477	0	0	0.0183111
ENSG00000107984	986.754	128.84	2.8947	7.0937e-108	1.1059e-105	DKK1	chr10	+	54074056	54077802	1790	protein_coding	dickkopf_1_homolog_(Xenopus_laevis)	737	942	925	172	123	152	22.627	28.9274	28.0346	4.8464	3.70056	4.0832
ENSG00000196611	871.237	104.621	2.8895	4.8566e-30	1.2257e-28	MMP1	chr11	-	102660651	102668891	1970	protein_coding	matrix_metallopeptidase_1_(interstitial_collagenase)	740	728	831	88	103	173	20.6432	20.3131	22.8845	2.25299	2.8157	4.22269
ENSG00000003137	79.2043	8.57982	2.8841	9.5768e-19	1.3396e-17	CYP26B1	chr2	-	72356367	72375167	4732	protein_coding	cytochrome_P450_family_26_subfamily_B_polypeptide_1	66	68	75	12	5	13	0.766499	0.789906	0.859849	0.127903	0.0569037	0.132102
ENSG00000155980	27.2659	1.72797	2.8832	1.5565e-09	1.0958e-08	KIF5A	chr12	+	57943781	57980415	5824	protein_coding	kinesin_family_member_5A	20	23	29	1	2	3	0.188721	0.217079	0.270136	0.00866009	0.0184937	0.0247691
ENSG00000091129	403.391	52.854	2.871	5.5857e-73	4.6484e-71	NRCAM	chr7	-	107788068	108097161	6659	protein_coding	neuronal_cell_adhesion_molecule	360	349	355	62	58	63	2.97102	2.8809	2.89218	0.469598	0.469066	0.454926
ENSG00000223722	37.0693	2.92507	2.8547	2.2124e-10	1.693e-09	RP11-467L13.5	chr12	+	31907651	31908055	405	pseudogene	-	17	36	45	3	5	2	2.30678	4.88606	6.02786	0.373603	0.66486	0.237457
ENSG00000179046	24.6302	1.42567	2.844	7.6699e-09	5.0557e-08	TRIML2	chr4	-	189012427	189030757	1639	protein_coding	tripartite_motif_family-like_2	21	20	24	4	0	1	0.70413	0.670752	0.794398	0.123091	0	0.029338
ENSG00000181751	921.143	124.599	2.8422	2.6031e-95	3.3748e-93	C5orf30	chr5	+	102594403	102614361	3049	protein_coding	chromosome_5_open_reading_frame_30	974	724	730	143	143	145	17.5555	13.0525	12.9889	2.3655	2.52577	2.28676
ENSG00000110852	235.957	29.9933	2.8418	3.5026e-35	1.0853e-33	CLEC2B	chr12	-	10005583	10022735	1700	protein_coding	C-type_lectin_domain_family_2_member_B	140	248	235	35	31	38	4.52576	8.01888	7.49937	1.0384	0.982038	1.07484
ENSG00000168003	20396.2	2829.64	2.8371	0	0	SLC3A2	chr11	+	62623518	62656352	2397	protein_coding	solute_carrier_family_3_(activators_of_dibasic_and_neutral_amino_acid_transport)_member_2	17336	17921	18552	3305	2867	3644	397.46	410.965	419.883	69.542	64.4132	73.1004
ENSG00000145358	94.0561	10.569	2.8362	4.7165e-18	6.3556e-17	DDIT4L	chr4	-	101107027	101111939	2604	protein_coding	DNA-damage-inducible_transcript_4-like	90	80	78	4	9	24	1.89939	1.68873	1.62502	0.0774752	0.18613	0.44318
ENSG00000175602	2490.62	343.524	2.8315	1.8377e-159	5.144e-157	CCDC85B	chr11	+	65657875	65659105	1231	protein_coding	coiled-coil_domain_containing_85B	1958	2373	2240	360	357	475	87.4112	105.962	98.7179	14.7499	15.618	18.5543
ENSG00000251537	281.155	37.1053	2.8245	2.4472e-44	1.0539e-42	TRIM16	chr17	-	15474805	15554967	5514	protein_coding	Uncharacterized_protein_	193	287	262	43	47	38	1.92355	2.86106	2.57775	0.393319	0.459036	0.33138
ENSG00000228313	115.262	14.2151	2.8234	8.4316e-25	1.6696e-23	CTD-2555K7.4	chr14	-	23064715	23067855	2673	antisense	-	110	92	102	18	18	13	2.26155	1.89191	2.07017	0.339639	0.362651	0.233859
ENSG00000152137	423.22	56.449	2.8183	3.2583e-50	1.6515e-48	HSPB8	chr12	+	119616447	119658936	2150	protein_coding	heat_shock_22kDa_protein_8	270	453	394	75	52	69	6.90141	11.5817	9.94177	1.75941	1.30251	1.54319
ENSG00000215246	16.2767	0.279655	2.8108	2.2832e-07	1.2783e-06	RP11-43F13.3	chr5	-	987295	997423	3482	antisense	-	6	20	17	0	0	1	0.0946967	0.315727	0.264866	0	0	0.0138096
ENSG00000227802	46.6066	4.65303	2.8098	1.1908e-12	1.101e-11	DNAJB3	chr2	-	234651396	234652661	1266	pseudogene	DnaJ_(Hsp40)_homolog_subfamily_B_member_3	34	45	44	4	7	5	1.4759	1.95384	1.88549	0.159357	0.297769	0.189909
ENSG00000236345	48.926	4.94535	2.8055	8.744e-13	8.165e-12	RP11-59D5__B.2	chr6	+	64516729	64532535	1454	antisense	-	46	43	40	9	6	2	1.73862	1.62561	1.49246	0.312192	0.22223	0.0661417
ENSG00000144488	26.9132	1.72112	2.8038	9.171e-09	6.0003e-08	ESPNL	chr2	+	239008798	239041928	4836	protein_coding	espin-like	15	34	22	0	2	4	0.170458	0.386459	0.246798	0	0.022272	0.0397725
ENSG00000125657	623.656	87.4413	2.7933	2.3791e-99	3.2024e-97	TNFSF9	chr19	+	6531010	6535931	1657	protein_coding	tumor_necrosis_factor_(ligand)_superfamily_member_9	538	562	545	105	92	106	17.8432	18.6434	17.8435	3.19603	2.99007	3.07605
ENSG00000119630	155.744	19.6686	2.7918	1.022e-25	2.1172e-24	PGF	chr14	-	75408537	75422487	3549	protein_coding	placental_growth_factor	113	153	145	26	9	34	1.74978	2.36972	2.2165	0.369497	0.136569	0.460662
ENSG00000160593	29.1171	2.05766	2.7889	6.119e-09	4.0705e-08	AMICA1	chr11	-	118064455	118095809	5610	protein_coding	adhesion_molecule_interacts_with_CXADR_antigen_1	13	27	37	2	4	1	0.127348	0.264553	0.357804	0.0179809	0.0383983	0.0085713
ENSG00000230479	23.119	1.44831	2.7811	1.6211e-08	1.03e-07	AP000695.6	chr21	+	37802658	37853368	893	antisense	-	21	18	22	1	2	2	1.29235	1.10798	1.33652	0.0564797	0.120613	0.107693
ENSG00000232811	95.0604	11.5149	2.7782	3.858e-19	5.5414e-18	RP11-96K19.2	chr1	+	111486089	111495470	2359	antisense	-	65	88	98	7	13	20	1.51425	2.05053	2.25374	0.149663	0.296777	0.407673
ENSG00000142405	18.9649	0.860559	2.7695	8.9613e-08	5.2583e-07	NLRP12	chr19	-	54296857	54327648	3801	protein_coding	NLR_family_pyrin_domain_containing_12	17	18	15	0	1	2	0.245789	0.260307	0.214091	0	0.0141683	0.0253012
ENSG00000227218	278.293	38.4261	2.7694	1.8076e-47	8.5298e-46	RP11-203J24.8	chr9	+	130696782	130703231	1105	antisense	-	272	213	249	38	45	50	13.5275	10.5957	12.2248	1.73446	2.19314	2.17579
ENSG00000065911	2189.68	316.876	2.7606	1.2537e-136	2.9411e-134	MTHFD2	chr2	+	74425689	74444692	4456	protein_coding	methylenetetrahydrofolate_dehydrogenase_(NADP+_dependent)_2_methenyltetrahydrofolate_cyclohydrolase	2204	1616	1955	380	334	384	27.1818	19.9346	23.8017	4.30112	4.03661	4.14377
ENSG00000141458	4848.49	710.355	2.7592	0	0	NPC1	chr18	-	21086307	21166862	5157	protein_coding	Niemann-Pick_disease_type_C1	4313	4106	4371	821	803	834	45.9615	43.7656	45.9822	8.02952	8.38559	7.7764
ENSG00000125740	737.784	105.539	2.7554	7.7791e-82	7.758e-80	FOSB	chr19	+	45971253	45978437	3775	protein_coding	FBJ_murine_osteosarcoma_viral_oncogene_homolog_B	564	686	697	109	100	158	8.21059	9.98891	10.0166	1.45631	1.42659	2.01256
ENSG00000138347	43.2183	4.26646	2.7327	5.6213e-11	4.5016e-10	MYPN	chr10	+	69865912	69971774	6013	protein_coding	myopalladin	37	39	38	1	3	11	0.33816	0.35652	0.342845	0.00838788	0.0268686	0.0879653
ENSG00000131471	151.779	20.2643	2.7263	2.3357e-24	4.5232e-23	AOC3	chr17	+	41003201	41010147	4026	protein_coding	amine_oxidase_copper_containing_3_(vascular_adhesion_protein_1)	88	143	170	28	23	19	1.20122	1.95242	2.29077	0.350774	0.307659	0.226929
ENSG00000226979	25.0011	1.73377	2.7255	2.4593e-08	1.5321e-07	LTA	chr6	+	31539831	31542101	1507	protein_coding	lymphotoxin_alpha_(TNF_superfamily_member_1)	18	23	25	5	1	0	0.656404	0.83893	0.899979	0.16734	0.0357357	0
ENSG00000126259	27.6165	2.01447	2.7119	2.2347e-08	1.3968e-07	KIRREL2	chr19	+	36346763	36358048	2942	protein_coding	kin_of_IRRE_like_2_(Drosophila)	10	31	32	2	2	3	0.186797	0.579202	0.590083	0.0342871	0.0366102	0.049033
ENSG00000171246	55.0254	6.37206	2.7064	2.1842e-13	2.1359e-12	NPTX1	chr17	-	78440948	78451643	5122	protein_coding	neuronal_pentraxin_I	56	49	40	10	7	5	0.600843	0.525857	0.423669	0.09847	0.0735993	0.0469397
ENSG00000204876	16.3234	0.56616	2.7061	3.9166e-07	2.1321e-06	AC021218.2	chr7	+	155755326	155759037	2536	protein_coding	Uncharacterized_protein_	14	19	10	1	0	1	0.303383	0.411828	0.213923	0.0198881	0	0.018961
ENSG00000264644	16.6514	0.602497	2.7007	4.2791e-07	2.3182e-06	KRT18P8	chr18	-	9678245	9679490	1246	pseudogene	keratin_18_pseudogene_8	9	16	19	0	2	0	0.396951	0.705851	0.827259	0	0.0864425	0
ENSG00000181016	236.664	34.2244	2.6752	1.3853e-34	4.187e-33	LSMEM1	chr7	+	112120908	112131117	1870	protein_coding	leucine-rich_single-pass_membrane_protein_1	158	216	251	34	33	52	4.64331	6.34926	7.28179	0.917024	0.950359	1.33712
ENSG00000168685	33.3865	3.16839	2.6747	1.5991e-09	1.1245e-08	IL7R	chr5	+	35852797	35879705	4626	protein_coding	interleukin_7_receptor	24	41	23	4	3	4	0.285114	0.48718	0.269729	0.0436112	0.0349246	0.041578
ENSG00000175040	129.018	17.8811	2.666	1.1216e-22	1.9891e-21	CHST2	chr3	+	142838173	142841800	3526	protein_coding	carbohydrate_(N-acetylglucosamine-6-O)_sulfotransferase_2	141	101	98	13	21	28	2.1976	1.57453	1.50782	0.185954	0.320739	0.381844
ENSG00000108448	3279.96	512.188	2.6619	3.9829e-205	1.6084e-202	TRIM16L	chr17	+	18601311	18639431	3189	protein_coding	tripartite_motif_containing_16-like	3094	2799	2756	595	530	651	53.3185	48.2458	46.8846	9.41036	8.95028	9.81604
ENSG00000105835	9847.91	1538.72	2.6585	8.4656e-174	2.7439e-171	NAMPT	chr7	-	105888731	105926772	4582	protein_coding	nicotinamide_phosphoribosyltransferase	9638	7591	8744	1805	1528	2007	115.596	91.0657	103.529	19.8685	17.9591	21.0621
ENSG00000234667	34.8329	3.44119	2.6568	1.1935e-09	8.4896e-09	ACTBP13	chr3	-	49910780	49915413	4634	pseudogene	actin_beta_pseudogene_13	31	21	40	3	3	6	0.367636	0.2491	0.468284	0.0326519	0.0348643	0.0622594
ENSG00000260190	29.1665	2.59538	2.6508	9.766e-09	6.3801e-08	RP11-229P13.25	chr9	-	139831621	139832440	820	sense_overlapping	-	16	33	28	2	3	4	1.07231	2.21213	1.85246	0.123015	0.197026	0.234561
ENSG00000154040	398.538	61.3064	2.6478	4.8513e-65	3.4538e-63	CABYR	chr18	+	21718942	21741567	2250	protein_coding	calcium_binding_tyrosine-(Y)-phosphorylation_regulated	354	362	335	71	71	70	8.64635	8.84376	8.07733	1.59155	1.69938	1.49598
ENSG00000197588	23.0976	1.72797	2.6445	6.6636e-08	3.9648e-07	KLKP1	chr19	-	51385352	51399654	1532	pseudogene	kallikrein_pseudogene_1	20	15	26	1	2	3	0.717436	0.5382	0.920705	0.0329219	0.0703051	0.0941612
ENSG00000136881	26.9126	2.28728	2.6376	2.2586e-08	1.411e-07	BAAT	chr9	-	104122699	104145801	3377	protein_coding	bile_acid_CoA:_amino_acid_N-acyltransferase_(glycine_N-choloyltransferase)	18	30	23	1	2	5	0.292923	0.488316	0.36949	0.0149353	0.0318944	0.0711949
ENSG00000104804	15.5069	0.56616	2.6295	9.4861e-07	4.9256e-06	TULP2	chr19	-	49384222	49401990	1754	protein_coding	tubby_like_protein_2	10	11	20	1	0	1	0.313316	0.344726	0.618595	0.028755	0	0.0274145
ENSG00000116761	262.378	40.36	2.6249	5.3078e-44	2.266e-42	CTH	chr1	+	70876901	70905534	2044	protein_coding	cystathionase_(cystathionine_gamma-lyase)	236	229	227	47	54	38	6.34517	6.15837	6.02491	1.15974	1.42275	0.893948
ENSG00000188660	326.38	50.6799	2.6176	2.5045e-48	1.2217e-46	LINC00319	chr21	+	44866481	44873773	3507	lincRNA	long_intergenic_non-protein_coding_RNA_319	254	321	286	46	66	63	3.98025	5.0313	4.42421	0.661555	1.0135	0.863803
ENSG00000268655	42.8293	4.96009	2.6102	1.0187e-10	8.002e-10	CTB-60B18.10	chr19	-	49521504	49522741	493	lincRNA	-	31	44	38	8	7	2	3.45563	4.90588	4.1816	0.81844	0.764657	0.195071
ENSG00000236480	11.3557	0	2.6033	2.8136e-06	1.3768e-05	PKMP1	chr1	+	115078616	115080461	1523	pseudogene	pyruvate_kinase_muscle_pseudogene_1	8	9	13	0	0	0	0.28867	0.324828	0.463073	0	0	0
ENSG00000259726	255.436	39.7417	2.6033	8.2224e-44	3.5042e-42	RP11-671M22.5	chr15	+	84855504	84866136	4910	pseudogene	-	218	215	241	48	38	52	2.43999	2.40696	2.66282	0.493064	0.41679	0.509251
ENSG00000131711	3948.68	595.386	2.6018	2.7487e-28	6.467e-27	MAP1B	chr5	+	71403061	71505395	12034	protein_coding	microtubule-associated_protein_1B	4610	2928	2865	670	707	681	21.0525	13.3743	12.9158	2.80807	3.16391	2.72111
ENSG00000077616	104.597	15.2041	2.59	8.4131e-21	1.344e-19	NAALAD2	chr11	+	89864683	89926062	3600	protein_coding	N-acetylated_alpha-linked_acidic_dipeptidase_2	85	93	98	18	12	23	1.29756	1.42001	1.47683	0.252182	0.179512	0.30721
ENSG00000113389	91.0425	12.9916	2.5803	1.2849e-17	1.6907e-16	NPR3	chr5	+	32689176	32791819	7337	protein_coding	natriuretic_peptide_receptor_C/guanylate_cyclase_C_(atrionatriuretic_peptide_receptor_C)	96	70	74	9	16	20	0.71906	0.524434	0.547166	0.0618682	0.11744	0.131075
ENSG00000150991	72529.7	12075.9	2.577	0	0	UBC	chr12	-	125396150	125401914	3745	protein_coding	ubiquitin_C	59515	64325	67536	14436	12765	14641	873.347	944.146	978.339	194.419	183.563	187.987
ENSG00000128965	800.215	130.419	2.5769	7.1325e-82	7.142e-80	CHAC1	chr15	+	41245160	41248710	1842	protein_coding	ChaC_cation_transport_regulator_homolog_1_(E._coli)	599	742	771	145	127	181	17.871	22.1424	22.7076	3.97029	3.71304	4.72497
ENSG00000168928	12.8769	0.301249	2.5685	2.781e-06	1.3617e-05	CTRB2	chr16	-	75237994	75241083	2248	protein_coding	chymotrypsinogen_B2	8	13	13	0	1	0	0.195572	0.317876	0.313728	0	0.0239563	0
ENSG00000267218	10.9789	0	2.5584	4.2678e-06	2.0275e-05	AC005336.5	chr19	-	16013133	16014048	916	pseudogene	-	7	10	12	0	0	0	0.419967	0.600089	0.710709	0	0	0
ENSG00000100628	23.4935	1.97814	2.5578	1.3282e-07	7.6463e-07	ASB2	chr14	-	94400499	94443137	2842	protein_coding	ankyrin_repeat_and_SOCS_box_containing_2	17	23	22	3	0	4	0.328728	0.444851	0.419957	0.0532403	0	0.0676777
ENSG00000143622	5084.48	858.783	2.5527	1.9814e-228	9.7618e-226	RIT1	chr1	-	155867599	155881195	3445	protein_coding	Ras-like_without_CAAX_1	4755	4121	4535	1026	929	1019	75.8531	65.7544	71.4157	15.0211	14.5225	14.2231
ENSG00000251381	1499.29	251.991	2.5486	3.152e-122	6.1137e-120	CTC-497E21.4	chr11	-	12984057	13011095	1558	processed_transcript	-	1173	1480	1302	273	290	309	41.3755	52.2162	45.3366	8.83769	10.0241	9.53676
ENSG00000171903	3911.35	661.259	2.5479	1.3267e-177	4.3576e-175	CYP4F11	chr19	-	16023182	16045677	2872	protein_coding	cytochrome_P450_family_4_subfamily_F_polypeptide_11	3816	3094	3405	780	744	764	73.019	59.2171	64.3189	13.6979	13.951	12.7914
ENSG00000267473	24.9882	2.30783	2.5475	7.6437e-08	4.5229e-07	AC005789.11	chr19	+	38888821	38890521	1701	lincRNA	-	16	23	27	4	2	2	0.516925	0.743249	0.861123	0.118604	0.06332	0.0565373
ENSG00000151014	428.004	70.8516	2.5461	1.4058e-62	9.619e-61	CCRN4L	chr4	+	139936943	139966906	1767	protein_coding	CCR4_carbon_catabolite_repression_4-like_(S._cerevisiae)	352	403	374	92	79	74	10.9476	12.5366	11.4826	2.626	2.40772	2.01375
ENSG00000120875	3043.11	516.619	2.5415	6.7896e-180	2.2911e-177	DUSP4	chr8	-	29190581	29208185	5537	protein_coding	dual_specificity_phosphatase_4	2884	2537	2604	576	547	668	28.6242	25.1859	25.5136	5.24676	5.3202	5.80112
ENSG00000149798	1404.49	237.645	2.54	1.0167e-132	2.2362e-130	CDC42EP2	chr11	+	65082289	65089900	2128	protein_coding	CDC42_effector_protein_(Rho_GTPase_binding)_2	1336	1148	1220	277	246	301	34.5022	29.6539	31.1024	6.56526	6.22557	6.8015
ENSG00000240891	42.5138	5.25449	2.5372	2.9456e-10	2.221e-09	PLCXD2	chr3	+	111393523	111565294	2063	protein_coding	phosphatidylinositol-specific_phospholipase_C_X_domain_containing_2	48	34	30	7	8	3	1.27866	0.905922	0.788911	0.171136	0.208836	0.0699249
ENSG00000213411	28.7497	2.86714	2.537	3.7475e-08	2.2847e-07	RBM22P2	chr13	-	31113734	31117598	1814	pseudogene	RNA_binding_motif_protein_22_pseudogene_2	15	26	35	4	2	4	0.454429	0.787857	1.04673	0.111216	0.0593756	0.106031
ENSG00000204403	11.3498	0	2.5361	5.2855e-06	2.48e-05	CASP12	chr11	-	104756445	104769397	1451	protein_coding	caspase_12_(gene/pseudogene)	4	13	13	0	0	0	0.151497	0.492478	0.486051	0	0	0
ENSG00000104044	170.962	27.4695	2.5331	3.0297e-31	8.1032e-30	OCA2	chr15	-	28000021	28344504	3186	protein_coding	oculocutaneous_albinism_II	148	149	154	34	31	30	2.55287	2.5707	2.62229	0.538241	0.524	0.452778
ENSG00000163499	12.5066	0.279655	2.5329	3.9949e-06	1.9086e-05	CRYBA2	chr2	-	219854911	219858143	893	protein_coding	crystallin_beta_A2	8	14	11	0	0	1	0.492324	0.861763	0.668262	0	0	0.0538466
ENSG00000170454	51.5673	6.88923	2.5311	4.2619e-12	3.7401e-11	KRT75	chr12	-	52817854	52828309	2324	protein_coding	keratin_75	42	51	43	7	6	11	0.993174	1.20627	1.00378	0.151917	0.139037	0.227597
ENSG00000106366	815.814	110.203	2.531	4.9648e-12	4.3123e-11	SERPINE1	chr7	+	100770370	100782547	3190	protein_coding	serpin_peptidase_inhibitor_clade_E_(nexin_plasminogen_activator_inhibitor_type_1)_member_1	662	778	712	115	68	203	11.4046	13.406	12.1086	1.81824	1.14798	3.05996
ENSG00000180332	24.6264	2.30098	2.5278	1.0275e-07	5.9821e-07	KCTD4	chr13	-	45766988	45775175	2115	protein_coding	potassium_channel_tetramerisation_domain_containing_4	15	27	23	3	2	3	0.389756	0.701721	0.589961	0.0715409	0.0509255	0.0682057
ENSG00000185950	2013.27	341.511	2.5277	1.1975e-94	1.5363e-92	IRS2	chr13	-	110406184	110438915	6999	protein_coding	insulin_receptor_substrate_2	2134	1477	1697	415	337	433	16.756	11.5999	13.1538	2.99058	2.59304	2.97483
ENSG00000233393	26.542	2.61593	2.5267	6.1841e-08	3.692e-07	AP000688.29	chr21	+	37477179	37481988	2336	lincRNA	-	28	18	24	5	3	1	0.658715	0.423556	0.557371	0.107955	0.0691614	0.0205843
ENSG00000087494	219.094	35.598	2.5259	2.5072e-35	7.8573e-34	PTHLH	chr12	-	28111017	28125638	1891	protein_coding	parathyroid_hormone-like_hormone	178	204	196	43	29	52	5.17298	5.92993	5.62303	1.14689	0.825889	1.32227
ENSG00000215492	19.714	1.48465	2.5225	6.4475e-07	3.4184e-06	HNRNPA1P7	chr18	-	29991471	29993167	1538	pseudogene	heterogeneous_nuclear_ribonucleoprotein_A1_pseudogene_7	16	19	17	0	4	1	0.57171	0.67906	0.599651	0	0.140062	0.0312646
ENSG00000148841	810.729	138.397	2.5222	7.0147e-103	9.988e-101	ITPRIP	chr10	-	106071894	106098162	4362	protein_coding	inositol_145-trisphosphate_receptor_interacting_protein	661	738	740	163	154	162	8.32776	9.29998	9.20347	1.88471	1.9013	1.78583
ENSG00000120694	32875.9	5692.99	2.5207	0	0	HSPH1	chr13	-	31710762	31736525	3612	protein_coding	heat_shock_105kDa/110kDa_protein_1	27409	29339	29988	6983	6050	6686	417.021	446.487	450.407	97.5075	90.2034	89.0079
ENSG00000172482	22.727	1.99973	2.5077	2.6592e-07	1.4767e-06	AGXT	chr2	+	241807896	241819919	2638	protein_coding	alanine-glyoxylate_aminotransferase	13	25	22	3	1	3	0.27082	0.520926	0.452432	0.0573575	0.0204146	0.0546835
ENSG00000103044	3645.87	628.059	2.5067	1.6046e-95	2.1025e-93	HAS3	chr16	+	69139467	69152622	4220	protein_coding	hyaluronan_synthase_3	3859	2709	3044	683	623	875	50.2545	35.2864	39.1325	8.16304	7.95044	9.97023
ENSG00000006606	45.8556	5.52149	2.5029	3.2444e-09	2.2193e-08	CCL26	chr7	-	75398851	75419214	703	protein_coding	chemokine_(C-C_motif)_ligand_26	20	63	38	2	9	8	1.56346	4.92602	2.93247	0.143489	0.68945	0.547198
ENSG00000233708	12.1422	0.301249	2.5018	5.3037e-06	2.4861e-05	RP11-342M1.7	chr1	-	43352268	43354438	1962	pseudogene	-	12	11	9	0	1	0	0.33612	0.30818	0.248857	0	0.0274484	0
ENSG00000057657	332.454	56.411	2.4973	2.1897e-50	1.1168e-48	PRDM1	chr6	+	106534195	106557814	5164	protein_coding	PR_domain_containing_1_with_ZNF_domain	291	287	299	60	55	81	3.09684	3.05497	3.14116	0.586015	0.573577	0.754238
ENSG00000162772	7135.6	1246.52	2.4962	1.0835e-136	2.5663e-134	ATF3	chr1	+	212738676	212794119	2117	protein_coding	activating_transcription_factor_3	5607	6267	6959	1467	1171	1693	145.553	162.723	178.333	34.9505	29.7887	38.4544
ENSG00000170465	207.983	25.6278	2.4948	2.8672e-09	1.9717e-08	KRT6C	chr12	-	52862300	52867569	2289	protein_coding	keratin_6C	221	178	149	26	13	51	5.3059	4.2745	3.53139	0.57289	0.305853	1.07136
ENSG00000140941	5811.58	1021.49	2.4942	8.5713e-204	3.3514e-201	MAP1LC3B	chr16	+	87417601	87438385	3085	protein_coding	microtubule-associated_protein_1_light_chain_3_beta	4877	5117	5339	1221	1007	1317	86.878	91.1741	93.8881	19.962	17.5788	20.5277
ENSG00000183260	599.065	104.799	2.482	4.2003e-81	4.0895e-79	ABHD16B	chr20	+	62492566	62494341	1776	protein_coding	abhydrolase_domain_containing_16B	544	515	521	120	127	115	16.8333	15.9395	15.9148	3.40786	3.85102	3.11361
ENSG00000167046	12.1078	0.286505	2.4816	6.5563e-06	3.0397e-05	RP11-93B14.6	chr20	-	61272071	61274656	1933	protein_coding	HCG2018282;_Uncharacterized_protein_	9	8	15	1	0	0	0.255872	0.227494	0.420984	0.0260923	0	0
ENSG00000259265	10.2248	0	2.4746	9.0143e-06	4.0908e-05	RP11-809H16.4	chr15	-	69329889	69335905	872	antisense	-	8	8	11	0	0	0	0.50418	0.504295	0.684356	0	0	0
ENSG00000188522	2183.66	388.257	2.4741	1.7024e-157	4.7117e-155	FAM83G	chr17	-	18872102	18908117	5266	protein_coding	family_with_sequence_similarity_83_member_G	2072	1784	1903	477	410	458	21.6233	18.6219	19.6049	4.56858	4.19294	4.1821
ENSG00000139112	4415.57	788.178	2.4736	2.6038e-226	1.2335e-223	GABARAPL1	chr12	+	10365057	10375727	3214	protein_coding	GABA(A)_receptor-associated_protein_like_1	3739	3907	4003	914	816	1003	63.9325	66.8203	67.5687	14.3431	13.6729	15.006
ENSG00000109511	268.209	45.7831	2.4724	3.1733e-39	1.1512e-37	ANXA10	chr4	+	169013666	169108841	1417	protein_coding	annexin_A10	271	224	212	60	42	57	10.5102	8.68939	8.11656	2.13563	1.59623	1.93426
ENSG00000139289	1738.53	309.054	2.472	7.7367e-133	1.7169e-130	PHLDA1	chr12	-	76419227	76427712	8069	protein_coding	pleckstrin_homology-like_domain_family_A_member_1	1350	1585	1653	340	360	369	9.19446	10.7974	11.1137	2.12521	2.40269	2.19895
ENSG00000142182	10.2183	0	2.4639	9.9029e-06	4.4595e-05	DNMT3L	chr21	-	45666222	45682099	1706	protein_coding	DNA_(cytosine-5-)-methyltransferase_3-like	7	8	12	0	0	0	0.225492	0.257764	0.3816	0	0	0
ENSG00000145780	2269.09	406.18	2.4635	7.1026e-150	1.8417e-147	FEM1C	chr5	-	114856608	114880591	5813	protein_coding	fem-1_homolog_c_(C._elegans)	2131	1830	2024	512	413	483	20.1463	17.3046	18.8893	4.44235	3.82618	3.99537
ENSG00000164823	1286.59	229.101	2.4599	9.4769e-94	1.185e-91	OSGIN2	chr8	+	90914087	90940116	4266	protein_coding	oxidative_stress_induced_growth_inhibitor_family_member_2	1325	1001	1066	286	236	272	17.069	12.8981	13.5563	3.38134	2.97925	3.0659
ENSG00000154734	787.027	140.287	2.4597	7.0704e-93	8.752e-91	ADAMTS1	chr21	-	28208606	28217728	4718	protein_coding	ADAM_metallopeptidase_with_thrombospondin_type_1_motif_1	731	636	709	153	167	165	8.51475	7.40986	8.15256	1.6356	1.90622	1.68165
ENSG00000235109	3301.18	594.217	2.4595	4.0252e-182	1.437e-179	ZSCAN31	chr6	-	28292470	28324048	3551	protein_coding	zinc_finger_and_SCAN_domain_containing_31	3123	2726	2857	726	661	669	48.3319	42.1975	43.6481	10.3117	10.0246	9.0591
ENSG00000100221	4189.56	756.504	2.458	3.471e-235	1.7813e-232	JOSD1	chr22	-	39081548	39097561	3648	protein_coding	Josephin_domain_containing_1	3651	3554	3848	919	811	890	55.0008	53.5518	57.225	12.7059	11.9724	11.7313
ENSG00000224074	29.1271	3.21157	2.4457	1.1287e-07	6.5433e-07	LINC00691	chr3	-	24137760	24144729	2964	lincRNA	long_intergenic_non-protein_coding_RNA_691	13	29	35	4	5	2	0.241033	0.537813	0.640613	0.0680652	0.0908463	0.032446
ENSG00000112137	102.292	16.8389	2.4368	6.2508e-19	8.839e-18	PHACTR1	chr6	+	12717893	13288645	4784	protein_coding	phosphatase_and_actin_regulator_1	79	90	101	21	22	15	0.907503	1.0341	1.14534	0.221397	0.247655	0.150768
ENSG00000115758	9450.64	1729.24	2.4358	5.1605e-181	1.816e-178	ODC1	chr2	-	10580094	10588630	2653	protein_coding	ornithine_decarboxylase_1	9224	7634	8063	2096	1776	2123	191.071	158.171	164.879	39.8472	36.0513	38.4789
ENSG00000069956	7278.84	1329.08	2.4355	3.6412e-147	9.3432e-145	MAPK6	chr15	+	52244303	52358462	4238	protein_coding	mitogen-activated_protein_kinase_6	7190	5622	6384	1672	1342	1594	93.2353	72.919	81.7218	19.8984	17.0532	18.0858
ENSG00000262001	1008.01	183.532	2.4324	7.2346e-103	1.0242e-100	DLGAP1-AS2	chr18	+	3602998	3608334	2261	antisense	DLGAP1_antisense_RNA_2	811	894	955	191	215	229	19.7121	21.7344	22.9144	4.26066	5.12098	4.87018
ENSG00000260660	9.86243	0	2.4309	1.3129e-05	5.8259e-05	RP11-69H7.2	chr15	-	75519094	75526292	720	antisense	-	10	8	8	0	0	0	0.763273	0.610757	0.602786	0	0	0
ENSG00000101210	106.199	17.5346	2.4301	2.2231e-19	3.2327e-18	EEF1A2	chr20	-	62119366	62130505	1843	protein_coding	eukaryotic_translation_elongation_factor_1_alpha_2	106	86	88	19	16	26	3.16077	2.56498	2.59038	0.519962	0.467531	0.678356
ENSG00000244515	37.5136	4.94535	2.4293	3.7839e-09	2.572e-08	KRT18P34	chr3	-	156880452	156881721	1270	pseudogene	keratin_18_pseudogene_34	30	33	36	9	6	2	1.29816	1.42831	1.53782	0.357423	0.254427	0.0757244
ENSG00000127528	1529.88	279.341	2.4276	2.7472e-108	4.3943e-106	KLF2	chr19	+	16435628	16438685	2018	protein_coding	Kruppel-like_factor_2_(lung)	1353	1360	1322	309	263	399	36.8459	37.0449	35.5399	7.72291	7.01859	9.50739
ENSG00000262519	17.7996	1.43357	2.4239	1.9253e-06	9.6256e-06	RP11-141J13.4	chr17	+	4475501	4475810	310	pseudogene	-	14	14	19	2	1	2	2.48187	2.48243	3.32505	0.325396	0.173722	0.310226
ENSG00000197550	109.932	18.56	2.4139	7.8199e-20	1.1731e-18	RP11-460N11.2	chr9	+	69830288	69848759	3275	pseudogene	-	106	82	102	21	24	19	1.77872	1.3763	1.68964	0.323409	0.394653	0.278966
ENSG00000189410	70.5468	11.182	2.4082	4.1278e-14	4.2705e-13	SH2D5	chr1	-	21046225	21059330	3705	protein_coding	SH2_domain_containing_5	69	59	58	15	8	16	1.02347	0.875336	0.84927	0.204196	0.116283	0.207655
ENSG00000187678	115.985	19.8798	2.3972	1.329e-20	2.0865e-19	SPRY4	chr5	-	141689992	141706020	4938	protein_coding	sprouty_homolog_4_(Drosophila)	91	111	104	19	21	29	1.01275	1.23561	1.14258	0.194065	0.229025	0.282395
ENSG00000131016	459.218	84.4519	2.396	6.7644e-57	4.0941e-55	AKAP12	chr6	+	151561134	151679692	8432	protein_coding	A_kinase_(PRKA)_anchor_protein_12	410	416	385	80	91	122	2.67218	2.7119	2.47706	0.478523	0.581201	0.695727
ENSG00000149485	4470.52	836.998	2.3956	4.8121e-114	8.2892e-112	FADS1	chr11	-	61567099	61596790	4523	protein_coding	fatty_acid_desaturase_1	4568	3317	3904	1033	954	907	55.5024	40.3116	46.8262	11.5191	11.3589	9.64252
ENSG00000154025	12.8869	0.580904	2.3955	1.0372e-05	4.6589e-05	SLC5A10	chr17	+	18853658	18925908	4436	protein_coding	solute_carrier_family_5_(sodium/glucose_cotransporter)_member_10	8	15	11	0	1	1	0.0991084	0.185871	0.134526	0	0.0121401	0.0108397
ENSG00000241544	17.8187	1.44042	2.3801	3.7615e-06	1.8066e-05	RP11-6F2.5	chr3	+	156799630	156806336	1497	processed_transcript	-	10	23	14	3	1	1	0.367105	0.844534	0.507355	0.101075	0.0359744	0.0321209
ENSG00000164266	11.7402	0.279655	2.3793	1.7297e-05	7.5612e-05	SPINK1	chr5	-	147204131	147211349	1188	protein_coding	serine_peptidase_inhibitor_Kazal_type_1	4	16	11	0	0	1	0.185036	0.740312	0.502322	0	0	0.0404756
ENSG00000197279	653.354	121.684	2.3792	5.5118e-55	3.0648e-53	ZNF165	chr6	+	28048753	28057341	2107	protein_coding	zinc_finger_protein_165	469	586	670	110	148	163	12.2326	15.2878	17.2511	2.63313	3.78279	3.71991
ENSG00000121068	14.3931	0.845815	2.3767	8.788e-06	3.9944e-05	TBX2	chr17	+	59477257	59486827	5218	protein_coding	T-box_2	8	16	14	1	0	2	0.0842555	0.168549	0.145556	0.00966584	0	0.0184304
ENSG00000188573	43.5934	6.3947	2.3755	7.3988e-10	5.3369e-09	FBLL1	chr5	+	167956121	167957639	1519	protein_coding	fibrillarin-like_1	30	48	37	7	9	6	1.08536	1.73698	1.32145	0.232426	0.31908	0.189934
ENSG00000259158	33.3194	4.25856	2.3739	4.7823e-08	2.8845e-07	ADAM20P1	chr14	-	70935598	70950473	3034	lincRNA	ADAM_metallopeptidase_domain_20_pseudogene_1	26	25	37	3	2	10	0.470945	0.452935	0.661595	0.0498711	0.0355001	0.158487
ENSG00000128342	931.2	176.804	2.3674	4.1052e-87	4.66e-85	LIF	chr22	-	30636436	30642840	3969	protein_coding	leukemia_inhibitory_factor	771	821	865	186	177	251	10.6754	11.3703	11.8234	2.36361	2.40164	3.0409
ENSG00000188766	42.1404	6.05131	2.3659	2.5149e-09	1.7392e-08	SPRED3	chr19	+	38879061	38886881	1539	protein_coding	sprouty-related_EVH1_domain_containing_3	39	46	26	4	7	10	1.39264	1.64297	0.916517	0.131089	0.244948	0.312443
ENSG00000237330	352.697	65.981	2.3634	1.4459e-47	6.8365e-46	RNF223	chr1	-	1007126	1009687	1122	protein_coding	ring_finger_protein_223	303	342	285	72	67	90	14.841	16.755	13.7803	3.23656	3.21586	3.85709
ENSG00000141682	2564.95	493.313	2.3586	3.377e-124	6.763e-122	PMAIP1	chr18	+	57567180	57571538	1948	protein_coding	phorbol-12-myristate-13-acetate-induced_protein_1	2022	2296	2451	629	474	609	57.0433	64.7879	68.259	16.2857	13.104	15.0327
ENSG00000179141	14.7899	0.903746	2.3564	1.1296e-05	5.0511e-05	MTUS2-AS1	chr13	-	30050652	30061887	1114	antisense	MTUS2_antisense_RNA_1	9	19	11	0	3	0	0.443986	0.937518	0.53569	0	0.145028	0
ENSG00000253339	1460.18	281.182	2.3564	1.1952e-115	2.118e-113	RP11-434I12.3	chr8	+	74271148	74275023	599	lincRNA	-	1371	1133	1348	329	316	328	125.783	103.971	122.087	27.7021	28.4103	26.3304
ENSG00000135048	3666.36	709.271	2.3539	2.5091e-144	6.3069e-142	TMEM2	chr9	-	74298282	74431606	6523	protein_coding	transmembrane_protein_2	3571	2825	3274	826	803	825	30.0853	23.8058	27.2293	6.3867	6.62954	6.08158
ENSG00000164434	9.46566	0	2.3521	2.5326e-05	0.00010792	FABP7	chr6	+	123100620	123105219	2086	protein_coding	fatty_acid_binding_protein_7_brain	9	5	11	0	0	0	0.237105	0.131755	0.286078	0	0	0
ENSG00000154277	85.7516	14.7538	2.3503	7.2072e-16	8.4702e-15	UCHL1	chr4	+	41258430	41270472	1578	protein_coding	ubiquitin_carboxyl-terminal_esterase_L1_(ubiquitin_thiolesterase)	88	73	65	15	18	18	3.0647	2.54289	2.23466	0.479433	0.6143	0.548498
ENSG00000230457	43.564	6.43	2.3488	2.7471e-09	1.8928e-08	PA2G4P4	chr3	-	156527340	156528521	1182	pseudogene	proliferation-associated_2G4_pseudogene_4	27	46	42	9	10	3	1.25533	2.1392	1.92769	0.384033	0.455615	0.122043
ENSG00000128482	19.3035	1.77115	2.3483	3.7204e-06	1.7889e-05	RNF112	chr17	+	19314438	19320589	3212	protein_coding	ring_finger_protein_112	9	21	21	1	4	1	0.153985	0.359381	0.35469	0.0157025	0.0670656	0.0149704
ENSG00000229644	39.4412	5.8001	2.3454	2.999e-09	2.0601e-08	NAMPTL	chr10	-	36810649	36813162	2514	protein_coding	nicotinamide_phosphoribosyltransferase-like	41	29	34	5	8	7	0.896253	0.63408	0.733702	0.100311	0.171372	0.133888
ENSG00000249379	173.972	32.0088	2.3454	7.4949e-26	1.5646e-24	RP1-27K12.4	chr6	+	53367983	53371717	547	antisense	-	160	135	164	37	46	27	16.0748	13.5662	16.2653	3.4116	4.52883	2.37348
ENSG00000182870	37.9012	5.48515	2.3402	6.4898e-09	4.309e-08	GALNT9	chr12	-	132680924	132905935	2410	protein_coding	UDP-N-acetyl-alpha-D-galactosamine:polypeptide_N-acetylgalactosaminyltransferase_9_(GalNAc-T9)	35	29	36	3	7	9	0.798111	0.661442	0.810385	0.0627838	0.156421	0.179571
ENSG00000160223	547.096	105.511	2.3382	3.6347e-68	2.7719e-66	ICOSLG	chr21	-	45642874	45660849	7080	protein_coding	inducible_T-cell_co-stimulator_ligand	491	473	479	111	111	144	3.81119	3.67231	3.67035	0.790739	0.844316	0.978
ENSG00000001084	24204.6	4745.24	2.3381	5.1533e-180	1.7631e-177	GCLC	chr6	-	53362139	53481768	3813	protein_coding	glutamate-cysteine_ligase_catalytic_subunit	23914	19385	20525	5638	5298	5485	344.665	279.454	292.026	74.5765	74.8274	69.1703
ENSG00000270210	33.6945	4.6304	2.3366	3.8978e-08	2.3725e-07	RP11-373D23.3	chr2	+	28648812	28649586	775	lincRNA	-	19	34	36	7	5	4	1.3473	2.41151	2.52003	0.455554	0.347443	0.248181
ENSG00000181773	46.2355	6.88343	2.335	2.4759e-09	1.7141e-08	GPR3	chr1	+	27719148	27722318	2115	protein_coding	G_protein-coupled_receptor_3	30	51	41	3	7	14	0.779513	1.32547	1.05167	0.0715409	0.178239	0.318293
ENSG00000223973	9.10391	0	2.3292	3.0418e-05	0.00012784	AC068491.3	chr2	+	112141329	112142569	1241	pseudogene	-	8	9	7	0	0	0	0.354267	0.398641	0.306007	0	0	0
ENSG00000136842	10.628	0.279655	2.3267	2.6467e-05	0.00011247	TMOD1	chr9	+	100263462	100364023	3259	protein_coding	tropomodulin_1	10	11	7	0	0	1	0.168627	0.185532	0.116525	0	0	0.0147545
ENSG00000075426	7697.34	1525.46	2.3255	3.0405e-231	1.5285e-228	FOSL2	chr2	+	28615315	28640179	6708	protein_coding	FOS-like_antigen_2	7174	6401	6726	1768	1690	1823	58.7734	52.4525	54.3963	13.2933	13.5678	13.0678
ENSG00000189030	10.991	0.279655	2.3235	2.7739e-05	0.00011751	VHLL	chr1	-	156268415	156269428	1014	protein_coding	von_Hippel-Lindau_tumor_suppressor-like	5	15	9	0	0	1	0.270984	0.813138	0.481516	0	0	0.0474211
ENSG00000230528	17.0381	1.46306	2.3234	6.8081e-06	3.1476e-05	NOS2P3	chr17	+	20339650	20350557	3323	pseudogene	nitric_oxide_synthase_2_pseudogene_3	10	17	18	0	3	2	0.16538	0.281209	0.293865	0	0.048619	0.0289407
ENSG00000184254	13556.6	2677.38	2.3225	2.2053e-126	4.5649e-124	ALDH1A3	chr15	+	101402129	101456831	3924	protein_coding	aldehyde_dehydrogenase_1_family_member_A3	13516	11062	11164	3187	3274	2782	189.292	154.959	154.346	40.9635	44.933	34.0908
ENSG00000143318	16.6931	1.41883	2.3209	6.7205e-06	3.1112e-05	CASQ1	chr1	+	160160285	160171676	1956	protein_coding	calsequestrin_1_(fast-twitch_skeletal_muscle)	17	14	13	3	0	2	0.477631	0.393433	0.360562	0.0773564	0	0.0491667
ENSG00000113905	10.631	0.301249	2.3182	2.8341e-05	0.00011977	HRG	chr3	+	186378005	186396029	4272	protein_coding	histidine-rich_glycoprotein	12	9	7	0	1	0	0.15437	0.115804	0.088894	0	0.0126062	0
ENSG00000071677	9.44835	0	2.3177	3.3436e-05	0.00013967	PRLH	chr2	+	238475217	238475818	264	protein_coding	prolactin_releasing_hormone	4	8	13	0	0	0	0.832661	1.6657	2.67144	0	0	0
ENSG00000132429	12.1257	0.55931	2.317	2.1986e-05	9.4368e-05	POPDC3	chr6	-	105606155	105627870	1345	protein_coding	popeye_domain_containing_3	11	9	12	0	0	2	0.449451	0.367817	0.484022	0	0	0.0715019
ENSG00000232489	24.9744	2.89662	2.3155	1.1503e-06	5.9242e-06	MFAP1P1	chr13	-	31115780	31117034	1255	pseudogene	microfibrillar-associated_protein_1_pseudogene_1	10	28	28	2	4	4	0.437894	1.22638	1.21038	0.0803766	0.171645	0.153259
ENSG00000216990	23.8508	2.68175	2.3143	1.8465e-06	9.2503e-06	HSPD1P10	chr6	+	88008490	88010165	1676	pseudogene	heat_shock_60kDa_protein_1_(chaperonin)_pseudogene_10	15	22	26	2	7	0	0.491846	0.721539	0.841599	0.0601866	0.224926	0
ENSG00000262454	32.6247	4.57351	2.3139	4.1544e-08	2.5181e-07	RP11-65J21.3	chr16	+	14396145	14420210	651	lincRNA	-	30	31	25	5	3	8	2.53252	2.61753	2.08336	0.387376	0.248174	0.590906
ENSG00000259820	300.546	58.1464	2.3108	1.2048e-39	4.4363e-38	AC083843.1	chr8	-	135804263	135810515	6253	lincRNA	-	255	257	281	84	63	54	2.24111	2.25921	2.43794	0.677539	0.542585	0.415255
ENSG00000230753	19.6855	2.00762	2.3096	3.3741e-06	1.6307e-05	RP4-553F4.6	chr20	-	32375179	32398903	642	antisense	-	17	12	23	1	2	4	1.45521	1.02744	1.94356	0.0785613	0.167768	0.299595
ENSG00000171786	56.7763	8.64564	2.3066	4.9861e-09	3.343e-08	NHLH1	chr1	+	160336857	160342638	2563	protein_coding	nescient_helix_loop_helix_1	18	73	59	9	9	12	0.385955	1.56562	1.24885	0.177108	0.189108	0.225135
ENSG00000065809	7442.48	1491.62	2.3063	1.3645e-171	4.2014e-169	FAM107B	chr10	-	14560556	14816896	3785	protein_coding	family_with_sequence_similarity_107_member_B	7026	5837	6769	1808	1664	1689	102.013	84.7686	97.0207	24.0922	23.6757	21.4572
ENSG00000128422	22422.6	4493.86	2.306	3.7517e-171	1.1409e-168	KRT17	chr17	-	39775689	39781094	1834	protein_coding	keratin_17	20402	19321	19414	5198	4403	6001	611.344	579.084	574.277	142.949	129.29	157.338
ENSG00000204390	418.286	81.7481	2.3059	4.0346e-47	1.8859e-45	HSPA1L	chr6	-	31777396	31783437	2544	protein_coding	heat_shock_70kDa_protein_1-like	297	407	400	103	88	92	6.41581	8.79404	8.52999	2.04204	1.86286	1.73892
ENSG00000260727	77.3186	13.4409	2.3043	6.7022e-14	6.8475e-13	SLC7A5P1	chr16	-	29624425	29624961	537	pseudogene	solute_carrier_family_7_(amino_acid_transporter_light_chain_L_system)_member_5_pseudogene_1	70	61	73	15	9	23	7.16368	6.24405	7.37487	1.40884	0.902576	2.05951
ENSG00000010379	51.1949	8.35705	2.3027	1.0867e-10	8.5151e-10	SLC6A13	chr12	-	329789	372039	2185	protein_coding	solute_carrier_family_6_(neurotransmitter_transporter_GABA)_member_13	44	49	42	14	7	8	1.10666	1.2327	1.04281	0.323162	0.172529	0.176055
ENSG00000204241	39.0681	5.5331	2.2997	7.6628e-08	4.532e-07	RP11-713P17.3	chr11	+	133902167	133916744	2206	processed_transcript	-	22	54	27	10	7	2	0.548062	1.34555	0.663994	0.228633	0.170887	0.0435947
ENSG00000149781	169.755	32.0931	2.2988	5.5018e-24	1.0473e-22	FERMT3	chr11	+	63974150	63991354	2489	protein_coding	fermitin_family_member_3	113	178	157	40	36	35	2.49497	3.93103	3.422	0.810548	0.77892	0.676165
ENSG00000197540	17.8181	1.74956	2.2981	5.2701e-06	2.4732e-05	GZMM	chr19	+	544034	549919	912	protein_coding	granzyme_M_(lymphocyte_met-ase_1)	13	19	15	1	3	2	0.783359	1.14517	0.892282	0.055303	0.17715	0.10545
ENSG00000179059	12.1465	0.55931	2.2962	2.7114e-05	0.00011508	ZFP42	chr4	+	188916925	188926204	2651	protein_coding	ZFP42_zinc_finger_protein	15	8	9	0	0	2	0.310952	0.165879	0.184178	0	0	0.0362769
ENSG00000164543	4526.22	915.273	2.2956	6.9164e-210	2.9375e-207	STK17A	chr7	+	43622357	43666385	3368	protein_coding	serine/threonine_kinase_17a	4113	3787	4039	1060	983	1128	67.1118	61.8065	65.059	15.8737	15.718	16.1045
ENSG00000259630	25.0578	3.18998	2.292	6.0886e-07	3.2414e-06	CTD-2262B20.1	chr15	+	85958459	85958864	406	pseudogene	-	26	24	16	4	4	3	3.51933	3.24935	2.13796	0.49691	0.530578	0.355308
ENSG00000254554	45.1689	7.18944	2.2892	1.2324e-09	8.7558e-09	RP11-351I24.1	chr11	-	10324204	10325251	803	antisense	-	50	37	32	10	6	9	3.4219	2.53278	2.16192	0.628099	0.402394	0.538935
ENSG00000184040	13.2349	0.602497	2.2884	3.128e-05	0.00013131	TMEM236	chr10	+	18041218	18089855	5465	protein_coding	-	3	16	16	0	2	0	0.0301678	0.160931	0.158831	0	0.0197086	0
ENSG00000261092	22.7258	2.58644	2.287	2.2877e-06	1.1327e-05	RP11-21B23.2	chr16	-	50424827	50429044	425	lincRNA	-	19	17	24	7	1	1	2.45684	2.19873	3.06357	0.830716	0.126715	0.113141
ENSG00000260368	61.7326	10.6454	2.2832	4.3233e-12	3.7912e-11	RP11-521I2.3	chr8	-	101925475	101926616	1142	sense_overlapping	-	47	51	65	12	10	15	2.26175	2.45479	3.08783	0.529979	0.471573	0.631589
ENSG00000267241	10.2263	0.286505	2.2786	3.9749e-05	0.00016478	CYP4F10P	chr19	+	15774931	15780635	542	pseudogene	cytochrome_P450_family_4_subfamily_F_polypeptide_10_pseudogene	9	7	11	1	0	0	0.912547	0.709921	1.10103	0.093056	0	0
ENSG00000248114	23.5093	2.93981	2.2783	1.1782e-06	6.0589e-06	AC114812.9	chr2	+	234647598	234650603	730	pseudogene	-	21	21	20	2	6	2	1.58092	1.58128	1.48632	0.138182	0.442633	0.13174
ENSG00000134278	1555.15	317.367	2.2693	1.6946e-88	1.9878e-86	SPIRE1	chr18	-	12446511	12658133	5665	protein_coding	spire_homolog_1_(Drosophila)	1598	1219	1283	379	370	348	15.502	11.8281	12.2866	3.37429	3.51736	2.95385
ENSG00000227318	27.6649	3.70506	2.2688	4.4516e-07	2.4079e-06	RP11-282E4.1	chr9	+	66664325	66665950	1626	pseudogene	-	26	20	27	7	1	5	0.878749	0.676115	0.900843	0.217131	0.0331203	0.147863
ENSG00000261015	167.388	32.0962	2.2682	1.7034e-20	2.6574e-19	RP1-90J20.11	chr6	+	3025025	3027659	2635	sense_overlapping	-	113	155	174	34	51	25	2.35673	3.23342	3.5824	0.650792	1.04233	0.456214
ENSG00000128590	2062.55	420.735	2.2675	1.4998e-86	1.6793e-84	DNAJB9	chr7	+	108210012	108215294	2715	protein_coding	DnaJ_(Hsp40)_homolog_subfamily_B_member_9	1761	1757	1924	483	371	610	35.6453	35.5724	38.4451	8.97265	7.35901	10.8036
ENSG00000258689	561.177	113.654	2.2671	1.1186e-60	7.2897e-59	RP6-65G23.1	chr14	+	71165415	71178870	602	processed_transcript	-	549	437	494	144	115	135	50.1173	39.9021	44.5181	12.0645	10.2877	10.7832
ENSG00000267164	14.4069	1.16866	2.267	1.6399e-05	7.1881e-05	AC005336.1	chr19	+	16015366	16018044	2679	lincRNA	-	14	11	13	1	2	1	0.287189	0.2257	0.263255	0.0188266	0.0402043	0.0179489
ENSG00000132692	123.577	23.6486	2.266	6.1018e-21	9.882e-20	BCAN	chr1	+	156611182	156629324	3461	protein_coding	brevican	102	114	110	29	24	29	1.61961	1.81057	1.72424	0.42261	0.373444	0.402908
ENSG00000177494	133.903	25.5562	2.2658	7.3354e-21	1.1795e-19	ZBED2	chr3	-	111311747	111314290	2311	protein_coding	zinc_finger_BED-type_containing_2	131	115	107	28	22	39	3.11518	2.73533	2.51183	0.611085	0.51267	0.811474
ENSG00000162733	58.3491	10.1803	2.2632	1.8959e-11	1.5751e-10	DDR2	chr1	+	162601163	162750237	3207	protein_coding	discoidin_domain_receptor_tyrosine_kinase_2	43	55	56	10	15	10	0.736854	0.942703	0.947316	0.15727	0.251888	0.149938
ENSG00000169826	819.446	168.42	2.2574	5.838e-80	5.5098e-78	CSGALNACT2	chr10	+	43633934	43680756	3730	protein_coding	chondroitin_sulfate_N-acetylgalactosaminyltransferase_2	740	653	769	177	206	199	10.9027	9.62311	11.1847	2.39336	2.97422	2.56539
ENSG00000261654	54.5196	9.2745	2.2552	2.7178e-10	2.0593e-09	RP11-96K19.4	chr1	-	111478991	111484975	5985	sense_overlapping	-	42	41	61	16	10	6	0.385654	0.376557	0.552932	0.134834	0.0899811	0.0482055
ENSG00000196639	623.442	127.581	2.2501	2.1583e-59	1.3809e-57	HRH1	chr3	+	11178779	11305243	4711	protein_coding	histamine_receptor_H1	532	527	586	158	108	178	6.20599	6.14906	6.74824	1.69156	1.2346	1.81684
ENSG00000177363	32.2068	4.54507	2.2466	3.2695e-07	1.7969e-06	LRRN4CL	chr11	-	62453874	62457371	2585	protein_coding	LRRN4_C-terminal_like	18	38	29	4	2	10	0.38267	0.808042	0.608616	0.0780446	0.0416663	0.186016
ENSG00000164082	21.9585	2.61012	2.2457	3.5695e-06	1.7207e-05	GRM2	chr3	+	51741086	51752629	6550	protein_coding	glutamate_receptor_metabotropic_2	11	24	23	1	4	4	0.0922919	0.20141	0.190499	0.00770021	0.0328877	0.0293649
ENSG00000130294	65.2817	11.4933	2.2436	2.6488e-11	2.1771e-10	KIF1A	chr2	-	241653181	241759725	9162	protein_coding	kinesin_family_member_1A	65	62	45	7	12	21	0.389884	0.371974	0.266458	0.0385346	0.0705353	0.110214
ENSG00000265728	26.912	3.72665	2.2427	5.3474e-07	2.8679e-06	RP11-883A18.3	chr18	+	10594587	10604795	855	lincRNA	-	21	26	24	7	2	4	1.34979	1.67155	1.52283	0.412929	0.125974	0.224959
ENSG00000170345	2013.09	418.111	2.2421	1.5412e-84	1.6435e-82	FOS	chr14	+	75745477	75748933	2158	protein_coding	FBJ_murine_osteosarcoma_viral_oncogene_homolog	1532	1769	2013	486	391	576	39.0139	45.0596	50.6055	11.3587	9.75755	12.8346
ENSG00000177606	11493.6	2411.65	2.2377	4.6034e-136	1.0698e-133	JUN	chr1	-	59246465	59249785	3321	protein_coding	jun_proto-oncogene	10545	9266	10509	2911	2297	3167	174.498	153.368	171.672	44.2096	37.2484	45.8552
ENSG00000203877	27.3076	3.82196	2.2358	7.011e-07	3.7021e-06	RIPPLY2	chr6	+	84562985	84567234	664	protein_coding	ripply2_homolog_(zebrafish)	28	21	23	2	8	3	2.31741	1.73845	1.87917	0.151917	0.648839	0.217252
ENSG00000137270	29.1306	4.05739	2.2335	7.2709e-07	3.8311e-06	GCM1	chr6	-	52991762	53013627	2765	protein_coding	glial_cells_missing_homolog_1_(Drosophila)	12	31	34	5	5	4	0.238505	0.616279	0.667098	0.091205	0.0973846	0.0695624
ENSG00000271225	51.5669	9.00378	2.2332	2.2261e-10	1.703e-09	RP11-460N11.3	chr9	-	69823283	69823847	565	pseudogene	-	52	38	46	11	12	8	5.05786	3.69697	4.41688	0.981947	1.14379	0.68085
ENSG00000124762	20979.1	4433.1	2.231	1.1351e-173	3.6314e-171	CDKN1A	chr6	+	36644305	36655116	2261	protein_coding	cyclin-dependent_kinase_inhibitor_1A_(p21_Cip1)	18111	18283	18950	4963	4474	5948	440.204	444.486	454.689	110.71	106.564	126.497
ENSG00000186529	1946.41	409.82	2.2279	6.549e-98	8.7675e-96	CYP4F3	chr19	+	15751707	15773634	5050	protein_coding	cytochrome_P450_family_4_subfamily_F_polypeptide_3	1893	1478	1763	493	484	439	20.6002	16.0877	18.9394	4.92379	5.16142	4.18006
ENSG00000260805	159.896	31.9646	2.2236	1.6282e-23	3.027e-22	RP11-61J19.4	chr1	+	212731175	212733073	1899	lincRNA	-	116	154	152	37	31	43	3.35695	4.45766	4.34235	0.982699	0.879128	1.08881
ENSG00000229719	9.83804	0.279655	2.2218	6.3777e-05	0.00025591	AP001187.9	chr11	-	64658898	64660921	1781	lincRNA	-	7	7	12	0	0	1	0.215996	0.216045	0.36553	0	0	0.0269989
ENSG00000179148	109.829	21.3408	2.2214	3.4845e-17	4.4676e-16	ALOXE3	chr17	-	7999218	8022365	3362	protein_coding	arachidonate_lipoxygenase_3	73	104	113	25	22	27	1.19327	1.70038	1.82342	0.375047	0.352404	0.386168
ENSG00000158050	382.405	78.8162	2.2158	4.8049e-35	1.4758e-33	DUSP2	chr2	-	96808905	96811179	1688	protein_coding	dual_specificity_phosphatase_2	258	412	339	96	71	107	8.39962	13.4164	10.8951	2.86842	2.26517	3.04804
ENSG00000184106	8.34477	0	2.2145	7.3961e-05	0.00029407	TREML3P	chr6	-	41176292	41190382	1224	pseudogene	triggering_receptor_expressed_on_myeloid_cells-like_3_pseudogene	9	6	7	0	0	0	0.404086	0.269452	0.310258	0	0	0
ENSG00000269825	324.785	67.6205	2.2138	4.6175e-39	1.6532e-37	CTD-3099C6.9	chr19	-	53153690	53156537	2848	sense_intronic	-	262	292	303	85	87	61	5.05561	5.63578	5.77176	1.5053	1.64511	1.02991
ENSG00000259583	1505.64	321.423	2.2117	3.8651e-112	6.4768e-110	RP11-66B24.4	chr15	-	101433945	101459488	3213	antisense	-	1247	1378	1347	371	392	347	21.3289	23.5749	22.7438	5.8238	6.57038	5.19312
ENSG00000006652	4302.31	919.717	2.2114	7.5806e-136	1.7452e-133	IFRD1	chr7	+	112063023	112121072	2290	protein_coding	interferon-related_developmental_regulator_1	3370	3799	4186	1150	953	1084	80.8736	91.1895	99.1675	25.3283	22.4116	22.7616
ENSG00000065833	1633.41	348.8	2.2088	7.434e-108	1.1517e-105	ME1	chr6	-	83920108	84140797	3371	protein_coding	malic_enzyme_1_NADP(+)-dependent_cytosolic	1536	1338	1434	452	352	405	25.0406	21.8177	23.0779	6.76275	5.6234	5.77705
ENSG00000174123	25.0034	3.49808	2.207	1.3443e-06	6.8557e-06	TLR10	chr4	-	38773860	38784611	3958	protein_coding	toll-like_receptor_10	23	17	26	5	5	2	0.319348	0.236094	0.356372	0.0637144	0.0680314	0.0242976
ENSG00000151704	12.4628	0.580904	2.2055	6.4404e-05	0.0002583	KCNJ1	chr11	-	128706210	128737268	4074	protein_coding	potassium_inwardly-rectifying_channel_subfamily_J_member_1	2	13	18	0	1	1	0.0269787	0.175402	0.239694	0	0.0132189	0.0118029
ENSG00000142961	2242.83	478.913	2.2032	1.9725e-82	2.0077e-80	MOB3C	chr1	-	47073387	47082563	5725	protein_coding	MOB_kinase_activator_3C	2313	1671	1930	546	481	635	22.203	16.044	18.2889	4.81017	4.52465	5.33345
ENSG00000128591	308.512	64.8113	2.193	6.8702e-35	2.0919e-33	FLNC	chr7	+	128470431	128499328	9188	protein_coding	filamin_C_gamma	327	256	230	77	76	71	1.95587	1.53155	1.35804	0.422682	0.445459	0.371575
ENSG00000084112	3167.94	688.506	2.1864	2.6987e-119	5.0746e-117	SSH1	chr12	-	109176466	109251366	8538	protein_coding	slingshot_protein_phosphatase_1	3106	2522	2726	857	764	761	19.9921	16.2368	17.3211	5.06254	4.81895	4.28586
ENSG00000106178	29.8883	4.31545	2.1795	1.58e-06	7.9869e-06	CCL24	chr7	-	75440983	75452674	585	protein_coding	chemokine_(C-C_motif)_ligand_24	10	35	34	5	4	6	0.939413	3.28869	3.15304	0.43108	0.36823	0.49318
ENSG00000139318	1165.94	254.696	2.1756	1.9827e-95	2.5841e-93	DUSP6	chr12	-	89741009	89747048	4400	protein_coding	dual_specificity_phosphatase_6	958	990	1129	313	286	282	11.9653	12.3678	13.9202	3.58786	3.50049	3.08181
ENSG00000144130	21.6387	2.86714	2.1734	4.7822e-06	2.2563e-05	NT5DC4	chr2	+	113479063	113500456	2448	protein_coding	5'-nucleotidase_domain_containing_4	25	17	15	4	2	4	0.56123	0.381723	0.332419	0.0824123	0.0439981	0.0785703
ENSG00000196352	8300.65	1835.03	2.1688	2.4308e-210	1.0505e-207	CD55	chr1	+	207494853	207534311	2760	protein_coding	CD55_molecule_decay_accelerating_factor_for_complement_(Cromer_blood_group)	6803	7523	7574	2083	2043	2227	135.458	149.828	148.875	38.0648	39.8634	38.799
ENSG00000110880	3905.85	864.015	2.163	2.3576e-137	5.7499e-135	CORO1C	chr12	-	109038885	109125372	3892	protein_coding	coronin_actin_binding_protein_1C	3754	3125	3422	1005	906	1084	53.0071	44.1355	47.6994	13.0238	12.5363	13.3926
ENSG00000112245	7463.34	1657.37	2.163	1.4622e-226	7.0624e-224	PTP4A1	chr6	+	64231666	64293492	5088	protein_coding	protein_tyrosine_phosphatase_type_IVA_member_1	6588	6297	6804	1974	1802	1963	71.1572	68.0296	72.5476	19.5679	19.0732	18.5517
ENSG00000123329	17.064	1.67793	2.1628	3.2187e-05	0.00013486	ARHGAP9	chr12	-	57866038	57882597	2912	protein_coding	Rho_GTPase_activating_protein_9	14	17	14	0	0	6	0.26421	0.320899	0.260821	0	0	0.0990763
ENSG00000267804	14.7828	1.46991	2.1622	3.3103e-05	0.0001384	RP11-665N17.4	chr11	-	64658158	64658547	390	lincRNA	-	11	15	13	1	3	1	1.55003	2.11416	1.80836	0.129324	0.414259	0.123295
ENSG00000255414	10.9739	0.602497	2.1608	8.5839e-05	0.00033707	AP000783.2	chr11	+	123325106	123331118	2471	processed_transcript	-	7	9	13	0	2	0	0.155682	0.200208	0.285415	0	0.0435886	0
ENSG00000269783	35.1986	5.75482	2.1602	2.0612e-07	1.1613e-06	GOLGA7B	chr10	+	99627889	99631294	3406	protein_coding	Golgin_subfamily_A_member_7B;_cDNA_FLJ43465_fis_clone_OCBBF2036476_	21	32	40	11	4	5	0.338834	0.516436	0.63712	0.162889	0.0632457	0.0705887
ENSG00000270393	16.2696	1.73482	2.16	2.5685e-05	0.00010937	AC000095.9	chr22	-	19005556	19006429	874	pseudogene	-	8	16	19	2	2	2	0.503026	1.00628	1.17936	0.115415	0.123235	0.110034
ENSG00000241770	15.9281	1.72797	2.1594	2.342e-05	0.00010014	RP11-555M1.3	chr3	+	156881241	156886922	320	antisense	-	14	15	13	1	2	3	2.40431	2.57663	2.20394	0.157614	0.336585	0.450797
ENSG00000215014	72.3872	14.2672	2.1558	1.6279e-12	1.4841e-11	AL645728.1	chr1	+	1510355	1511373	1019	protein_coding	Uncharacterized_protein_	58	66	67	13	22	14	3.12799	3.56025	3.56703	0.643447	1.16269	0.660638
ENSG00000051108	5627.55	1248.96	2.155	8.266e-110	1.3485e-107	HERPUD1	chr16	+	56965960	56977798	2199	protein_coding	homocysteine-inducible_endoplasmic_reticulum_stress-inducible_ubiquitin-like_domain_member_1	4408	5022	5422	1414	1223	1700	110.161	125.534	133.764	32.4316	29.9514	37.1735
ENSG00000225037	12.851	0.889002	2.1538	7.5942e-05	0.00030138	EIF1AX-AS1	chrX	+	20158086	20158562	378	antisense	EIF1AX_antisense_RNA_1	4	13	17	1	2	0	0.581541	1.89044	2.43985	0.133429	0.28494	0
ENSG00000259438	27.2506	4.04949	2.1528	2.011e-06	1.0028e-05	CTD-2650P22.1	chr15	-	52303196	52311292	865	lincRNA	-	13	29	30	7	4	3	0.825923	1.84286	1.88153	0.408155	0.249034	0.166769
ENSG00000203400	12.4872	0.882152	2.152	7.4416e-05	0.00029561	AP001187.1	chr11	-	64657298	64657758	459	pseudogene	-	5	14	14	0	2	1	0.598645	1.67659	1.65471	0	0.234657	0.10476
ENSG00000255112	3841.34	859.509	2.1501	3.877e-179	1.2906e-176	CHMP1B	chr18	+	11851395	11854448	3054	protein_coding	charged_multivesicular_body_protein_1B	3434	3322	3376	1063	925	988	61.7936	59.7918	59.9707	17.5553	16.3113	15.556
ENSG00000254842	22.3763	3.16154	2.1496	3.9095e-06	1.8714e-05	RP11-890B15.2	chr11	-	130714086	130735456	2203	processed_transcript	-	23	17	19	3	3	5	0.573754	0.424175	0.467891	0.0686832	0.0733368	0.109135
ENSG00000270020	30.3133	4.89635	2.1493	4.0642e-07	2.2071e-06	RP11-463O9.9	chr16	-	86553989	86557503	3515	lincRNA	-	20	32	28	5	5	7	0.312692	0.500421	0.432154	0.0717444	0.0766055	0.0957596
ENSG00000070495	2120.19	471.703	2.1468	2.9157e-86	3.2353e-84	JMJD6	chr17	-	74708919	74722866	5298	protein_coding	jumonji_domain_containing_6	1555	1993	2048	555	468	614	16.1299	20.6779	20.9712	5.28354	4.75718	5.57271
ENSG00000168993	55.3179	10.4463	2.1464	4.8175e-10	3.5339e-09	CPLX1	chr4	-	778745	819986	2181	protein_coding	complexin_1	37	57	52	8	15	13	0.932306	1.43658	1.29346	0.185003	0.370383	0.286614
ENSG00000104368	805.134	177.277	2.1454	7.2428e-52	3.796e-50	PLAT	chr8	-	42032236	42065242	3462	protein_coding	plasminogen_activator_tissue	647	688	790	183	161	273	10.2704	10.9238	12.3796	2.66605	2.50446	3.7918
ENSG00000140406	3190.97	712.079	2.1451	1.1748e-96	1.5475e-94	MESDC1	chr15	+	81293295	81296342	3048	protein_coding	mesoderm_development_candidate_1	3261	2500	2652	781	766	921	58.796	45.0854	47.2024	12.9235	13.5341	14.5296
ENSG00000163376	86.4411	17.5846	2.1441	7.5206e-15	8.2299e-14	KBTBD8	chr3	+	67048727	67061634	4684	protein_coding	kelch_repeat_and_BTB_(POZ)_domain_containing_8	77	75	76	20	18	23	0.903412	0.880148	0.880243	0.215356	0.206953	0.236113
ENSG00000231784	42.0407	7.54966	2.1438	1.5074e-08	9.6374e-08	DBIL5P	chr17	+	655900	658576	2677	pseudogene	diazepam_binding_inhibitor-like_5_pseudogene	29	39	43	6	11	9	0.595336	0.800806	0.871417	0.113044	0.221289	0.16166
ENSG00000234199	9.45335	0.279655	2.1408	0.00012154	0.00046625	AC010982.1	chr2	+	114737146	114764879	844	lincRNA	-	4	9	12	0	0	1	0.260453	0.586153	0.771338	0	0	0.0569728
ENSG00000099985	9.45835	0.301249	2.1398	0.00012199	0.00046784	OSM	chr22	-	30658818	30662829	1854	protein_coding	oncostatin_M	4	10	11	0	1	0	0.118567	0.296484	0.321876	0	0.0290473	0
ENSG00000117394	16147.7	3648.64	2.1367	6.4119e-191	2.4679e-188	SLC2A1	chr1	-	43391052	43424530	3318	protein_coding	solute_carrier_family_2_(facilitated_glucose_transporter)_member_1	15094	13829	13659	4289	3806	4553	250	229.1	223.331	65.1963	61.7743	65.9828
ENSG00000260088	37.5251	6.59483	2.1365	4.1179e-08	2.499e-07	RP11-92G12.3	chr1	+	200638635	200663378	736	lincRNA	-	31	34	34	8	5	10	2.31471	2.53929	2.50615	0.548221	0.365854	0.653329
ENSG00000142867	2236.31	505.568	2.1313	7.6918e-131	1.6476e-128	BCL10	chr1	-	85731931	85742773	2819	protein_coding	B-cell_CLL/lymphoma_10	1855	1936	2110	596	521	636	36.1627	37.7504	40.6063	10.6634	9.95309	10.8486
ENSG00000121207	338.838	74.8136	2.127	8.0503e-36	2.599e-34	LRAT	chr4	+	155548097	155674270	5002	protein_coding	lecithin_retinol_acyltransferase_(phosphatidylcholine--retinol_O-acyltransferase)	345	293	255	102	78	79	3.79042	3.21985	2.76568	1.02849	0.839781	0.759439
ENSG00000249026	12.8913	1.16866	2.1243	6.44e-05	0.0002583	CTNNAP1	chr5	-	114725340	114728067	2728	pseudogene	-	11	12	11	1	2	1	0.221595	0.241795	0.218753	0.0184884	0.0394822	0.0176265
ENSG00000138315	37.5227	6.66646	2.1241	6.2834e-08	3.7477e-07	OIT3	chr10	+	74653339	74692791	2365	protein_coding	oncoprotein_induced_transcript_3	26	40	33	9	8	6	0.604163	0.929694	0.756987	0.191935	0.182169	0.121992
ENSG00000101187	75.4027	15.2847	2.1224	9.4266e-13	8.7757e-12	SLCO4A1	chr20	+	61273797	61317137	3092	protein_coding	solute_carrier_organic_anion_transporter_family_member_4A1	67	57	75	14	17	22	1.19082	1.01332	1.31591	0.228366	0.296091	0.342131
ENSG00000180730	299.026	66.4813	2.121	1.3766e-37	4.7162e-36	SHISA2	chr13	-	26618735	26625169	2860	protein_coding	shisa_homolog_2_(Xenopus_laevis)	232	283	274	79	75	76	4.45794	5.43916	5.19745	1.39317	1.41225	1.27778
ENSG00000250889	49.7148	9.18023	2.1186	1.0645e-08	6.926e-08	RP11-229C3.2	chr5	-	74343544	74348668	534	lincRNA	-	55	39	37	18	5	9	5.66022	4.01453	3.75895	1.7001	0.504248	0.810421
ENSG00000189120	136.124	29.385	2.1123	2.2229e-20	3.4568e-19	SP6	chr17	-	45922279	45933240	3848	protein_coding	Sp6_transcription_factor	127	114	118	31	30	41	1.81376	1.62847	1.66361	0.406322	0.419857	0.51234
ENSG00000139292	17.0402	2.01447	2.1099	3.1824e-05	0.00013346	LGR5	chr12	+	71833550	71980090	4611	protein_coding	leucine-rich_repeat_containing_G_protein-coupled_receptor_5	8	20	17	2	2	3	0.095347	0.238422	0.200014	0.0218765	0.0233588	0.031285
ENSG00000104371	19.6838	2.59538	2.1057	1.7965e-05	7.8239e-05	DKK4	chr8	-	42231586	42234750	894	protein_coding	dickkopf_homolog_4_(Xenopus_laevis)	9	22	21	2	3	4	0.553245	1.35268	1.27435	0.112833	0.180717	0.215145
ENSG00000113742	4033.53	928.84	2.1045	4.2807e-117	7.8691e-115	CPEB4	chr5	+	173315283	173388979	9483	protein_coding	cytoplasmic_polyadenylation_element_binding_protein_4	3932	3211	3494	1146	1053	1013	22.7866	18.6125	19.9886	6.09512	5.97996	5.13657
ENSG00000135241	2251.46	519.664	2.102	6.649e-126	1.3536e-123	PNPLA8	chr7	-	108110866	108210110	4268	protein_coding	patatin-like_phospholipase_domain_containing_8	2133	1828	1977	615	572	612	27.4649	23.5431	25.1297	7.26766	7.2175	6.89504
ENSG00000173825	80.7865	16.4002	2.1002	1.4687e-11	1.2301e-10	TIGD3	chr11	+	65122238	65125084	2012	protein_coding	tigger_transposable_element_derived_3	53	101	59	23	14	20	1.44764	2.75934	1.59085	0.576559	0.374727	0.477982
ENSG00000137193	1328.45	305.374	2.0996	1.4045e-81	1.3895e-79	PIM1	chr6	+	37137979	37143202	2650	protein_coding	pim-1_oncogene	1323	1120	1059	356	314	389	27.4363	23.2318	21.6798	6.7756	6.38115	7.05852
ENSG00000180530	1304.91	300.147	2.0946	1.4715e-64	1.0327e-62	NRIP1	chr21	-	16333556	16437321	7671	protein_coding	nuclear_receptor_interacting_protein_1	1349	956	1136	365	354	318	9.66434	6.85042	8.03401	2.39985	2.48523	1.99336
ENSG00000164181	267.987	60.6991	2.0928	2.4747e-35	7.7755e-34	ELOVL7	chr5	-	60047618	60140216	4165	protein_coding	ELOVL_fatty_acid_elongase_7	229	234	244	64	71	75	3.02157	3.08825	3.1782	0.775012	0.918034	0.865876
ENSG00000173276	1712.39	397.695	2.0877	5.9665e-88	6.9001e-86	ZBTB21	chr21	-	43406940	43430496	7449	protein_coding	zinc_finger_and_BTB_domain_containing_21	1645	1305	1567	501	438	437	12.1361	9.62994	11.4124	3.39221	3.16659	2.82094
ENSG00000144381	19667.2	4600.6	2.0865	3.2243e-172	1.0054e-169	HSPD1	chr2	-	198351305	198381461	2455	protein_coding	heat_shock_60kDa_protein_1_(chaperonin)	15725	18167	17999	5592	4805	5546	352.007	406.764	397.743	114.884	105.404	108.627
ENSG00000164778	16.3113	2.03607	2.0855	3.4579e-05	0.00014418	EN2	chr7	+	155250824	155257526	3395	protein_coding	engrailed_homeobox_2	16	14	13	2	3	2	0.258996	0.226673	0.207735	0.0297121	0.0475879	0.028327
ENSG00000172602	118.205	24.5771	2.085	2.4071e-12	2.1569e-11	RND1	chr12	-	49250928	49259681	2136	protein_coding	Rho_family_GTPase_1	73	128	111	17	19	50	1.87817	3.29397	2.81921	0.401413	0.479035	1.12559
ENSG00000145632	4050.73	944.898	2.0841	2.4126e-107	3.646e-105	PLK2	chr5	-	57749809	57756087	2960	protein_coding	polo-like_kinase_2	3621	3449	3615	1036	925	1321	67.2278	64.049	66.2556	17.6527	16.8293	21.4596
ENSG00000164284	1042.47	243.088	2.0798	3.8932e-83	4.0295e-81	GRPEL2	chr5	+	148724993	148734146	4109	protein_coding	GrpE-like_2_mitochondrial_(E._coli)	991	873	885	299	245	299	13.2541	11.6786	11.6846	3.67011	3.21104	3.49901
ENSG00000077009	7.5777	0	2.0796	0.00019492	0.00072114	NMRK2	chr19	+	3933101	3942414	1126	protein_coding	nicotinamide_riboside_kinase_2	8	4	8	0	0	0	0.390449	0.195269	0.385441	0	0	0
ENSG00000048052	2893.02	677.098	2.0785	2.3237e-100	3.1977e-98	HDAC9	chr7	+	18126572	19036993	4659	protein_coding	histone_deacetylase_9	2886	2316	2426	772	703	873	34.0421	27.3248	28.2491	8.35734	8.12602	9.01013
ENSG00000224680	17.4372	2.32257	2.0778	2.6305e-05	0.00011181	PLA2G12AP1	chr1	+	52834349	52834916	568	pseudogene	phospholipase_A2_group_XIIA_pseudogene_1	16	14	16	3	3	2	1.54805	1.35485	1.52819	0.266389	0.284438	0.169313
ENSG00000152457	2097.81	492.256	2.0774	5.2919e-113	8.99e-111	DCLRE1C	chr10	-	14939358	14996431	3674	protein_coding	DNA_cross-link_repair_1C	1958	1649	1927	571	560	572	29.2877	24.6713	28.4543	7.83864	8.20851	7.48629
ENSG00000144136	6233.71	1471.76	2.0749	1.0273e-208	4.2177e-206	SLC20A1	chr2	+	113403434	113421404	3381	protein_coding	solute_carrier_family_20_(phosphate_transporter)_member_1	5304	5600	5540	1749	1605	1742	86.2126	91.0446	88.8936	26.0909	25.565	24.7749
ENSG00000107742	62.5274	12.7836	2.0747	2.1216e-10	1.6281e-09	SPOCK2	chr10	-	73818793	73848790	5445	protein_coding	sparc/osteonectin_cwcv_and_kazal-like_domains_proteoglycan_(testican)_2	43	65	57	10	19	15	0.433993	0.656185	0.567914	0.0926287	0.187919	0.132466
ENSG00000152413	1140.89	266.892	2.0735	7.8291e-72	6.4071e-70	HOMER1	chr5	-	78668459	78810040	5881	protein_coding	homer_homolog_1_(Drosophila)	1160	898	950	322	304	297	10.8397	8.39337	8.76351	2.76152	2.7838	2.42837
ENSG00000165195	1342	315.535	2.072	2.2599e-101	3.1451e-99	PIGA	chrX	-	15337573	15353676	3590	protein_coding	phosphatidylinositol_glycan_anchor_biosynthesis_class_A	1148	1128	1265	379	324	391	17.5736	17.2713	19.1162	5.32462	4.86033	5.23711
ENSG00000259645	10.2498	0.55931	2.0718	0.00017867	0.00066614	RP11-253M7.6	chr15	+	69683531	69684488	694	sense_intronic	-	8	13	6	0	0	2	0.633494	1.02966	0.469027	0	0	0.138574
ENSG00000248150	11.3557	0.889002	2.0713	0.00014036	0.00053194	RP1-167G20.1	chr5	-	16373470	16440190	2120	lincRNA	-	8	9	13	1	2	0	0.20738	0.233355	0.33267	0.0237907	0.0508054	0
ENSG00000182831	3224.48	760.452	2.0709	3.3837e-117	6.267e-115	C16orf72	chr16	+	9185505	9215497	5953	protein_coding	chromosome_16_open_reading_frame_72	3133	2612	2758	901	883	845	28.9226	24.1184	25.1341	7.63365	7.98804	6.82544
ENSG00000075073	44.3342	8.62301	2.0699	1.1031e-08	7.1641e-08	TACR2	chr10	-	71163659	71176623	2083	protein_coding	tachykinin_receptor_2	37	37	43	12	7	11	0.976168	0.976391	1.11991	0.29056	0.180977	0.253929
ENSG00000141664	1866.49	440.325	2.0691	2.0229e-105	3.0017e-103	ZCCHC2	chr18	+	60190240	60254942	5959	protein_coding	zinc_finger_CCHC_domain_containing_2	1745	1523	1655	540	509	473	16.0929	14.0487	15.0671	4.5705	4.60002	3.81678
ENSG00000042286	1777.94	419.194	2.0679	9.1402e-98	1.217e-95	AIFM2	chr10	-	71857979	71892690	3240	protein_coding	apoptosis-inducing_factor_mitochondrion-associated_2	1731	1394	1564	480	456	516	29.3606	23.6499	26.1877	7.47205	7.57941	7.65798
ENSG00000167723	67.4883	14.2014	2.0678	9.7166e-12	8.2563e-11	TRPV3	chr17	-	3413796	3461289	5050	protein_coding	transient_receptor_potential_cation_channel_subfamily_V_member_3	58	62	58	16	18	15	0.631174	0.674856	0.623078	0.159798	0.191954	0.142827
ENSG00000184378	87.4771	18.7828	2.0676	1.9265e-13	1.8922e-12	ACTRT3	chr3	-	169484709	169487683	2005	protein_coding	actin-related_protein_T3	60	79	92	19	22	24	1.64456	2.16583	2.48931	0.47795	0.590913	0.575581
ENSG00000251442	23.899	3.77193	2.0622	7.2991e-06	3.3632e-05	RP11-792D21.2	chr4	+	79567057	79603853	2186	processed_transcript	-	24	20	19	1	6	6	0.603356	0.502911	0.47153	0.0230724	0.147814	0.131981
ENSG00000175352	62.9461	12.9052	2.0609	3.0242e-10	2.2768e-09	NRIP3	chr11	-	9002123	9025596	3809	protein_coding	nuclear_receptor_interacting_protein_3	59	53	54	9	12	24	0.851242	0.76485	0.76911	0.119172	0.169662	0.302977
ENSG00000231196	38.6491	7.23947	2.0568	1.7811e-07	1.0107e-06	RP11-495P10.8	chr1	-	147762995	147767966	678	lincRNA	-	40	22	40	11	8	6	3.24222	1.78363	3.20063	0.818289	0.635442	0.425531
ENSG00000111181	45.8452	8.88002	2.0555	3.2103e-08	1.973e-07	SLC6A12	chr12	-	299243	323736	3571	protein_coding	solute_carrier_family_6_(neurotransmitter_transporter_betaine/GABA)_member_12	30	48	43	15	5	11	0.461683	0.738861	0.653257	0.211858	0.0754042	0.14812
ENSG00000198900	6620.98	1582.7	2.0535	5.7437e-137	1.3736e-134	TOP1	chr20	+	39657458	39753127	3738	protein_coding	topoisomerase_(DNA)_I	6342	5300	5820	1923	1779	1773	93.2393	77.9377	84.4675	25.9468	25.6302	22.8076
ENSG00000260101	67.8471	14.3789	2.0517	1.5723e-11	1.3138e-10	RP11-568N6.1	chr2	-	64749321	64751227	1907	lincRNA	-	57	60	62	20	12	18	1.64262	1.72946	1.76379	0.52896	0.33888	0.45387
ENSG00000226125	18.5437	2.60908	2.0504	2.8169e-05	0.00011908	AC098823.3	chr2	-	231555636	231565244	2609	lincRNA	-	13	14	22	4	3	2	0.27383	0.294961	0.457461	0.0773267	0.0619245	0.0368609
ENSG00000268621	40.5087	7.84301	2.0445	8.7306e-08	5.1291e-07	AC006262.5	chr19	-	46692423	46706340	1037	lincRNA	-	25	38	44	8	11	8	1.32487	2.01426	2.30186	0.389094	0.571254	0.370955
ENSG00000139946	933.87	222.91	2.0435	2.0899e-66	1.5553e-64	PELI2	chr14	+	56584532	56768244	5909	protein_coding	pellino_E3_ubiquitin_protein_ligase_family_member_2	893	747	823	296	244	231	8.30519	6.94893	7.55599	2.52651	2.22378	1.87978
ENSG00000161640	21.1908	3.1389	2.0432	1.9689e-05	8.5176e-05	SIGLEC11	chr19	-	50452242	50464429	3173	protein_coding	sialic_acid_binding_Ig-like_lectin_11	13	18	25	6	1	4	0.225157	0.311827	0.427441	0.0953729	0.0169725	0.0606177
ENSG00000134294	15463.8	3731.55	2.0406	9.3541e-144	2.3042e-141	SLC38A2	chr12	-	46751972	46766650	4888	protein_coding	solute_carrier_family_38_member_2	13887	12444	14468	4684	4153	4071	156.131	139.939	160.577	48.3314	45.7558	40.0479
ENSG00000269989	26.8976	4.65988	2.0402	2.9484e-06	1.4379e-05	RP11-635N19.3	chr18	+	61152834	61153251	418	sense_intronic	-	18	27	26	5	7	4	2.36651	3.55057	3.37445	0.603306	0.901856	0.460144
ENSG00000134070	424.012	100.486	2.0385	5.4035e-42	2.1643e-40	IRAK2	chr3	+	10206549	10285427	3483	protein_coding	interleukin-1_receptor-associated_kinase_2	428	332	358	106	113	129	6.75309	5.23957	5.57616	1.53496	1.74719	1.78093
ENSG00000088826	647.77	155.035	2.0366	2.5934e-60	1.6856e-58	SMOX	chr20	+	4101627	4168394	2233	protein_coding	spermine_oxidase	607	567	534	161	174	202	14.9387	13.9574	12.9735	3.63648	4.19639	4.34983
ENSG00000269089	128.106	29.1074	2.0345	9.5044e-18	1.2621e-16	AP003733.1	chr11	+	61735453	61736755	1303	protein_coding	Uncharacterized_protein;_cDNA_FLJ36460_fis_clone_THYMU2014801_	106	114	118	25	32	44	4.47068	4.80919	4.91296	0.967697	1.32258	1.62375
ENSG00000204160	1735.37	420.322	2.033	3.648e-122	7.0204e-120	ZDHHC18	chr1	+	27153201	27184093	3135	protein_coding	zinc_finger_DHHC-type_containing_18	1548	1524	1505	472	459	525	27.136	26.7214	26.0438	7.59361	7.8848	8.05251
ENSG00000226054	56.531	11.8198	2.0329	8.0606e-10	5.7888e-09	MEMO1P1	chr21	+	37502669	37504208	1540	pseudogene	mediator_of_cell_motility_1_pseudogene_1	59	46	44	17	11	13	2.10544	1.64191	1.55002	0.556765	0.384669	0.405912
ENSG00000259100	26.1402	4.38812	2.0313	6.7646e-06	3.1298e-05	RP11-1074O12.1	chr14	-	39854608	39856306	1699	pseudogene	-	27	14	28	3	8	4	0.873339	0.452945	0.894068	0.0890577	0.253578	0.113208
ENSG00000170027	10875.3	2648.46	2.0296	9.2772e-181	3.2187e-178	YWHAG	chr7	-	75956116	75988348	3745	protein_coding	tyrosine_3-monooxygenase/tryptophan_5-monooxygenase_activation_protein_gamma_polypeptide	9980	9137	9567	3253	2911	3002	146.451	134.111	138.589	43.8103	41.8606	38.545
ENSG00000116991	1440.87	348.898	2.0229	1.8515e-64	1.292e-62	SIPA1L2	chr1	-	232533711	232697304	6690	protein_coding	signal-induced_proliferation-associated_1_like_2	1509	1070	1220	406	410	390	12.3958	8.79162	9.89326	3.06086	3.30045	2.80316
ENSG00000267123	9.4792	0.580904	2.0225	0.00025271	0.00091758	CTD-2357A8.3	chr17	-	76613471	76628139	877	lincRNA	-	8	9	8	0	1	1	0.501306	0.564097	0.494876	0	0.0614067	0.054829
ENSG00000260941	12.501	1.11862	2.0201	0.00018475	0.00068631	LINC00622	chr1	-	120140325	120141894	1570	sense_overlapping	long_intergenic_non-protein_coding_RNA_622	11	9	13	0	0	4	0.385039	0.315104	0.44921	0	0	0.12251
ENSG00000173334	2116.94	516.654	2.0168	1.7996e-88	2.1009e-86	TRIB1	chr8	+	126442563	126450647	3635	protein_coding	tribbles_homolog_1_(Drosophila)	1931	1756	1897	588	493	714	29.1938	26.5541	28.3119	8.15862	7.30395	9.44503
ENSG00000181019	15943	3933.23	2.0123	2.3644e-213	1.0401e-210	NQO1	chr16	-	69740899	69760854	2912	protein_coding	NAD(P)H_dehydrogenase_quinone_1	14443	13581	14027	4514	4248	4864	272.57	256.361	261.324	78.1833	78.5613	80.3178
ENSG00000160570	4261.42	1046.91	2.012	2.138e-113	3.6573e-111	DEDD2	chr19	-	42702750	42724292	1894	protein_coding	death_effector_domain_containing_2	3311	3954	3980	1214	1073	1344	96.0708	114.754	114.001	32.3283	30.5095	34.1216
ENSG00000067082	7166.28	1767.2	2.0109	3.9095e-167	1.1603e-164	KLF6	chr10	-	3818188	3827473	4656	protein_coding	Kruppel-like_factor_6	6321	5926	6660	2103	1848	2174	74.6079	69.9616	77.6009	22.7808	21.3749	22.4521
ENSG00000184731	1529.95	375.698	2.0092	4.0054e-89	4.7208e-87	FAM110C	chr2	-	38814	46870	3760	protein_coding	family_with_sequence_similarity_110_member_C	1415	1219	1402	484	396	421	20.6814	17.8208	20.2286	6.49234	5.67182	5.38399
ENSG00000175874	27.7058	4.85897	2.0089	4.5723e-06	2.1626e-05	CREG2	chr2	-	101965209	102004057	3187	protein_coding	cellular_repressor_of_E1A-stimulated_genes_2	30	23	20	9	2	6	0.517311	0.396695	0.34045	0.142431	0.0337958	0.0905272
ENSG00000166016	384.043	93.1777	2.0076	4.6078e-44	1.9706e-42	ABTB2	chr11	-	34172535	34379555	4902	protein_coding	ankyrin_repeat_and_BTB_(POZ)_domain_containing_2	324	354	335	107	98	118	3.63232	3.96955	3.70747	1.10092	1.07663	1.15749
ENSG00000136244	12.1463	1.14706	2.0075	0.00019445	0.00071973	IL6	chr7	+	22765503	22771621	1527	protein_coding	interleukin_6_(interferon_beta_2)	8	17	7	1	1	2	0.287914	0.611957	0.248694	0.0330297	0.0352676	0.0629797
ENSG00000270069	508.893	124.358	2.0022	1.1042e-47	5.2509e-46	RP6-99M1.2	chrX	-	45604639	45629677	1758	lincRNA	-	383	478	482	136	147	147	11.9727	14.9458	14.8742	3.90179	4.50312	4.02076
ENSG00000100234	2267.86	559.051	2.0021	3.4941e-80	3.3232e-78	TIMP3	chr22	+	33197687	33259030	4603	protein_coding	TIMP_metallopeptidase_inhibitor_3	2326	1781	1872	696	609	630	27.7703	21.2684	22.0633	7.62626	7.12511	6.58126
ENSG00000067334	5559.45	1382.9	1.9994	2.3198e-184	8.4035e-182	DNTTIP2	chr1	-	94333373	94345474	4363	protein_coding	deoxynucleotidyltransferase_terminal_interacting_protein_2	4715	4891	5061	1610	1484	1697	59.3894	61.6203	62.9299	18.6116	18.3174	18.7028
ENSG00000204569	4941.69	1229.78	1.998	1.0206e-161	2.9234e-159	PPP1R10	chr6	-	30568177	30586389	4525	protein_coding	protein_phosphatase_1_regulatory_subunit_10	4078	4359	4602	1417	1409	1428	49.5269	52.9516	55.1739	15.7941	16.769	15.1747
ENSG00000099937	81.9327	17.9264	1.9975	2.845e-10	2.1489e-09	SERPIND1	chr22	+	21128167	21142008	2437	protein_coding	serpin_peptidase_inhibitor_clade_D_(heparin_cofactor)_member_1	84	65	67	7	25	30	1.89424	1.46612	1.49151	0.144873	0.552459	0.591937
ENSG00000246777	25.0278	4.38812	1.9938	8.4995e-06	3.8751e-05	RP11-61A14.4	chr16	+	66785655	66788643	2894	lincRNA	-	26	18	22	3	8	4	0.493727	0.341889	0.412411	0.0522837	0.14887	0.0664617
ENSG00000135269	4539.74	1134.73	1.9915	4.2293e-161	1.1975e-158	TES	chr7	+	115850547	115898837	2782	protein_coding	testis_derived_transcript_(3_LIM_domains)	4145	3747	4083	1338	1241	1350	81.8803	74.0351	79.6211	24.2573	24.0232	23.3338
ENSG00000181649	2765.35	691.079	1.9889	1.6837e-126	3.5148e-124	PHLDA2	chr11	-	2949503	2950685	955	protein_coding	pleckstrin_homology-like_domain_family_A_member_2	2284	2555	2456	825	712	859	131.433	147.061	139.518	43.5707	40.1506	43.2513
ENSG00000126856	14.0019	1.46306	1.9864	0.00020866	0.00076807	PRDM7	chr16	-	90122974	90158480	2937	protein_coding	PR_domain_containing_7	4	18	15	0	3	2	0.0748459	0.336883	0.277072	0	0.0550089	0.0327443
ENSG00000184160	10.598	0.867409	1.9849	0.0002846	0.0010249	ADRA2C	chr4	+	3768075	3770251	2127	protein_coding	adrenoceptor_alpha_2C	10	5	13	1	1	1	0.258372	0.129215	0.331575	0.0237124	0.0253191	0.022607
ENSG00000224345	93.5883	21.0395	1.9842	2.8569e-11	2.3411e-10	RP3-486L4.4	chr6	+	88410228	88411243	413	antisense	-	102	46	99	25	21	27	13.5726	6.12236	13.0044	3.05305	2.73832	3.14357
ENSG00000226864	47.6975	10.0645	1.9823	2.224e-08	1.3904e-07	RP11-500G22.2	chr10	+	123687827	123711480	951	antisense	-	34	38	54	12	9	14	1.96477	2.19641	3.08048	0.636421	0.509656	0.707876
ENSG00000243491	51.1106	10.6749	1.9792	5.9748e-08	3.5714e-07	RP11-521D12.5	chr2	-	9897625	9910470	1947	lincRNA	-	24	58	53	10	12	15	0.677419	1.63747	1.47678	0.259046	0.331918	0.370455
ENSG00000101162	31.0726	6.05712	1.9758	1.184e-06	6.0838e-06	TUBB1	chr20	+	57594309	57601709	3496	protein_coding	tubulin_beta_1_class_VI	26	26	30	8	6	7	0.408709	0.408802	0.465538	0.115415	0.0924262	0.09628
ENSG00000233191	8.68982	0.301249	1.975	0.00040685	0.0014295	AC006372.6	chr7	+	157305988	157309535	292	antisense	-	2	9	12	0	1	0	0.376408	1.69422	2.22948	0	0.18443	0
ENSG00000259153	286.569	70.7841	1.9749	9.0629e-35	2.746e-33	RP6-65G23.3	chr14	+	71276922	71282120	629	lincRNA	-	241	257	258	79	80	86	21.0561	22.4592	22.2523	6.33461	6.84943	6.57442
ENSG00000086061	19990.1	5054.83	1.9747	5.4266e-157	1.4852e-154	DNAJA1	chr9	+	33025209	33039905	2381	protein_coding	DnaJ_(Hsp40)_homolog_subfamily_A_member_1	16079	18203	18463	5930	5258	6336	371.118	420.237	420.677	125.614	118.926	127.957
ENSG00000164037	34.0677	6.63221	1.9745	1.3358e-06	6.8142e-06	SLC9B1	chr4	-	103806205	103940896	1879	protein_coding	solute_carrier_family_9_subfamily_B_(NHA1_cation_proton_antiporter_1)_member_1	21	31	38	4	8	11	0.614193	0.906872	1.09714	0.107368	0.229287	0.281498
ENSG00000242317	25.0411	4.39497	1.9745	1.3504e-05	5.9817e-05	RP11-875H7.5	chr3	-	55527858	55539289	563	lincRNA	-	18	31	17	4	8	3	1.75702	3.02667	1.63812	0.35834	0.765239	0.256226
ENSG00000188056	6.82272	0	1.9722	0.00039986	0.0014073	TREML4	chr6	+	41196062	41206620	2304	protein_coding	triggering_receptor_expressed_on_myeloid_cells-like_4	5	7	6	0	0	0	0.119261	0.167004	0.141278	0	0	0
ENSG00000111412	2140.81	538.908	1.9705	1.8941e-72	1.5604e-70	C12orf49	chr12	-	117153593	117175875	2801	protein_coding	chromosome_12_open_reading_frame_49	2228	1643	1773	664	567	636	43.7134	32.243	34.3401	11.9563	10.9015	10.9183
ENSG00000146809	11.6972	0.860559	1.9687	0.00035942	0.0012733	ASB15	chr7	+	123207064	123277951	3204	protein_coding	ankyrin_repeat_and_SOCS_box_containing_15	2	10	19	0	1	2	0.0343044	0.171561	0.321712	0	0.0168083	0.0300156
ENSG00000101670	250.173	61.3337	1.9679	4.8444e-26	1.0252e-24	LIPG	chr18	+	47087069	47119276	4161	protein_coding	lipase_endothelial	181	261	218	72	59	82	2.39052	3.44789	2.84226	0.872727	0.763607	0.947602
ENSG00000197919	40.1386	8.07635	1.9679	5.8954e-07	3.1447e-06	IFNA1	chr9	+	21440440	21441315	876	protein_coding	interferon_alpha_1	32	30	44	17	6	5	2.00751	1.88247	2.72492	0.978788	0.368861	0.274458
ENSG00000110427	100.746	23.5348	1.967	1.1932e-13	1.1914e-12	KIAA1549L	chr11	+	33563618	33695648	11678	protein_coding	KIAA1549-like	76	85	105	25	20	37	0.357649	0.400094	0.487783	0.107973	0.092231	0.15235
ENSG00000135454	7.95008	0.279655	1.9668	0.0004283	0.0014991	B4GALNT1	chr12	-	58017193	58027138	5580	protein_coding	beta-14-N-acetyl-galactosaminyl_transferase_1	6	6	9	0	0	1	0.0590921	0.0591055	0.0875012	0	0	0.00861738
ENSG00000119508	564.374	141.099	1.9646	5.2457e-40	1.9578e-38	NR4A3	chr9	+	102584137	102629173	4982	protein_coding	nuclear_receptor_subfamily_4_group_A_member_3	401	517	572	190	154	144	4.42337	5.70424	6.22871	1.92351	1.66469	1.38985
ENSG00000069667	1513.17	382.566	1.9636	4.6122e-66	3.3713e-64	RORA	chr15	-	60780483	61521518	10844	protein_coding	RAR-related_orphan_receptor_A	1397	1189	1406	500	450	371	7.07977	6.02703	7.03399	2.32554	2.2348	1.64511
ENSG00000256914	12.8819	1.44146	1.9631	0.00022087	0.00081012	RP11-467L20.7	chr11	-	61580975	61582121	574	processed_transcript	-	8	14	12	0	2	3	0.765932	1.34069	1.13416	0	0.187643	0.251315
ENSG00000177426	5019.63	1280.98	1.9625	2.4394e-170	7.3281e-168	TGIF1	chr18	+	3411606	3459976	3030	protein_coding	TGFB-induced_factor_homeobox_1	4311	4259	4674	1489	1413	1533	78.1894	77.2638	83.6858	24.7854	25.1139	24.3282
ENSG00000185112	329.403	82.3212	1.9625	5.7445e-38	1.9791e-36	FAM43A	chr3	+	194406622	194409762	3141	protein_coding	family_with_sequence_similarity_43_member_A	285	285	299	105	88	92	4.98642	4.98756	5.16427	1.68603	1.50879	1.40841
ENSG00000254667	26.5749	4.8895	1.9615	7.2061e-06	3.3229e-05	AP000783.1	chr11	+	123301058	123306427	1103	protein_coding	Uncharacterized_protein_	30	22	18	4	5	8	1.49471	1.09637	0.885325	0.182906	0.244124	0.348758
ENSG00000233559	89.1263	20.8778	1.9612	7.4779e-13	7.004e-12	AC016831.7	chr7	+	130538479	130613408	1616	processed_transcript	-	86	75	74	17	29	26	2.92462	2.55112	2.48425	0.53058	0.966434	0.773645
ENSG00000170989	15.1848	2.00658	1.9601	0.00013755	0.0005219	S1PR1	chr1	+	101702444	101707074	2909	protein_coding	sphingosine-1-phosphate_receptor_1	19	10	11	4	1	2	0.35894	0.188959	0.205142	0.0693521	0.0185128	0.0330595
ENSG00000166483	3043.91	776.784	1.9573	6.507e-108	1.0275e-105	WEE1	chr11	+	9595228	9615004	5187	protein_coding	WEE1_homolog_(S._pombe)	2868	2493	2667	928	776	991	30.3861	26.419	27.8941	9.02351	8.05677	9.18686
ENSG00000232118	13.6577	1.73482	1.9573	0.00016544	0.00062028	BACH1-AS1	chr21	-	30742340	30743547	241	lincRNA	BACH1_antisense_RNA_1	15	10	11	2	2	2	3.42048	2.28084	2.47618	0.418559	0.446918	0.399046
ENSG00000120129	6004.6	1541.57	1.9534	1.2551e-163	3.6805e-161	DUSP1	chr5	-	172195093	172198198	2019	protein_coding	dual_specificity_phosphatase_1	4998	5284	5561	1819	1630	1893	136.042	143.859	149.425	45.4402	43.4777	45.0842
ENSG00000111802	3414.77	875.382	1.9513	2.3622e-108	3.8031e-106	TDP2	chr6	-	24650205	24667261	2120	protein_coding	tyrosyl-DNA_phosphodiesterase_2	3357	2775	2872	1031	945	1056	87.0217	71.9512	73.4944	24.5282	24.0055	23.9518
ENSG00000101203	7.96362	0.301249	1.95	0.00048052	0.0016664	COL20A1	chr20	+	61924538	61966203	8097	protein_coding	collagen_type_XX_alpha_1	5	10	6	0	1	0	0.0339358	0.0678871	0.0402006	0	0.00665107	0
ENSG00000230442	7.97947	0.286505	1.9494	0.00048285	0.0016738	RP11-390E23.3	chr7	-	123224913	123265011	648	antisense	-	9	8	4	1	0	0	0.763273	0.678619	0.334881	0.0778339	0	0
ENSG00000223695	12.5195	1.42672	1.9489	0.00024036	0.00087561	RP4-633O19__A.1	chr22	+	36784671	36792562	510	lincRNA	-	10	14	9	1	1	3	1.07756	1.50893	0.957366	0.0988948	0.105595	0.282853
ENSG00000162852	1982.83	507.836	1.9488	1.4831e-82	1.5159e-80	CNST	chr1	+	246729746	246831886	5126	protein_coding	consortin_connexin_sorting_protein	1955	1550	1724	641	547	570	20.9595	16.6213	18.2459	6.307	5.74677	5.34695
ENSG00000229951	90.207	21.1965	1.9481	1.1483e-12	1.0638e-11	AC104695.3	chr2	-	28607276	28617539	3001	antisense	-	79	75	84	26	15	33	1.44668	1.37375	1.51851	0.436969	0.269179	0.528759
ENSG00000134531	2417.73	626.435	1.9388	2.9991e-129	6.3686e-127	EMP1	chr12	+	13349650	13369708	2756	protein_coding	epithelial_membrane_protein_1	2168	2087	2122	721	730	715	43.2307	41.625	41.7707	13.1947	14.2646	12.4749
ENSG00000255874	70.1427	16.4376	1.9357	3.4564e-11	2.8192e-10	LINC00346	chr13	-	111521578	111522162	585	protein_coding	long_intergenic_non-protein_coding_RNA_346	63	61	61	19	17	21	5.9183	5.73172	5.65692	1.6381	1.56498	1.72613
ENSG00000270441	49.6155	11.0172	1.9356	2.3494e-08	1.4648e-07	RP11-694I15.7	chr3	-	49177519	49198284	1799	pseudogene	-	35	45	51	16	13	9	1.06918	1.37497	1.53796	0.448572	0.389159	0.240559
ENSG00000144655	1334.3	345.088	1.9353	1.466e-85	1.6194e-83	CSRNP1	chr3	-	39183346	39196053	3148	protein_coding	cysteine-serine-rich_nuclear_protein_1	1058	1207	1256	403	364	429	18.4698	21.0758	21.6452	6.45675	6.22704	6.55288
ENSG00000142549	6.83918	0	1.9342	0.00050778	0.0017521	IGLON5	chr19	+	51815102	51833608	2606	protein_coding	IgLON_family_member_5	6	9	3	0	0	0	0.126529	0.189836	0.0624529	0	0	0
ENSG00000198142	1734.76	448.799	1.934	1.2958e-78	1.1954e-76	SOWAHC	chr2	+	110371911	110376563	4653	protein_coding	sosondowah_ankyrin_repeat_domain_family_member_C	1718	1331	1526	543	499	511	20.2909	15.7237	17.7921	5.88587	5.77541	5.28077
ENSG00000172530	1072.81	277.899	1.933	2.6874e-83	2.805e-81	BANP	chr16	+	87982850	88110924	2438	protein_coding	BTG3_associated_nuclear_protein	997	929	903	321	309	332	22.4737	20.9456	20.0937	6.64072	6.82559	6.54808
ENSG00000113811	2981.75	773.083	1.932	1.4596e-86	1.6418e-84	SELK	chr3	-	53918437	53926015	1633	protein_coding	Selenoprotein_K_	2242	2804	2823	871	804	1006	75.4504	94.385	93.7844	26.9014	26.5146	29.6225
ENSG00000237864	19.7282	3.13205	1.928	7.9167e-05	0.00031327	LINC00322	chr21	-	44742297	44751919	699	processed_transcript	long_intergenic_non-protein_coding_RNA_322	12	27	13	5	1	5	0.943444	2.12323	1.00896	0.360775	0.0770439	0.343956
ENSG00000197971	4643.05	1214.35	1.9266	5.4742e-152	1.4657e-149	MBP	chr18	-	74690783	74845639	9797	protein_coding	myelin_basic_protein	4241	3944	4061	1469	1351	1382	23.7896	22.1286	22.4877	7.56262	7.42639	6.78304
ENSG00000255202	61.3486	14.1787	1.924	1.5118e-09	1.0655e-08	RP4-541C22.5	chr11	-	33686766	33718247	648	antisense	-	41	57	64	19	16	14	3.47713	4.83516	5.3581	1.47884	1.32972	1.03887
ENSG00000178217	13.636	1.75641	1.9223	0.00024265	0.00088301	SH2D4B	chr10	+	82297658	82406316	3983	protein_coding	SH2_domain_containing_4B	7	16	13	2	3	1	0.0965828	0.220811	0.177067	0.0253258	0.0405626	0.0120726
ENSG00000196139	6314.21	1659.76	1.9208	1.0224e-187	3.759e-185	AKR1C3	chr10	+	5077546	5149878	1807	protein_coding	aldo-keto_reductase_family_1_member_C3	5520	5507	5629	1921	1800	2028	167.878	167.521	168.997	53.6183	53.6451	53.9659
ENSG00000181577	140.391	34.8659	1.9198	3.4859e-17	4.4676e-16	C6orf223	chr6	+	43968317	43973695	3581	protein_coding	chromosome_6_open_reading_frame_223	147	116	107	46	33	42	2.25593	1.78059	1.62101	0.647884	0.496278	0.563968
ENSG00000255181	7.95069	0.301249	1.9184	0.00059554	0.0020305	CCDC166	chr8	-	144788864	144790279	1320	protein_coding	coiled-coil_domain_containing_166	3	10	8	0	1	0	0.124899	0.416425	0.328792	0	0.0407982	0
ENSG00000269951	92.46	22.4125	1.9179	2.3247e-12	2.0876e-11	RP11-797A18.6	chr15	-	77359996	77360667	672	sense_intronic	-	73	83	88	18	35	24	5.96988	6.78922	7.10427	1.35097	2.80488	1.71732
ENSG00000196361	8.72714	0.56616	1.9133	0.00056789	0.0019421	ELAVL3	chr19	-	11562141	11591861	4729	protein_coding	ELAV_(embryonic_lethal_abnormal_vision_Drosophila)-like_3_(Hu_antigen_C)	7	10	6	1	0	1	0.0813469	0.116236	0.0688316	0.0106653	0	0.0101681
ENSG00000261253	33.3609	6.91187	1.9132	1.9372e-06	9.6813e-06	AC137932.6	chr16	+	89387541	89391518	1205	antisense	-	27	32	29	4	8	12	1.23137	1.45974	1.30562	0.167424	0.357535	0.478855
ENSG00000099617	40.9017	8.68987	1.9098	1.0689e-06	5.5178e-06	EFNA2	chr19	+	1286153	1301430	2143	protein_coding	ephrin-A2	20	48	40	6	12	12	0.512885	1.2312	1.01261	0.141212	0.30156	0.269258
ENSG00000115641	1923.34	507.52	1.9093	1.2783e-103	1.8522e-101	FHL2	chr2	-	105974169	106054960	4881	protein_coding	four_and_a_half_LIM_domains_2	1595	1752	1727	611	516	633	17.9583	19.7304	19.1951	6.31358	5.6932	6.23598
ENSG00000145506	95.4415	23.3416	1.9093	4.2687e-13	4.0804e-12	NKD2	chr5	+	1008944	1039058	2155	protein_coding	naked_cuticle_homolog_2_(Drosophila)	69	84	99	25	24	32	1.7596	2.14261	2.49226	0.585108	0.599763	0.714023
ENSG00000196850	3142.02	830.393	1.9081	1.896e-104	2.7636e-102	PPTC7	chr12	-	110969120	111021125	6926	protein_coding	PTC7_protein_phosphatase_homolog_(S._cerevisiae)	3017	2482	2788	967	954	951	23.9389	19.6984	21.8382	7.04186	7.4179	6.60249
ENSG00000006432	2188.7	578.025	1.9059	8.8975e-87	1.0054e-84	MAP3K9	chr14	-	71189243	71276251	11169	protein_coding	mitogen-activated_protein_kinase_kinase_kinase_9	2160	1776	1835	690	596	718	10.628	8.74057	8.91307	3.11586	2.87374	3.09115
ENSG00000233148	12.501	1.48465	1.903	0.00036786	0.001301	SYF2P2	chr9	+	35010700	35011282	583	pseudogene	SYF2_homolog_RNA_splicing_factor_(S._cerevisiae)_pseudogene_2	11	9	13	0	4	1	1.0369	0.848565	1.20971	0	0.369493	0.0824786
ENSG00000231966	7.56831	0.279655	1.9024	0.0006619	0.0022341	RP11-12M5.4	chr1	-	179798744	179805259	353	lincRNA	-	5	6	9	0	0	1	0.778408	0.934303	1.38316	0	0	0.136218
ENSG00000151694	1569.57	414.751	1.902	5.3689e-70	4.2253e-68	ADAM17	chr2	-	9628615	9695921	4349	protein_coding	ADAM_metallopeptidase_domain_17	1593	1256	1289	450	467	519	20.1298	15.8749	16.0794	5.21875	5.78286	5.73836
ENSG00000271424	34.0777	7.21892	1.9004	1.6341e-06	8.2469e-06	RP11-647O20.1	chr14	-	39839483	39839960	478	pseudogene	-	21	33	36	8	8	9	2.41437	3.79487	4.08583	0.844123	0.901317	0.905366
ENSG00000123612	17.4228	2.90347	1.896	9.7346e-05	0.00037942	ACVR1C	chr2	-	158388888	158485517	3385	protein_coding	activin_A_receptor_type_IC	13	15	18	3	4	3	0.211056	0.243581	0.288483	0.0446999	0.063638	0.042616
ENSG00000152931	117.106	29.0142	1.8957	1.7846e-13	1.7563e-12	PART1	chr5	+	59783540	59843484	2316	processed_transcript	prostate_androgen-regulated_transcript_1_(non-protein_coding)	84	119	106	24	28	49	1.99321	2.82436	2.48298	0.522656	0.651081	1.01734
ENSG00000004478	6096.13	1628.98	1.8932	1.9136e-114	3.3195e-112	FKBP4	chr12	+	2904119	2914576	2267	protein_coding	FK506_binding_protein_4_59kDa	4704	5805	5576	1918	1761	1963	114.032	140.754	133.437	42.6718	41.8334	41.6369
ENSG00000196182	3241.53	869.376	1.8879	6.6262e-116	1.1828e-113	STK40	chr1	-	36805225	36851497	4837	protein_coding	serine/threonine_kinase_40	2824	2667	3062	993	912	1109	32.0849	30.3081	34.3427	10.3542	10.1539	11.0247
ENSG00000228991	45.4593	10.3647	1.8873	8.695e-08	5.1118e-07	RP11-318K12.1	chr9	-	66693277	66721073	1452	pseudogene	-	33	42	45	15	9	12	1.24899	1.58999	1.68132	0.521037	0.333804	0.397397
ENSG00000134602	1278.67	341.121	1.8861	3.3975e-62	2.2929e-60	MST4	chrX	+	131157293	131209971	3288	protein_coding	Serine/threonine-protein_kinase_MST4_	1287	968	1117	427	354	401	21.5109	16.1828	18.4301	6.54998	5.79811	5.86438
ENSG00000121931	1383.43	370.329	1.886	7.1295e-81	6.9142e-79	LRIF1	chr1	-	111489807	111506701	3475	protein_coding	ligand_dependent_nuclear_receptor_interacting_factor_1	1123	1266	1261	391	410	482	17.7598	20.0258	19.6864	5.675	6.35396	6.66963
ENSG00000205177	78.8402	19.2104	1.8854	5.3972e-11	4.3264e-10	C11orf91	chr11	-	33719807	33722347	811	protein_coding	chromosome_11_open_reading_frame_91	60	78	70	25	14	28	4.06577	5.2867	4.68256	1.55476	0.929657	1.66015
ENSG00000224687	44.3451	10.1656	1.8844	1.011e-07	5.8927e-07	RASAL2-AS1	chr1	-	178060643	178063119	2329	processed_transcript	RASAL2_antisense_RNA_1	41	34	42	11	14	10	0.967446	0.802455	0.97833	0.238214	0.323723	0.206462
ENSG00000181418	15.1789	2.33731	1.8827	0.00019463	0.0007203	DDN	chr12	-	49388932	49393092	3749	protein_coding	dendrin	15	14	11	2	4	2	0.219881	0.205269	0.159178	0.0269066	0.0574592	0.0256522
ENSG00000186642	10.239	0.845815	1.8817	0.0006507	0.0022001	PDE2A	chr11	-	72287185	72385635	4315	protein_coding	phosphodiesterase_2A_cGMP-stimulated	4	16	7	1	0	2	0.0509438	0.203822	0.0880082	0.0116886	0	0.0222874
ENSG00000269900	35.9907	7.83616	1.8809	1.5285e-06	7.7329e-06	RP11-331F9.10	chr9	-	35657748	35658015	268	lincRNA	-	22	39	34	7	11	9	4.51128	7.9991	6.88256	1.31737	2.21041	1.6148
ENSG00000249942	9.84511	0.874258	1.8793	0.00063566	0.002155	AC142293.3	chr4	-	75418301	75514664	732	antisense	-	5	11	10	2	1	0	0.37538	0.826024	0.741131	0.137804	0.0735706	0
ENSG00000228817	20.4808	3.51282	1.8757	0.0001142	0.00044072	BACH1-IT2	chr21	+	30743268	30746029	806	sense_intronic	BACH1_intronic_transcript_2_(non-protein_coding)	10	30	14	4	6	2	0.681832	2.04596	0.942321	0.250304	0.400896	0.119318
ENSG00000241322	132.709	34.1507	1.8749	1.2911e-16	1.5909e-15	CDRT1	chr17	-	15468798	15522826	2571	protein_coding	CMT1A_duplicated_region_transcript_1	105	135	110	42	40	36	2.2444	2.88631	2.32111	0.823931	0.837863	0.673302
ENSG00000115155	37.5209	8.33754	1.8743	7.2251e-07	3.811e-06	OTOF	chr2	-	26680071	26781566	7156	protein_coding	otoferlin	35	28	36	8	8	13	0.268788	0.215079	0.272922	0.056385	0.0602053	0.087354
ENSG00000182459	6.42949	0	1.8736	0.00073954	0.0024704	TEX19	chr17	+	80317123	80321652	1936	protein_coding	testis_expressed_19	3	6	8	0	0	0	0.0851585	0.170356	0.224177	0	0	0
ENSG00000176692	33.7256	7.11885	1.8735	4.143e-06	1.9736e-05	FOXC2	chr16	+	86600857	86602539	1683	protein_coding	forkhead_box_C2_(MFH-1_mesenchyme_forkhead_1)	30	26	33	6	4	15	0.979601	0.849181	1.06374	0.179809	0.127994	0.428565
ENSG00000237399	111.821	28.6018	1.8734	2.9086e-15	3.2866e-14	PITRM1-AS1	chr10	+	3183824	3210164	3823	processed_transcript	PITRM1_antisense_RNA_1	94	100	101	36	31	32	1.35125	1.43783	1.43325	0.474943	0.436689	0.40249
ENSG00000117407	2241.12	607.691	1.871	9.9071e-107	1.4881e-104	ARTN	chr1	+	44398992	44402913	1943	protein_coding	artemin	2018	1935	1958	715	615	778	57.0769	54.7418	54.6696	18.56	17.0458	19.2538
ENSG00000116604	2557.92	696.585	1.8669	2.5961e-116	4.7022e-114	MEF2D	chr1	-	156433519	156470620	5965	protein_coding	myocyte_enhancer_factor_2D	2342	2127	2278	786	811	812	21.5769	19.6005	20.7181	6.64593	7.32193	6.54569
ENSG00000136535	7.57539	0.286505	1.8662	0.00083826	0.0027717	TBR1	chr2	+	162272605	162282381	7185	protein_coding	T-box_brain_1	3	10	7	1	0	0	0.022946	0.076504	0.0528539	0.00701967	0	0
ENSG00000179564	18.522	2.88977	1.8662	0.00022803	0.0008345	LSMEM2	chr3	+	50316458	50325545	1494	protein_coding	leucine-rich_single-pass_membrane_protein_2	5	20	24	1	4	5	0.183921	0.735852	0.871498	0.0337593	0.144187	0.160927
ENSG00000230212	58.3852	14.1445	1.8659	2.7753e-09	1.911e-08	AP000688.14	chr21	-	37441940	37498938	1221	sense_intronic	-	54	48	52	14	16	19	2.43047	2.16091	2.31043	0.578304	0.705699	0.748252
ENSG00000169962	61.4097	14.9677	1.8647	1.23e-09	8.7419e-09	TAS1R3	chr1	+	1266694	1270686	3433	protein_coding	taste_receptor_type_1_member_3	52	55	55	18	14	20	0.832419	0.880643	0.86915	0.264449	0.219619	0.280134
ENSG00000228363	49.2787	11.5913	1.8646	6.211e-08	3.7063e-07	AC015971.2	chr2	+	86789193	86845889	1948	antisense	-	34	54	42	15	14	11	0.959185	1.52376	1.16968	0.38837	0.387039	0.271527
ENSG00000078269	2681.55	731.107	1.8643	9.5758e-108	1.4742e-105	SYNJ2	chr6	+	158402888	158520208	7378	protein_coding	synaptojanin_2	2498	2332	2241	895	821	813	18.6066	17.374	16.4782	6.11826	5.99266	5.29861
ENSG00000187848	8.34184	0.587754	1.8633	0.00079916	0.0026527	P2RX2	chr12	+	133195366	133198972	1867	protein_coding	purinergic_receptor_P2X_ligand-gated_ion_channel_2	7	8	7	1	1	0	0.206047	0.235536	0.203404	0.0270146	0.028845	0
ENSG00000185947	135.638	35.3136	1.8626	5.3679e-17	6.8018e-16	ZNF267	chr16	+	31885079	31928668	3307	protein_coding	zinc_finger_protein_267	103	123	132	39	43	40	1.71165	2.04448	2.16544	0.594804	0.700244	0.581615
ENSG00000110172	3515.71	961.07	1.8611	2.2044e-112	3.7192e-110	CHORDC1	chr11	-	89934328	89956532	5361	protein_coding	cysteine_and_histidine-rich_domain_(CHORD)_containing_1	2826	3083	3369	1080	1116	1128	28.9693	31.611	34.0927	10.1607	11.2107	10.1175
ENSG00000226496	31.8153	6.93927	1.8605	3.0787e-06	1.4979e-05	LINC00323	chr21	-	42513427	42520060	2088	antisense	long_intergenic_non-protein_coding_RNA_323	24	27	33	8	8	8	0.631674	0.710795	0.857411	0.193243	0.206336	0.184234
ENSG00000176723	27.6491	5.73532	1.8582	1.1581e-05	5.1736e-05	ZNF843	chr16	-	31445569	31454346	2161	protein_coding	zinc_finger_protein_843	22	22	29	5	5	10	0.559474	0.559602	0.72803	0.116697	0.124604	0.222513
ENSG00000073150	231.656	61.6603	1.8577	2.206e-25	4.4835e-24	PANX2	chr22	+	50609160	50618723	3051	protein_coding	pannexin_2	217	189	205	82	58	74	3.90868	3.40511	3.64517	1.35555	1.02377	1.16627
ENSG00000197261	360.004	96.9565	1.8572	3.9885e-32	1.1014e-30	C6orf141	chr6	+	49518113	49529620	1820	protein_coding	chromosome_6_open_reading_frame_141	297	310	343	115	128	91	8.96804	9.36271	10.2242	3.18691	3.78751	2.40425
ENSG00000177374	144.892	37.6577	1.857	2.2559e-16	2.7388e-15	HIC1	chr17	+	1957448	1962980	3156	protein_coding	hypermethylated_in_cancer_1	121	149	112	39	35	57	2.10698	2.59514	1.92525	0.623263	0.597237	0.868455
ENSG00000104689	603.291	163.644	1.8569	5.5635e-48	2.6819e-46	TNFRSF10A	chr8	-	23047965	23082639	2714	protein_coding	tumor_necrosis_factor_receptor_superfamily_member_10a	594	470	527	193	174	200	12.0279	9.51917	10.5343	3.58667	3.45267	3.54348
ENSG00000155304	767.743	208.992	1.8562	4.8982e-57	2.9866e-55	HSPA13	chr21	-	15743436	15755805	3986	protein_coding	heat_shock_protein_70kDa_family_member_13	663	620	743	268	217	239	9.14089	8.54999	10.1125	3.3911	2.93182	2.88317
ENSG00000266835	9.4692	0.860559	1.8558	0.00074444	0.0024861	RP11-838N2.4	chr18	+	3466248	3478976	643	lincRNA	-	8	7	10	0	1	2	0.68374	0.598409	0.843713	0	0.0837538	0.149565
ENSG00000260996	12.869	1.71322	1.8531	0.00044332	0.0015492	RP13-122B23.8	chr9	-	140188320	140190173	1854	sense_overlapping	-	6	14	14	2	1	3	0.17785	0.415078	0.40966	0.0544081	0.0290473	0.0778075
ENSG00000118194	86.7071	21.8532	1.8479	1.9903e-10	1.5311e-09	TNNT2	chr1	-	201328136	201346890	3014	protein_coding	troponin_T_type_2_(cardiac)	57	79	93	18	35	22	1.03931	1.44077	1.67396	0.301212	0.625374	0.350985
ENSG00000247844	118.309	30.6811	1.8475	7.3333e-14	7.4614e-13	CCAT1	chr8	-	128220111	128231333	2131	processed_transcript	colon_cancer_associated_transcript_1_(non-protein_coding)	127	79	106	38	36	32	3.27516	2.03777	2.69854	0.899381	0.909776	0.722065
ENSG00000091106	44.3498	10.204	1.8465	8.4504e-07	4.4148e-06	NLRC4	chr2	-	32449522	32490923	3581	protein_coding	NLR_family_CARD_domain_containing_4	34	44	39	4	18	13	0.521779	0.675398	0.590835	0.0563377	0.270697	0.174562
ENSG00000162621	9.4642	0.860559	1.8461	0.00080288	0.0026636	LRRC53	chr1	-	74935562	74978298	3859	protein_coding	leucine_rich_repeat_containing_53	8	6	11	0	1	2	0.113927	0.0854649	0.154641	0	0.0139553	0.024921
ENSG00000162413	4752.32	1313.11	1.846	7.4478e-118	1.3899e-115	KLHL21	chr1	-	6650784	6674667	6445	protein_coding	kelch-like_family_member_21	4565	3912	4055	1513	1430	1605	38.9251	33.3647	34.1329	11.8402	11.9489	11.9746
ENSG00000261553	101.194	26.1803	1.8457	6.4571e-13	6.0872e-12	RP11-29G8.3	chr13	+	76123909	76381256	4128	processed_transcript	-	81	93	93	31	37	22	1.07834	1.23838	1.22222	0.378761	0.4827	0.256267
ENSG00000122877	92.0532	23.6623	1.845	1.5865e-12	1.4496e-11	EGR2	chr10	-	64571756	64679660	2968	protein_coding	early_growth_response_2	72	78	93	31	24	27	1.33316	1.44458	1.69991	0.526795	0.435474	0.437431
ENSG00000147174	147.632	38.7595	1.8437	1.5607e-15	1.7923e-14	ACRC	chrX	+	70798261	70833433	3213	protein_coding	acidic_repeat_containing	96	129	165	49	44	41	1.642	2.20694	2.78599	0.769182	0.737492	0.613596
ENSG00000160161	17.0181	2.86714	1.8428	0.00019483	0.00072093	CILP2	chr19	+	19649057	19657468	4234	protein_coding	cartilage_intermediate_layer_protein_2	10	13	22	4	2	4	0.129796	0.168773	0.281889	0.0476489	0.0254387	0.0454275
ENSG00000163132	9.83219	0.845815	1.8414	0.00086118	0.0028406	MSX1	chr4	+	4861393	4865663	1939	protein_coding	msh_homeobox_1	3	11	12	1	0	2	0.0850268	0.311836	0.335745	0.0260115	0	0.0495977
ENSG00000173212	54.641	13.2987	1.8413	2.1225e-08	1.3304e-07	MAB21L3	chr1	+	116654376	116677861	3229	protein_coding	mab-21-like_3_(C._elegans)	60	42	42	13	16	17	1.02116	0.714977	0.705646	0.203057	0.26685	0.253157
ENSG00000267885	15.5461	2.27938	1.8399	0.00038739	0.0013663	FKSG48	chr1	+	33439268	33439642	375	protein_coding	-	6	24	11	3	1	4	0.87929	3.51796	1.59136	0.403491	0.14361	0.512907
ENSG00000184697	12.8775	1.73482	1.8369	0.00051698	0.0017823	CLDN6	chr16	-	3064713	3070072	1739	protein_coding	claudin_6	5	17	12	2	2	2	0.158009	0.537354	0.374358	0.0580061	0.0619364	0.0553019
ENSG00000149968	28.0688	6.05027	1.8362	9.6261e-06	4.3444e-05	MMP3	chr11	-	102706532	102714534	2016	protein_coding	matrix_metallopeptidase_3_(stromelysin_1_progelatinase)	25	27	22	7	6	8	0.681493	0.736181	0.592022	0.175126	0.160279	0.190814
ENSG00000148339	1883.79	523.95	1.8358	4.5584e-108	7.2443e-106	SLC25A25	chr9	+	130830480	130871524	3714	protein_coding	solute_carrier_family_25_(mitochondrial_carrier;_phosphate_carrier)_member_25	1640	1665	1664	578	588	648	24.2669	24.6424	24.3062	7.84928	8.52611	8.38963
ENSG00000168439	11608.7	3235.64	1.8353	5.9237e-144	1.4739e-141	STIP1	chr11	+	63952744	63972015	2743	protein_coding	stress-induced-phosphoprotein_1	9517	10573	10537	3736	3401	4079	190.672	211.877	208.4	68.6949	66.7723	71.5052
ENSG00000161270	7.20155	0.286505	1.831	0.0010496	0.0034096	NPHS1	chr19	-	36316866	36360189	4276	protein_coding	nephrosis_1_congenital_Finnish_type_(nephrin)	4	9	6	1	0	0	0.0514085	0.115695	0.0761236	0.0117952	0	0
ENSG00000267519	838.416	232.468	1.83	1.845e-58	1.1564e-56	CTD-3252C9.4	chr19	-	13945330	13947103	1774	lincRNA	-	716	725	771	253	234	320	22.1805	22.4644	23.578	7.19301	7.10359	8.67373
ENSG00000006327	6596.51	1836.46	1.8293	5.7894e-73	4.8017e-71	TNFRSF12A	chr16	+	3068446	3072384	1678	protein_coding	tumor_necrosis_factor_receptor_superfamily_member_12A	4949	6336	6122	2106	1791	2480	162.083	207.556	197.928	63.3009	57.4803	71.0672
ENSG00000104760	6.07504	0	1.8271	0.00098003	0.003203	FGL1	chr8	-	17721889	17767874	1967	protein_coding	fibrinogen-like_1	7	5	4	0	0	0	0.195572	0.139726	0.110322	0	0	0
ENSG00000172410	24.9917	5.20445	1.8257	2.8928e-05	0.00012202	INSL5	chr1	-	67263424	67266939	715	protein_coding	insulin-like_5	15	25	26	6	6	6	1.15292	1.92196	1.97275	0.423242	0.451919	0.403511
ENSG00000120063	2243.44	626.964	1.8246	1.2062e-75	1.0462e-73	GNA13	chr17	-	63006833	63052957	4922	protein_coding	guanine_nucleotide_binding_protein_(G_protein)_alpha_13	2244	1732	1940	758	678	735	25.0549	19.3427	21.3829	7.76732	7.41828	7.18051
ENSG00000231529	44.3513	10.6306	1.8246	2.0071e-07	1.1329e-06	RP11-410C4.4	chr1	-	220658446	220660385	390	lincRNA	-	35	43	39	13	9	15	4.93192	6.06059	5.42508	1.68121	1.24278	1.84942
ENSG00000235321	64.0224	16.0637	1.8235	3.1032e-09	2.1263e-08	AC007556.3	chr2	+	169957253	169957720	307	antisense	-	49	56	64	21	12	23	8.77142	10.0268	11.3096	3.45004	2.10503	3.60246
ENSG00000224644	9.48421	0.838965	1.8228	0.00096775	0.003165	RP11-16L21.7	chr9	+	114336472	114337707	302	antisense	-	8	10	7	0	0	3	1.45578	1.82014	1.25747	0	0	0.477666
ENSG00000182308	76.4708	19.4795	1.8217	1.2764e-09	9.0531e-09	DCAF4L1	chr4	+	41983713	41988476	4764	protein_coding	DDB1_and_CUL4_associated_factor_4-like_1	48	70	84	17	29	21	0.553709	0.807676	0.956562	0.179979	0.327825	0.211962
ENSG00000227741	63.233	15.7793	1.821	2.1398e-08	1.3395e-07	RP11-536C5.7	chr1	-	160171989	160178659	1578	processed_transcript	-	43	56	68	17	26	11	1.49752	1.95071	2.3378	0.543357	0.887323	0.335193
ENSG00000123908	741.767	206.829	1.8187	4.2955e-46	1.9595e-44	AGO2	chr8	-	141541264	141645718	3572	protein_coding	argonaute_RISC_catalytic_component_2	745	573	638	263	235	217	11.4619	8.81768	9.6898	3.71354	3.543	2.92118
ENSG00000234498	27.667	6.02867	1.817	1.3068e-05	5.8012e-05	RPL13AP20	chr12	+	13028433	13029044	612	pseudogene	ribosomal_protein_L13a_pseudogene_20	24	23	26	7	5	9	2.15512	2.0658	2.30477	0.576886	0.439981	0.707132
ENSG00000165891	1124.47	315.034	1.8168	7.106e-56	4.0898e-54	E2F7	chr12	-	77415027	77459360	5740	protein_coding	E2F_transcription_factor_7	1000	898	1069	409	369	310	9.57415	8.59955	10.1035	3.59381	3.46202	2.59693
ENSG00000214145	12.5339	1.70637	1.8167	0.00060022	0.0020447	RP11-513G11.1	chr3	-	194014254	194030592	2880	lincRNA	-	13	13	7	1	1	4	0.248064	0.24812	0.131859	0.0175126	0.0186992	0.0667847
ENSG00000259449	8.36477	0.587754	1.8137	0.0011309	0.0036566	MKI67IPP8	chr15	-	85724441	85725314	874	pseudogene	MKI67_(FHA_domain)_interacting_nucleolar_phosphoprotein_pseudogene_8	9	10	3	1	1	0	0.565905	0.628926	0.186215	0.0577075	0.0616175	0
ENSG00000204516	178.276	48.6202	1.8131	1.3271e-19	1.9611e-18	MICB	chr6	+	31462658	31478901	2446	protein_coding	MHC_class_I_polypeptide-related_sequence_B	154	178	138	50	60	58	3.46	4.00014	3.06075	1.031	1.32102	1.1402
ENSG00000173868	9.49921	0.860559	1.8125	0.001039	0.0033799	PHOSPHO1	chr17	-	47300724	47308128	2173	protein_coding	phosphatase_orphan_1	8	13	4	0	1	2	0.202322	0.328848	0.0998633	0	0.0247831	0.0442568
ENSG00000215120	6.05919	0	1.8118	0.0010704	0.0034734	AL590763.5	chrX	-	70747664	70750075	1545	pseudogene	-	3	7	6	0	0	0	0.10671	0.249047	0.210683	0	0	0
ENSG00000167996	18387	5215.55	1.811	1.2824e-156	3.4714e-154	FTH1	chr11	-	61727190	61735132	1229	protein_coding	ferritin_heavy_polypeptide_1	16505	15572	16424	6034	5454	6593	738.033	696.472	724.991	247.626	238.989	257.953
ENSG00000166268	59.4733	14.5653	1.8105	1.0582e-07	6.1535e-07	MYRFL	chr12	+	70219084	70352877	3465	protein_coding	myelin_regulatory_factor-like	35	65	57	19	8	24	0.555107	1.03115	0.892437	0.276563	0.124337	0.333056
ENSG00000254827	69.3474	17.8485	1.8092	6.4129e-10	4.6612e-09	SLC22A18AS	chr11	-	2909010	2924970	1659	protein_coding	solute_carrier_family_22_(organic_cation_transporter)_member_18_antisense	53	65	65	24	16	22	1.75567	2.15366	2.12556	0.72964	0.519384	0.637655
ENSG00000215417	99.662	26.4473	1.8091	2.4858e-12	2.2226e-11	MIR17HG	chr13	+	92000074	92006833	2845	processed_transcript	miR-17-92_cluster_host_gene_(non-protein_coding)	91	74	98	26	38	27	1.75781	1.42975	1.86874	0.46093	0.719311	0.456343
ENSG00000113407	5579.29	1584.07	1.8084	2.9492e-135	6.7265e-133	TARS	chr5	+	33440802	33469644	4314	protein_coding	threonyl-tRNA_synthetase	5031	4697	4989	1912	1639	1940	64.0894	59.8483	62.7392	22.3538	20.4604	21.6238
ENSG00000138813	15.161	2.60223	1.807	0.00029089	0.0010459	C4orf17	chr4	+	100432161	100463460	2542	protein_coding	chromosome_4_open_reading_frame_17	13	13	14	3	3	3	0.281048	0.281112	0.298785	0.0595236	0.0635567	0.0567486
ENSG00000265750	36.0097	8.44551	1.8068	2.4398e-06	1.2029e-05	RP11-799B12.4	chr18	-	21739473	21742175	735	lincRNA	-	35	26	34	8	13	8	2.61694	1.94445	2.50956	0.548967	0.952514	0.523374
ENSG00000170122	42.0787	10.1724	1.806	5.652e-07	3.0227e-06	FOXD4	chr9	-	116237	118417	2181	protein_coding	forkhead_box_D4	31	44	36	12	14	9	0.781121	1.10894	0.895473	0.277504	0.345691	0.198425
ENSG00000174912	52.6831	13.2613	1.8017	2.7589e-08	1.7071e-07	METTL15P1	chr3	-	156431673	156432717	1045	pseudogene	methyltransferase_like_15_pseudogene_1	42	49	48	17	13	16	2.20874	2.57745	2.4919	0.820496	0.66995	0.73623
ENSG00000124743	234.286	65.2205	1.8001	1.4774e-24	2.8953e-23	KLHL31	chr6	-	53512699	53530506	5743	protein_coding	kelch-like_family_member_31	216	191	211	77	82	66	2.06694	1.82812	1.99319	0.676232	0.768936	0.552605
ENSG00000165006	3246.19	927.25	1.7983	5.7427e-115	1.0033e-112	UBAP1	chr9	+	34179003	34252521	2898	protein_coding	ubiquitin_associated_protein_1	2954	2681	2928	1097	969	1148	56.0176	50.8522	54.8124	19.092	18.007	19.0482
ENSG00000119986	973.235	276.405	1.7954	6.2658e-52	3.291e-50	AVPI1	chr10	-	99437181	99447080	1457	protein_coding	arginine_vasopressin-induced_1	707	904	958	307	309	341	26.6669	34.1052	35.6707	10.6273	11.4213	11.2539
ENSG00000255508	109.056	29.0063	1.7949	2.3818e-11	1.9649e-10	MIR3654	chr11	-	62327075	62359003	5064	protein_coding	microRNA_3654	61	115	112	29	39	32	0.661985	1.24829	1.19986	0.288834	0.41475	0.303855
ENSG00000261773	19.262	3.50597	1.7934	0.00026171	0.0009475	WI2-89031B12.1	chrX	-	153746164	153746955	792	sense_overlapping	-	8	14	29	3	6	3	0.555107	0.971659	1.98645	0.191047	0.407982	0.18214
ENSG00000271443	7.20509	0.286505	1.7934	0.0013246	0.0042223	RP11-541E12.1	chr2	-	38762400	38763391	570	pseudogene	-	3	11	5	1	0	0	0.28924	1.06079	0.475884	0.0884848	0	0
ENSG00000261888	109.528	29.1653	1.7926	1.7399e-11	1.4499e-10	AC144831.1	chr17	+	81061205	81063860	2656	lincRNA	-	69	124	96	24	35	42	1.42769	2.56628	1.96087	0.45575	0.709668	0.76038
ENSG00000130449	2202.69	631.243	1.7906	5.0851e-83	5.2411e-81	ZSWIM6	chr5	+	60628100	60841997	5501	protein_coding	zinc_finger_SWIM-type_containing_6	1826	1854	2133	808	679	698	18.242	18.5259	21.0356	7.40821	6.64727	6.10132
ENSG00000008294	4092.03	1175.67	1.7884	1.1107e-92	1.368e-90	SPAG9	chr17	-	49039535	49198226	8273	protein_coding	sperm_associated_antigen_9	3970	3302	3519	1419	1350	1296	26.3718	21.9394	23.0761	8.65093	8.78792	7.53272
ENSG00000182118	94.4272	25.3639	1.7865	4.8112e-12	4.1863e-11	FAM89A	chr1	-	231154704	231175992	1576	protein_coding	family_with_sequence_similarity_89_member_A	94	74	81	25	27	36	3.27781	2.58099	2.78827	0.800069	0.92262	1.09839
ENSG00000136826	4079.74	1172.23	1.7864	5.7636e-83	5.9156e-81	KLF4	chr9	-	110247133	110252763	2813	protein_coding	Kruppel-like_factor_4_(gut)	3956	3339	3463	1337	1178	1553	77.2856	65.2466	66.7865	23.9721	22.5523	26.5468
ENSG00000188050	7.94715	0.580904	1.7848	0.0013581	0.004319	RNF133	chr7	-	122337766	122339210	1445	protein_coding	ring_finger_protein_133	4	8	9	0	1	1	0.152126	0.304322	0.337894	0	0.037269	0.0332768
ENSG00000137801	2121.99	589.396	1.7841	2.0874e-18	2.871e-17	THBS1	chr15	+	39873280	39891667	7775	protein_coding	thrombospondin_1	1926	1798	1873	630	520	902	13.6134	12.7116	13.069	4.0868	3.60179	5.57848
ENSG00000229808	17.8225	3.2558	1.7838	0.0003022	0.0010855	RP11-456P18.2	chr1	+	161860623	161861986	1364	pseudogene	-	16	16	15	1	8	2	0.644641	0.644788	0.596599	0.0369768	0.315857	0.0705059
ENSG00000184205	3052.6	875.57	1.7831	8.5518e-57	5.1631e-55	TSPYL2	chrX	+	53111549	53117722	4178	protein_coding	TSPY-like_2	2173	2953	2931	930	921	1186	28.5827	38.8513	38.0586	11.2269	11.8715	13.6498
ENSG00000182759	15.1475	2.61697	1.7827	0.00039651	0.0013963	MAFA	chr8	-	144501352	144512576	2347	protein_coding	v-maf_musculoaponeurotic_fibrosarcoma_oncogene_homolog_A_(avian)	14	9	17	2	4	3	0.327814	0.210785	0.392954	0.0429794	0.091783	0.0614636
ENSG00000232716	7.91275	0.286505	1.7823	0.0014058	0.004458	AC016831.6	chr7	-	130524963	130528484	1723	pseudogene	-	1	5	15	1	0	0	0.0318953	0.159513	0.472293	0.0292724	0	0
ENSG00000166900	3065.41	886.933	1.7792	4.1517e-106	6.1981e-104	STX3	chr11	+	59480929	59573354	6363	protein_coding	syntaxin_3	2853	2609	2622	1050	917	1108	24.6406	22.5384	22.3551	8.32283	7.76109	8.37312
ENSG00000162734	4007.1	1163.21	1.7763	5.307e-127	1.1173e-124	PEA15	chr1	+	160175127	160185166	2694	protein_coding	phosphoprotein_enriched_in_astrocytes_15	3401	3490	3681	1367	1217	1448	69.3779	71.2097	74.1266	25.5926	24.3281	25.8452
ENSG00000104756	2152.72	625.097	1.772	4.2001e-81	4.0895e-79	KCTD9	chr8	-	25285366	25315992	3398	protein_coding	potassium_channel_tetramerisation_domain_containing_9	1977	1722	1980	774	716	671	31.9739	27.8561	31.6117	11.4884	11.3476	9.4953
ENSG00000080824	111775	32666.4	1.7699	8.788e-205	3.4915e-202	HSP90AA1	chr14	-	102547075	102606036	3510	protein_coding	heat_shock_protein_90kDa_alpha_(cytosolic)_class_A_member_1	98764	97524	98540	39009	35474	38632	1546.34	1527.27	1523.04	560.533	544.275	529.236
ENSG00000134202	187.954	53.0246	1.7695	1.3128e-20	2.0624e-19	GSTM3	chr1	-	110276554	110284384	4128	protein_coding	glutathione_S-transferase_mu_3_(brain)	161	153	182	65	52	67	2.14338	2.03734	2.39187	0.794177	0.678389	0.780449
ENSG00000262921	11.7439	1.72007	1.765	0.0008387	0.0027727	RP11-141J13.3	chr17	+	4469047	4475055	537	processed_transcript	-	10	9	12	3	1	2	1.02338	0.921254	1.21231	0.281767	0.100286	0.179088
ENSG00000243414	9.45542	0.852665	1.7617	0.0014975	0.0047251	TICAM2	chr5	-	114914339	114961876	3509	protein_coding	toll-like_receptor_adaptor_molecule_2	2	12	11	2	0	1	0.0313227	0.187979	0.170065	0.0287468	0	0.0137033
ENSG00000140505	5.69182	0	1.7588	0.0014563	0.0046044	CYP1A2	chr15	+	75041185	75048543	2728	protein_coding	cytochrome_P450_family_1_subfamily_A_polypeptide_2	5	6	4	0	0	0	0.100725	0.120898	0.0795466	0	0	0
ENSG00000268852	123.211	34.4883	1.7582	1.5721e-14	1.6845e-13	AC132872.2	chr17	+	80214131	80216080	1950	protein_coding	CDNA_FLJ27256_fis_clone_SYN09689;_Uncharacterized_protein_	98	121	106	41	43	35	2.76187	3.41084	2.94902	1.06046	1.18754	0.863064
ENSG00000228522	20.0599	4.08583	1.7574	0.00018163	0.00067635	RP11-236F9.2	chr9	+	67285298	67298632	786	pseudogene	-	13	17	23	6	6	2	0.908935	1.18888	1.58749	0.38501	0.411097	0.122354
ENSG00000084731	380.838	110.208	1.7557	3.8037e-32	1.0516e-30	KIF3C	chr2	-	26149471	26205618	5462	protein_coding	kinesin_family_member_3C	384	311	309	134	114	134	3.8636	3.12982	3.06911	1.23736	1.12401	1.17968
ENSG00000245522	62.2299	16.4829	1.754	1.5881e-08	1.0106e-07	RP11-540A21.2	chr11	-	9776317	9781080	2311	processed_transcript	-	62	56	46	13	21	23	1.47436	1.33198	1.07985	0.283718	0.489367	0.478561
ENSG00000096384	64107.1	18965.4	1.7505	6.2528e-146	1.5879e-143	HSP90AB1	chr6	+	44214824	44221620	2674	protein_coding	heat_shock_protein_90kDa_alpha_(cytosolic)_class_B_member_1	52906	58359	57862	22426	19762	23554	1087.32	1199.66	1173.92	422.994	398.002	423.558
ENSG00000124216	13.9928	2.27253	1.7505	0.00071844	0.002404	SNAI1	chr20	+	48599536	48605423	1686	protein_coding	snail_homolog_1_(Drosophila)	8	11	18	2	1	5	0.260762	0.35863	0.57919	0.0598296	0.0319417	0.142601
ENSG00000182621	171.794	49.1273	1.7498	2.028e-19	2.9542e-18	PLCB1	chr20	+	8112824	8949003	7295	protein_coding	phospholipase_C_beta_1_(phosphoinositide-specific)	159	151	143	55	56	59	1.1978	1.13779	1.06345	0.38026	0.413407	0.388899
ENSG00000264769	53.111	13.9433	1.7496	8.0109e-08	4.7288e-07	RP11-498C9.12	chr17	+	79880775	79882387	563	antisense	-	54	44	42	16	19	13	5.27106	4.29591	4.04713	1.43336	1.81744	1.11031
ENSG00000229563	13.639	2.30783	1.7473	0.00065247	0.0022047	RP11-245M24.1	chrX	+	45364633	45489447	2214	processed_transcript	-	9	14	13	4	2	2	0.223397	0.347585	0.318546	0.0911226	0.0486483	0.0434372
ENSG00000116701	2968.19	878.95	1.747	6.2013e-112	1.0321e-109	NCF2	chr1	-	183524698	183560011	2276	protein_coding	neutrophil_cytosolic_factor_2	2729	2541	2558	1059	933	1053	65.8936	61.3682	60.9725	23.4675	22.0762	22.2467
ENSG00000129911	1053.45	310.281	1.7458	1.2647e-56	7.543e-55	KLF16	chr19	-	1852399	1863567	2888	protein_coding	Kruppel-like_factor_16	1030	842	906	331	342	402	19.5998	16.026	17.0191	5.78062	6.37741	6.69327
ENSG00000236136	5.67889	0	1.744	0.0015798	0.0049624	ADORA2BP	chr1	+	209917718	209918559	842	pseudogene	-	3	6	6	0	0	0	0.195804	0.391697	0.386585	0	0	0
ENSG00000143753	1316.54	389.777	1.7438	4.4028e-82	4.4449e-80	DEGS1	chr1	+	224363458	224381143	2101	protein_coding	delta(4)-desaturase_sphingolipid_1	1156	1130	1187	454	410	487	30.2374	29.564	30.65	10.8987	10.5093	11.1458
ENSG00000172940	12.506	2.03607	1.7429	0.00079684	0.0026457	SLC22A13	chr3	+	38307303	38319806	2555	protein_coding	solute_carrier_family_22_(organic_anion_transporter)_member_13	11	10	12	2	3	2	0.2366	0.21514	0.254798	0.0394805	0.0632333	0.0376399
ENSG00000183688	106.885	30.0307	1.7427	3.2766e-13	3.1566e-12	FAM101B	chr17	-	289769	295730	3621	protein_coding	family_with_sequence_similarity_101_member_B	96	86	100	31	34	39	1.45698	1.30551	1.49823	0.431794	0.505668	0.5179
ENSG00000108001	26.5409	6.04342	1.7418	4.6881e-05	0.00019221	EBF3	chr10	-	131633547	131762105	4375	protein_coding	early_B-cell_factor_3	17	32	21	6	6	9	0.213542	0.402053	0.260404	0.0691698	0.0738565	0.0989177
ENSG00000008083	1703.3	504.362	1.7413	3.6682e-65	2.6267e-63	JARID2	chr6	+	15246527	15522252	5755	protein_coding	jumonji_AT_rich_interactive_domain_2	1671	1406	1414	636	569	539	15.9567	13.4292	13.3294	5.57385	5.32454	4.50353
ENSG00000171889	219.243	63.6179	1.737	1.0609e-21	1.7924e-20	MIR31HG	chr9	-	21455641	21559668	745	processed_transcript	MIR31_host_gene_(non-protein_coding)	208	195	175	85	70	65	15.3433	14.3876	12.7435	5.75448	5.06008	4.19534
ENSG00000112182	300.116	87.7173	1.7357	1.0346e-25	2.1416e-24	BACH2	chr6	-	90636248	91006627	9113	protein_coding	BTB_and_CNC_homology_1_basic_leucine_zipper_transcription_factor_2	307	254	230	98	107	98	1.85135	1.53209	1.36922	0.542386	0.632321	0.5171
ENSG00000206013	17.0379	2.90347	1.7348	0.00075996	0.0025345	IFITM5	chr11	-	298200	299526	736	protein_coding	interferon_induced_transmembrane_protein_5	3	26	16	3	4	3	0.224004	1.94181	1.17936	0.205583	0.292683	0.195999
ENSG00000122711	16.3163	3.16839	1.7331	0.00037348	0.0013195	SPINK4	chr9	+	33218363	33248565	533	protein_coding	serine_peptidase_inhibitor_Kazal_type_4	16	15	12	4	3	4	1.6497	1.54695	1.22141	0.378509	0.303116	0.360863
ENSG00000150656	21.6097	4.62355	1.7309	0.00016374	0.00061438	CNDP1	chr18	+	72201675	72254448	4111	protein_coding	carnosine_dipeptidase_1_(metallopeptidase_M20_family)	12	28	17	6	5	5	0.160415	0.374388	0.22434	0.0736118	0.0654995	0.0584833
ENSG00000015520	24.2174	5.23394	1.7307	0.00015354	0.00057883	NPC1L1	chr7	-	44552134	44580914	5048	protein_coding	NPC1-like_1	9	28	27	4	8	6	0.0979795	0.304895	0.290168	0.0399654	0.0853466	0.0571533
ENSG00000182372	2084.79	622.973	1.7299	1.0023e-77	9.1781e-76	CLN8	chr8	+	1703944	1734738	7113	protein_coding	ceroid-lipofuscinosis_neuronal_8_(epilepsy_progressive_with_mental_retardation)	1878	1700	1922	754	611	797	14.5096	13.1373	14.6591	5.34641	4.62598	5.38785
ENSG00000137449	817.26	242.49	1.7295	8.2508e-40	3.0517e-38	CPEB2	chr4	+	15004298	15071777	6878	protein_coding	cytoplasmic_polyadenylation_element_binding_protein_2	843	608	704	277	302	258	6.73562	4.85906	5.55285	2.03124	2.36461	1.80371
ENSG00000228175	194.362	56.5433	1.7287	3.4835e-20	5.3597e-19	GEMIN8P4	chr1	-	90459152	90459880	729	pseudogene	gem_(nuclear_organelle)_associated_protein_8_pseudogene_4	156	165	192	73	57	66	11.7601	12.4414	14.2883	5.05055	4.21078	4.35338
ENSG00000066926	1375.53	410.448	1.7283	4.8491e-59	3.0786e-57	FECH	chr18	-	55215515	55254004	3853	protein_coding	ferrochelatase	1374	1162	1090	510	430	482	19.5975	16.5775	15.3473	6.67598	6.01014	6.01531
ENSG00000099204	17114.5	5124.49	1.7277	2.0134e-77	1.8369e-75	ABLIM1	chr10	-	116190872	116444762	7606	protein_coding	actin_binding_LIM_protein_1	17443	13341	14340	6212	5804	5708	126.031	96.4147	102.282	41.1926	41.0948	36.0859
ENSG00000230171	5.66889	0	1.7265	0.0017387	0.0054243	RP11-369J21.7	chr10	+	81885697	81886073	377	pseudogene	-	3	4	8	0	0	0	0.437313	0.583216	1.15121	0	0	0
ENSG00000166579	2628.29	789.681	1.7261	1.9018e-107	2.8919e-105	NDEL1	chr17	+	8316449	8393729	3927	protein_coding	nudE_nuclear_distribution_E_homolog_(A._nidulans)-like_1	2261	2270	2403	872	873	990	31.6411	31.7743	33.197	11.1995	11.9721	12.1223
ENSG00000179820	2043.36	613.017	1.7245	2.39e-77	2.1565e-75	MYADM	chr19	+	54369477	54379691	3186	protein_coding	myeloid-associated_differentiation_marker	1953	1649	1787	685	651	789	33.6875	28.4502	30.4288	10.844	11.004	11.9081
ENSG00000237772	9.48567	1.13232	1.7241	0.0016244	0.005094	AC092620.3	chr2	+	139362080	139370737	680	lincRNA	-	9	9	7	2	0	2	0.727354	0.72752	0.558464	0.148342	0	0.141426
ENSG00000018408	1953.96	585.434	1.7238	9.9632e-63	6.8363e-61	WWTR1	chr3	-	149235022	149454501	5030	protein_coding	WW_domain_containing_transcription_regulator_1	1992	1508	1652	675	646	706	21.7637	16.4795	17.8175	6.7683	6.9164	6.74911
ENSG00000142657	11707.8	3528.37	1.7224	4.9303e-117	8.9961e-115	PGD	chr1	+	10458649	10480201	1959	protein_coding	phosphogluconate_dehydrogenase	10789	9915	10174	4169	3584	4485	302.663	278.208	281.749	107.335	98.5256	110.087
ENSG00000231298	17.4416	3.4196	1.7208	0.00040665	0.0014291	LINC00704	chr10	-	4693009	4720346	846	processed_transcript	long_intergenic_non-protein_coding_RNA_704	19	11	16	3	2	7	1.23423	0.714716	1.02602	0.178852	0.127314	0.397866
ENSG00000102760	3540.72	1067.31	1.7185	7.2407e-84	7.6222e-82	RGCC	chr13	+	42031695	42045018	960	protein_coding	regulator_of_cell_cycle	3093	3160	3086	1224	1043	1439	177.06	180.937	174.394	64.3063	58.5098	72.0774
ENSG00000259001	46.9221	11.8572	1.7182	5.9202e-06	2.7589e-05	RPPH1	chr14	-	20811207	20811844	638	antisense	-	17	55	52	13	14	14	1.46434	4.73863	4.42169	1.0277	1.18174	1.05516
ENSG00000254872	29.8712	6.91872	1.7177	6.7282e-05	0.00026923	RP13-870H17.3	chr11	+	1049880	1055749	3139	processed_transcript	-	12	29	38	5	8	11	0.210088	0.507829	0.656747	0.0803382	0.137251	0.168504
ENSG00000243176	49.6176	13.0711	1.7162	8.1437e-07	4.2609e-06	RP11-550I24.2	chr3	+	156893012	157099054	567	processed_transcript	-	33	48	50	8	20	17	3.19848	4.65339	4.78402	0.711624	1.8996	1.4417
ENSG00000104879	39.3742	9.96545	1.7159	7.8139e-06	3.5817e-05	CKM	chr19	-	45809672	45826235	1657	protein_coding	creatine_kinase_muscle	26	35	43	10	18	6	0.862309	1.16107	1.40783	0.304383	0.585013	0.174116
ENSG00000232762	11.7419	1.77115	1.7156	0.0012999	0.0041547	RP4-784A16.4	chr1	+	53770208	53773134	752	antisense	-	12	6	13	1	4	1	0.876952	0.438576	0.937845	0.0670696	0.286456	0.0639428
ENSG00000198743	1503.77	455.68	1.7121	1.6339e-85	1.7968e-83	SLC5A3	chr21	+	35445870	35478559	11574	protein_coding	solute_carrier_family_5_(sodium/myo-inositol_cotransporter)_member_3	1324	1280	1363	552	504	521	6.28661	6.07908	6.38878	2.40547	2.34511	2.16453
ENSG00000187094	18.2099	3.7198	1.7119	0.00034326	0.0012214	CCK	chr3	-	42299317	42307699	1527	protein_coding	cholecystokinin	14	21	13	6	2	5	0.50385	0.755947	0.46186	0.198178	0.0705353	0.157449
ENSG00000267394	30.7073	7.5644	1.7114	2.0478e-05	8.8327e-05	CTB-175E5.7	chr17	+	42276250	42293933	528	antisense	-	26	28	27	5	12	9	2.70615	2.91498	2.77419	0.477617	1.22395	0.819631
ENSG00000130558	9.48713	1.17551	1.7113	0.0017635	0.0054947	OLFM1	chr9	+	137967268	138013025	2624	protein_coding	olfactomedin_1	10	8	7	2	2	0	0.209435	0.167586	0.144724	0.0384423	0.041047	0
ENSG00000112715	11694.6	3554.16	1.711	5.4907e-121	1.0404e-118	VEGFA	chr6	+	43737921	43754224	12167	protein_coding	vascular_endothelial_growth_factor_A	9868	9734	11259	4150	4072	4071	44.5716	43.9763	50.2021	17.2032	18.0235	16.0889
ENSG00000185716	779.569	235.851	1.7088	2.8903e-56	1.6992e-54	C16orf52	chr16	+	22018959	22098855	4360	protein_coding	chromosome_16_open_reading_frame_52	726	652	678	266	270	280	9.15087	8.22001	8.43624	3.07708	3.33498	3.08803
ENSG00000230844	138.384	40.4964	1.7079	5.6128e-16	6.6375e-15	ZNF674-AS1	chrX	+	46404928	46407671	1906	processed_transcript	ZNF674_antisense_RNA_1_(head_to_head)	123	121	121	45	48	47	3.54645	3.48958	3.44404	1.19078	1.35623	1.18573
ENSG00000129221	7.95923	0.587754	1.7076	0.00223	0.0067943	AIPL1	chr17	-	6297013	6338519	2964	protein_coding	aryl_hydrocarbon_receptor_interacting_protein-like_1	2	13	6	1	1	0	0.0370821	0.241088	0.109819	0.0170163	0.0181693	0
ENSG00000175906	1417.14	430.603	1.7075	1.203e-84	1.2899e-82	ARL4D	chr17	+	41476327	41478505	1612	protein_coding	ADP-ribosylation_factor-like_4D	1245	1245	1248	500	460	532	42.444	42.4537	42.0006	15.644	15.3677	15.8692
ENSG00000096080	685.742	207.656	1.706	8.5935e-53	4.5918e-51	MRPS18A	chr6	-	43639040	43655528	1062	protein_coding	mitochondrial_ribosomal_protein_S18A	615	570	624	233	231	255	31.8246	29.5027	31.8761	11.0656	11.7139	11.5458
ENSG00000227591	10.2448	1.43357	1.7029	0.0015976	0.0050159	RP1-28O10.1	chr1	-	209834709	209897470	449	antisense	-	8	12	7	2	1	2	0.979165	1.46908	0.84578	0.224661	0.119941	0.214187
ENSG00000137094	304.902	91.0121	1.702	7.2125e-24	1.3656e-22	DNAJB5	chr9	+	34989638	34998897	5228	protein_coding	DnaJ_(Hsp40)_homolog_subfamily_B_member_5	216	278	311	105	89	122	2.27055	2.92294	3.22723	1.01297	0.91679	1.12211
ENSG00000176919	59.5353	16.3444	1.6998	4.9415e-08	2.9747e-07	C8G	chr9	+	139839698	139841426	855	protein_coding	complement_component_8_gamma_polypeptide	50	58	49	18	13	26	3.21378	3.72883	3.10911	1.06182	0.818828	1.46223
ENSG00000182586	9.45835	1.16866	1.6998	0.0019259	0.0059508	LINC00334	chr21	+	46654255	46678645	589	lincRNA	long_intergenic_non-protein_coding_RNA_334	4	10	11	1	2	1	0.373213	0.933245	1.01317	0.0856305	0.182865	0.0816384
ENSG00000175505	1014.39	309.26	1.6996	2.6935e-62	1.8328e-60	CLCF1	chr11	-	67131639	67141648	1844	protein_coding	cardiotrophin-like_cytokine_factor_1	852	917	907	323	362	385	25.3916	27.335	26.6841	8.83457	10.5721	10.0394
ENSG00000135047	1810.3	553.747	1.6994	3.2747e-94	4.158e-92	CTSL1	chr9	+	90340434	90346308	2177	protein_coding	cathepsin_L1	1533	1591	1652	641	601	676	38.6987	40.1719	41.1678	14.8506	14.8673	14.9313
ENSG00000238266	41.6525	10.9387	1.6988	2.1983e-06	1.0898e-05	LINC00707	chr10	+	6821560	6884868	3070	processed_transcript	long_intergenic_non-protein_coding_RNA_707	27	39	44	14	10	14	0.483323	0.698292	0.777535	0.230003	0.175419	0.21928
ENSG00000126391	4209.49	1290.86	1.6971	3.5863e-109	5.8119e-107	FRMD8	chr11	+	65154070	65180996	3723	protein_coding	FERM_domain_containing_8	3920	3515	3667	1477	1382	1614	57.8636	51.8971	53.4347	20.0093	19.9908	20.8459
ENSG00000167106	6977.91	2136.11	1.6949	9.9679e-69	7.7213e-67	FAM102A	chr9	-	130702858	130742792	4316	protein_coding	family_with_sequence_similarity_102_member_A	7235	5502	5658	2421	2345	2632	92.1233	70.0729	71.1193	28.2916	29.2602	29.3234
ENSG00000183019	5.69767	0	1.6944	0.0020637	0.0063394	C19orf59	chr19	+	7741514	7744712	1730	protein_coding	chromosome_19_open_reading_frame_59	9	2	4	0	0	0	0.285896	0.063547	0.125435	0	0	0
ENSG00000250656	10.2757	1.16076	1.6944	0.0021523	0.0065795	ST3GAL1P1	chr4	-	68582093	68583106	1014	pseudogene	ST3_beta-galactoside_alpha-23-sialyltransferase_1_pseudogene_1	12	13	2	3	1	0	0.650363	0.70472	0.107003	0.14922	0.0531101	0
ENSG00000231721	673.881	205.798	1.6941	3.5003e-51	1.8001e-49	AC058791.2	chr7	-	130626519	130794935	3505	processed_transcript	-	552	606	620	238	234	240	8.65492	9.50377	9.59642	3.42478	3.59537	3.29255
ENSG00000223627	6.42949	0.286505	1.6939	0.0024021	0.0072709	RP1-54A3.1	chr6	-	161236582	161238383	1190	lincRNA	-	3	6	8	1	0	0	0.138544	0.27715	0.364711	0.0423835	0	0
ENSG00000177311	2695.76	827.828	1.6938	6.8969e-90	8.2874e-88	ZBTB38	chr3	+	141043055	141168634	7683	protein_coding	zinc_finger_and_BTB_domain_containing_38	2558	2244	2307	982	947	934	18.2971	16.0547	16.2901	6.4465	6.63796	5.84555
ENSG00000122861	1892.74	534.313	1.6932	4.4916e-09	3.0271e-08	PLAU	chr10	+	75668935	75677255	2658	protein_coding	plasminogen_activator_urokinase	1316	1923	1756	522	464	876	27.209	39.7682	35.8406	9.90511	9.40109	15.8474
ENSG00000139985	22.7781	5.24764	1.6926	0.00014285	0.00054086	ADAM21	chr14	+	70918874	70926622	2658	protein_coding	ADAM_metallopeptidase_domain_21	24	21	15	6	8	4	0.496213	0.434286	0.306155	0.113852	0.162088	0.0723627
ENSG00000128578	178.134	53.1505	1.6925	6.387e-19	9.0213e-18	STRIP2	chr7	+	129074274	129128240	5115	protein_coding	striatin_interacting_protein_2	149	156	165	55	61	68	1.60086	1.67645	1.75002	0.542326	0.642243	0.639253
ENSG00000258355	8.33892	0.845815	1.6924	0.0022697	0.0069049	RP11-651L5.2	chr12	-	106639391	106640734	312	processed_transcript	-	5	10	7	1	0	2	0.880699	1.7618	1.21716	0.161655	0	0.308237
ENSG00000240875	447.925	136.221	1.6922	3.7131e-37	1.2478e-35	RP11-392A22.2	chr3	-	156465135	156534851	3306	processed_transcript	-	383	369	430	169	142	161	6.36661	6.13528	7.05621	2.57826	2.31313	2.34171
ENSG00000232194	10.6251	1.44727	1.6906	0.0018598	0.0057691	RP1-313L4.3	chr1	+	167789644	167790462	718	antisense	-	8	13	7	4	1	0	0.612319	0.995245	0.528907	0.280982	0.0750051	0
ENSG00000140379	84.4277	23.4927	1.6905	3.1482e-08	1.9368e-07	BCL2A1	chr15	-	80253231	80263788	1033	protein_coding	BCL2-related_protein_A1	45	89	89	22	19	41	2.394	4.73588	4.67407	1.07415	0.990532	1.9085
ENSG00000183154	11.3607	1.74271	1.6905	0.001543	0.0048543	RP11-863K10.7	chr8	-	37592279	37594944	2086	protein_coding	Uncharacterized_protein_	8	10	12	0	3	3	0.21076	0.26351	0.312085	0	0.0774502	0.0691539
ENSG00000028277	192.388	57.1283	1.6882	5.1484e-16	6.1031e-15	POU2F2	chr19	-	42590262	42700737	6901	protein_coding	POU_class_2_homeobox_2	120	192	196	61	62	75	0.955612	1.52933	1.54081	0.445822	0.483832	0.522587
ENSG00000152822	15.921	3.19683	1.687	0.00059882	0.0020405	GRM1	chr6	+	146348782	146758734	6939	protein_coding	glutamate_receptor_metabotropic_1	16	11	15	5	4	2	0.126717	0.0871379	0.117274	0.0363427	0.0310441	0.0138593
ENSG00000179294	84.2274	24.1874	1.6865	3.1954e-10	2.402e-09	C17orf96	chr17	-	36827961	36831187	3227	protein_coding	chromosome_17_open_reading_frame_96	86	71	65	26	24	34	1.46458	1.2094	1.09275	0.406367	0.400523	0.506629
ENSG00000182319	896.85	275.775	1.6849	7.6688e-56	4.4034e-54	SGK223	chr8	-	8175258	8244008	4891	protein_coding	Tyrosine-protein_kinase_SgK223_	834	775	756	300	295	361	9.37089	8.70994	8.38552	3.09362	3.24818	3.54911
ENSG00000215749	10.2204	1.45516	1.6836	0.0018535	0.005751	RP13-996F3.5	chr15	-	82930438	82939159	4353	protein_coding	Uncharacterized_protein_	5	11	11	2	2	1	0.0631239	0.138904	0.137091	0.0231731	0.0247432	0.0110464
ENSG00000054967	193.607	58.1822	1.6829	2.1534e-18	2.9552e-17	RELT	chr11	+	73087309	73108519	4346	protein_coding	RELT_tumor_necrosis_factor_receptor	139	186	186	64	71	66	1.75767	2.35253	2.32182	0.742735	0.8798	0.730237
ENSG00000128016	5073.86	1574.82	1.6809	2.0651e-123	4.1023e-121	ZFP36	chr19	+	39897453	39900052	1786	protein_coding	ZFP36_ring_finger_protein	4314	4367	4706	1829	1677	1951	132.743	134.404	142.947	51.6507	50.567	52.5274
ENSG00000153879	3369.1	1044.97	1.6805	3.2568e-101	4.507e-99	CEBPG	chr19	+	33864236	33873591	4108	protein_coding	CCAAT/enhancer_binding_protein_(C/EBP)_gamma	3123	2726	3038	1224	1148	1246	41.7786	36.4759	40.1202	15.0278	15.0497	14.5847
ENSG00000103966	4321.82	1339.52	1.6775	8.5857e-71	6.8666e-69	EHD4	chr15	-	42190950	42264776	3603	protein_coding	EH-domain_containing_4	4323	3467	3605	1600	1356	1690	65.9376	52.8933	54.2809	22.3975	20.268	22.5544
ENSG00000248705	25.022	6.07975	1.6775	7.7096e-05	0.00030557	AC114812.10	chr2	+	234659263	234662302	757	pseudogene	-	22	22	22	5	8	8	1.59713	1.59749	1.57664	0.333133	0.569127	0.508164
ENSG00000234975	31.827	8.0284	1.6771	2.7694e-05	0.00011734	FTH1P2	chr1	+	228823162	228823574	412	pseudogene	ferritin_heavy_polypeptide_1_pseudogene_2	32	19	33	10	6	12	4.2684	2.53494	4.34533	1.22418	0.784277	1.40053
ENSG00000249279	373.001	114.278	1.6769	1.1502e-29	2.8531e-28	CTC-436P18.3	chr5	-	60497136	60560756	640	processed_transcript	-	349	290	345	147	130	118	29.968	24.9074	29.2445	11.5846	10.939	8.86567
ENSG00000176153	2763.15	858.047	1.6762	5.7332e-82	5.7644e-80	GPX2	chr14	-	65405870	65409531	1134	protein_coding	glutathione_peroxidase_2_(gastrointestinal)	2556	2363	2368	1061	845	1071	123.868	114.541	113.286	47.1896	40.1291	45.4136
ENSG00000067798	17.8046	3.68451	1.6724	0.00055285	0.0018964	NAV3	chr12	+	78224685	78606790	9821	protein_coding	neuron_navigator_3	14	15	18	4	1	8	0.0783402	0.083955	0.0994312	0.0205422	0.00548352	0.0391691
ENSG00000260420	5.70413	0	1.672	0.0023228	0.007057	LA16c-444G7.2	chr16	+	88227920	88228823	465	processed_transcript	-	10	2	3	0	0	0	1.18184	0.236422	0.350005	0	0	0
ENSG00000106105	4725.43	1474.18	1.6719	2.3954e-100	3.2781e-98	GARS	chr7	+	30634297	30673649	2634	protein_coding	glycyl-tRNA_synthetase	4334	3862	4269	1689	1542	1880	90.4243	80.5949	87.9258	32.3413	31.5271	34.3204
ENSG00000138018	2384.62	741.599	1.6709	6.5659e-59	4.1578e-57	EPT1	chr2	+	26531415	26618759	8101	protein_coding	ethanolaminephosphotransferase_1_(CDP-ethanolamine-specific)	2401	1843	2044	900	865	798	16.2879	12.5054	13.6883	5.60335	5.75033	4.73668
ENSG00000153714	834.537	259.504	1.6703	3.9385e-56	2.2774e-54	LURAP1L	chr9	+	12775020	12822130	1753	protein_coding	leucine_rich_adaptor_protein_1-like	674	754	774	302	292	304	21.1295	23.6429	23.9533	8.68898	8.97049	8.33876
ENSG00000262973	15.9519	3.21157	1.6695	0.00075641	0.0025244	RP11-708H21.4	chr17	+	47249257	47250608	1352	lincRNA	-	20	12	10	4	5	2	0.812953	0.487883	0.401263	0.14922	0.199163	0.0711317
ENSG00000184995	332.561	102.206	1.669	4.0876e-26	8.6728e-25	IFNE	chr9	-	21480841	21482312	1472	protein_coding	interferon_epsilon	265	267	346	112	126	115	9.89351	9.97045	12.7519	3.83755	4.60976	3.75664
ENSG00000132823	2480.99	777.285	1.6654	3.3247e-94	4.1999e-92	C20orf111	chr20	-	42825136	42839431	1616	protein_coding	chromosome_20_open_reading_frame_111	2042	2216	2288	941	821	931	69.4427	75.3771	76.8105	29.3692	27.3601	27.7024
ENSG00000137807	744.635	231.138	1.6649	8.3877e-40	3.0977e-38	KIF23	chr15	+	69706585	69740764	3610	protein_coding	kinesin_family_member_23	739	629	595	304	221	277	11.2499	9.57755	8.94161	4.24727	3.29686	3.68963
ENSG00000023902	311.681	95.9911	1.6648	3.3741e-27	7.5216e-26	PLEKHO1	chr1	+	150121373	150132260	3743	protein_coding	pleckstrin_homology_domain_containing_family_O_member_1	287	266	269	100	101	132	4.2138	3.90637	3.89887	1.34748	1.45317	1.69576
ENSG00000152268	72.3625	20.8894	1.6642	9.7798e-09	6.3867e-08	SPON1	chr11	+	13983914	14289646	5372	processed_transcript	spondin_1_extracellular_matrix_protein	48	74	69	25	27	20	0.491041	0.757193	0.696817	0.234719	0.270672	0.179021
ENSG00000134007	34.4706	9.01852	1.6637	1.7876e-05	7.7879e-05	ADAM20	chr14	-	70989075	71001732	2795	protein_coding	ADAM_metallopeptidase_domain_20	33	21	37	10	13	8	0.64885	0.412999	0.718167	0.180452	0.250482	0.137632
ENSG00000242616	11.741	2.02132	1.6617	0.0015179	0.0047831	GNG10	chr9	+	114423615	114432526	1491	protein_coding	guanine_nucleotide_binding_protein_(G_protein)_gamma_10	8	11	12	3	2	2	0.294866	0.405533	0.436626	0.101482	0.0722383	0.0645003
ENSG00000186466	42.4025	11.4833	1.6616	3.1416e-06	1.5255e-05	AQP7P1	chr9	-	67272038	67289492	1375	pseudogene	aquaporin_7_pseudogene_1	30	35	47	15	9	16	1.19903	1.39919	1.85439	0.550215	0.352497	0.559535
ENSG00000176597	4397.63	1380.19	1.6613	4.0287e-77	3.5956e-75	B3GNT5	chr3	+	182971032	183016292	4123	protein_coding	UDP-GlcNAc:betaGal_beta-13-N-acetylglucosaminyltransferase_5	4243	3496	3859	1703	1575	1494	56.5551	46.6089	50.777	20.8327	20.5723	17.424
ENSG00000124449	5.29359	0	1.6606	0.0024918	0.0075128	IRGC	chr19	+	44220162	44224173	1662	protein_coding	immunity-related_GTPase_family_cinema	3	4	7	0	0	0	0.0991979	0.132294	0.228493	0	0	0
ENSG00000165197	43.1731	11.8425	1.6605	1.8627e-06	9.3239e-06	FIGF	chrX	-	15363713	15402498	2037	protein_coding	c-fos_induced_growth_factor_(vascular_endothelial_growth_factor_D)	30	39	45	14	13	14	0.809361	1.05241	1.19847	0.346642	0.343691	0.330481
ENSG00000196581	128.613	38.7458	1.6602	6.2997e-14	6.447e-13	AJAP1	chr1	+	4714792	4843850	2922	protein_coding	adherens_junctions_associated_protein_1	124	117	98	47	44	43	2.33214	2.20098	1.8195	0.811262	0.810938	0.707616
ENSG00000127666	1026.29	321.296	1.6595	1.369e-56	8.1454e-55	TICAM1	chr19	-	4815944	4831716	2676	protein_coding	toll-like_receptor_adaptor_molecule_1	912	891	904	350	328	437	18.7293	18.3022	18.3269	6.59668	6.6009	7.85245
ENSG00000165494	2762.56	869.595	1.6591	2.7198e-94	3.4713e-92	PCF11	chr11	+	82868030	82898493	7677	protein_coding	PCF11_cleavage_and_polyadenylation_factor_subunit_homolog_(S._cerevisiae)	2495	2250	2543	1021	991	996	17.8604	16.1102	17.9705	6.70776	6.9518	6.23846
ENSG00000178726	616.96	192.814	1.6588	1.1733e-43	4.9577e-42	THBD	chr20	-	23026270	23030378	4109	protein_coding	thrombomodulin	541	570	516	246	213	208	7.23558	7.62518	6.8127	3.01955	2.79164	2.43409
ENSG00000235852	7.18301	0.580904	1.6583	0.0029805	0.0088499	AC005540.3	chr2	-	191745523	191746785	919	antisense	-	5	4	10	0	1	1	0.298997	0.239252	0.590324	0	0.0586003	0.0523232
ENSG00000116161	3903.05	1227.61	1.6577	1.4941e-75	1.2914e-73	CACYBP	chr1	+	174968300	174980851	2834	protein_coding	calcyclin_binding_protein	2953	3674	3673	1408	1311	1535	57.2632	71.2608	70.3116	25.058	24.9126	26.0446
ENSG00000178607	384.608	118.752	1.6568	3.135e-22	5.4154e-21	ERN1	chr17	-	62120353	62207504	4025	protein_coding	endoplasmic_reticulum_to_nucleus_signaling_1	399	295	320	153	154	102	5.44778	4.02872	4.3131	1.91721	2.06049	1.21855
ENSG00000167165	130.342	39.4231	1.6562	9.3173e-14	9.3832e-13	UGT1A6	chr2	+	234600253	234681946	2479	protein_coding	UDP_glucuronosyltransferase_1_family_polypeptide_A6	112	103	129	39	52	45	2.48287	2.28387	2.82305	0.793472	1.12965	0.872862
ENSG00000182578	28.3918	7.18259	1.656	5.3439e-05	0.0002173	CSF1R	chr5	-	149432854	149492935	3989	protein_coding	colony_stimulating_factor_1_receptor	20	23	32	9	6	10	0.275536	0.316938	0.435203	0.113795	0.0810033	0.120544
ENSG00000267898	60.6182	17.4345	1.6553	5.6027e-08	3.3571e-07	CTD-2639E6.9	chr19	+	49467232	49468415	819	lincRNA	-	48	52	60	20	24	16	3.22084	3.49004	3.97441	1.23166	1.57813	0.93939
ENSG00000243116	7.19301	0.57301	1.6549	0.0030451	0.0090266	RP11-564C24.1	chr3	-	159439313	159440190	878	pseudogene	-	5	6	8	2	0	0	0.312959	0.375637	0.494312	0.114889	0	0
ENSG00000152484	1389.64	437.55	1.6543	2.8083e-62	1.9057e-60	USP12	chr13	-	27640293	27746033	4497	protein_coding	ubiquitin_specific_peptidase_12	1327	1118	1220	537	498	478	16.2166	13.6656	14.7178	6.02275	5.96378	5.1111
ENSG00000219159	13.6275	2.28519	1.6543	0.0017494	0.0054526	AC011298.2	chr2	+	241625751	241629831	3398	lincRNA	-	8	13	15	7	0	1	0.129383	0.210296	0.239482	0.103901	0	0.014151
ENSG00000223891	283.8	87.9338	1.654	4.2609e-25	8.5193e-24	RP5-995J12.2	chr20	+	42839600	42854667	1563	lincRNA	-	226	248	275	111	87	107	7.94624	8.72175	9.54508	3.58185	2.99761	3.29181
ENSG00000157927	21.5997	4.91899	1.6539	0.00034932	0.001241	RADIL	chr7	-	4836686	4923350	5669	protein_coding	Ras_association_and_DIL_domains	12	26	19	2	7	8	0.116329	0.252103	0.181825	0.0177937	0.0664977	0.0678568
ENSG00000138308	9.46189	1.12547	1.6522	0.0027603	0.0082649	PLA2G12B	chr10	-	74694928	74714536	1128	protein_coding	phospholipase_A2_group_XIIB	3	12	10	1	0	3	0.146159	0.584768	0.480946	0.0447131	0	0.127886
ENSG00000118785	9.86597	1.44042	1.652	0.0022818	0.0069383	SPP1	chr4	+	88896819	88904562	1664	protein_coding	secreted_phosphoprotein_1	9	10	7	3	1	1	0.297236	0.330337	0.228218	0.0909309	0.032364	0.0288972
ENSG00000172939	2033.96	643.55	1.6503	1.4097e-80	1.3512e-78	OXSR1	chr3	+	38206580	38296979	4553	protein_coding	oxidative-stress_responsive_1	1894	1721	1749	789	724	713	22.861	20.7775	20.84	8.74023	8.5636	7.53011
ENSG00000160801	6.07504	0.279655	1.648	0.0031216	0.0092311	PTH1R	chr3	+	46919236	46945287	2123	protein_coding	parathyroid_hormone_1_receptor	7	5	4	0	0	1	0.181201	0.129459	0.102215	0	0	0.0226496
ENSG00000170871	4423.2	1400.28	1.6468	7.6199e-65	5.3937e-63	KIAA0232	chr4	+	6783102	6885897	7841	protein_coding	KIAA0232	4519	3525	3617	1732	1525	1590	31.6726	24.7115	25.0255	11.1409	10.474	9.75069
ENSG00000188215	338.482	105.928	1.6468	2.0866e-28	4.9422e-27	DCUN1D3	chr16	-	20869396	20911706	3013	protein_coding	DCN1_defective_in_cullin_neddylation_1_domain_containing_3_(S._cerevisiae)	276	311	306	134	123	109	5.0341	5.67378	5.5097	2.2431	2.19847	1.73955
ENSG00000205274	13.6454	2.63856	1.6464	0.0012346	0.0039614	TRBV20OR9-2	chr9	+	33617760	33618504	416	TR_V_gene	T_cell_receptor_beta_variable_20/OR9-2_(non-functional)	10	14	12	2	5	2	1.32105	1.84989	1.56493	0.242482	0.64728	0.231178
ENSG00000107165	6.07004	0.286505	1.6458	0.0031631	0.0093402	TYRP1	chr9	+	12685439	12710290	2851	protein_coding	tyrosinase-related_protein_1	7	4	5	1	0	0	0.134931	0.0771212	0.0951434	0.0176908	0	0
ENSG00000237575	13.626	2.58748	1.6458	0.0012868	0.004117	PYY2	chr17	+	26553589	26555091	1076	pseudogene	peptide_YY_2_(pseudogene)	7	14	15	4	2	3	0.357518	0.715199	0.756284	0.187496	0.1001	0.134066
ENSG00000133985	7476.24	2366.72	1.6451	1.8778e-57	1.1507e-55	TTC9	chr14	+	71108504	71142077	5217	protein_coding	tetratricopeptide_repeat_domain_9	7809	5947	5951	2652	2461	3095	82.2596	62.6597	61.8835	25.6387	25.4042	28.5266
ENSG00000023171	197.639	61.2247	1.6426	6.2627e-19	8.8508e-18	GRAMD1B	chr11	+	123396344	123498482	7723	protein_coding	GRAM_domain_containing_1B	190	176	155	78	65	69	1.35201	1.25267	1.08881	0.509392	0.453255	0.429608
ENSG00000229953	23.5287	5.77851	1.6424	0.00015205	0.00057367	RP11-284F21.7	chr1	-	156616299	156631216	758	antisense	-	24	21	17	5	7	8	1.74002	1.52286	1.21671	0.332694	0.497329	0.507493
ENSG00000229989	9.10329	1.13917	1.6408	0.0028873	0.0086022	RP11-31E23.1	chr1	-	198776622	198906558	2308	lincRNA	-	11	5	8	3	0	1	0.26192	0.119082	0.188044	0.0655585	0	0.0208341
ENSG00000178342	23.4441	5.49676	1.6407	0.0003223	0.0011518	KCNG2	chr18	+	77623668	77660184	1538	protein_coding	potassium_voltage-gated_channel_subfamily_G_member_2	14	17	31	11	5	3	0.500246	0.60758	1.09348	0.360728	0.175077	0.0937939
ENSG00000177098	249.982	77.7987	1.6393	1.5525e-19	2.2858e-18	SCN4B	chr11	-	118004092	118023603	4484	protein_coding	sodium_channel_voltage-gated_type_IV_beta_subunit	170	237	253	98	88	83	2.08351	2.90532	3.06098	1.10231	1.0569	0.890066
ENSG00000267422	12.5131	2.30783	1.6373	0.0015691	0.0049312	CTD-2554C21.1	chr19	+	38270326	38283505	1094	pseudogene	-	9	14	10	4	2	2	0.452103	0.703432	0.495894	0.184411	0.0984528	0.0879068
ENSG00000166046	1310.92	417.87	1.6364	6.9741e-59	4.3937e-57	TCP11L2	chr12	+	106695707	106740793	3198	protein_coding	t-complex_11_testis-specific-like_2	1228	1114	1115	522	485	437	21.1024	19.1478	18.9148	8.23257	8.1673	6.57072
ENSG00000176994	519.65	152.879	1.6364	1.7496e-08	1.1062e-07	SMCR8	chr17	+	18218624	18226517	3427	protein_coding	Smith-Magenis_syndrome_chromosome_region_candidate_8	625	365	379	217	160	152	10.0225	5.8545	5.99972	3.19366	2.51432	2.13275
ENSG00000259758	2493.77	797.892	1.6355	1.9178e-87	2.1871e-85	CTA-204B4.6	chr8	-	141530255	141539600	9346	lincRNA	-	2199	2092	2288	952	930	876	12.9304	12.304	13.2812	5.13753	5.35886	4.507
ENSG00000122862	9.8445	1.41883	1.6348	0.0026345	0.0079111	SRGN	chr10	+	70847862	70864567	1208	protein_coding	serglycin	8	7	11	3	0	2	0.363945	0.318524	0.494005	0.125256	0	0.0796109
ENSG00000143384	12826.8	4114.03	1.6345	2.3879e-131	5.1597e-129	MCL1	chr1	-	150547032	150552066	3932	protein_coding	myeloid_cell_leukemia_sequence_1_(BCL2-related)	11319	10689	11832	4898	4366	4990	158.2	149.429	163.249	62.8274	59.7978	61.0234
ENSG00000235631	10.6145	1.72797	1.6326	0.0022456	0.0068376	RNF148	chr7	-	122341718	122343021	1304	protein_coding	ring_finger_protein_148	11	7	10	1	2	3	0.463583	0.295074	0.416033	0.0386782	0.0825977	0.110625
ENSG00000130300	7.98447	0.867409	1.6325	0.0032909	0.0096866	PLVAP	chr19	-	17462257	17488159	2305	protein_coding	plasmalemma_vesicle_associated_protein	9	9	3	1	1	1	0.214577	0.214626	0.0706084	0.0218813	0.0233639	0.0208612
ENSG00000269902	11.7404	2.05766	1.6316	0.0019831	0.0061116	RP6-99M1.3	chrX	-	45624175	45624702	528	lincRNA	-	11	7	13	2	4	1	1.14491	0.728744	1.33572	0.191047	0.407982	0.0910701
ENSG00000197380	9.11391	1.19025	1.6277	0.0031186	0.0092231	DACT3	chr19	-	47150869	47164395	3085	protein_coding	dapper_antagonist_of_beta-catenin_homolog_3_(Xenopus_laevis)	8	11	5	1	3	0	0.142511	0.195997	0.0879267	0.0163489	0.0523699	0
ENSG00000229017	12.4975	2.30783	1.6275	0.0017321	0.0054042	RP11-439L18.3	chr6	-	143287558	143359214	2398	antisense	-	12	7	14	4	2	2	0.275007	0.160457	0.316727	0.0841307	0.0449155	0.0401043
ENSG00000257410	32.9295	8.65354	1.6273	5.2977e-05	0.00021556	RP11-2H8.2	chr12	-	72187635	72193407	1431	processed_transcript	-	16	35	36	7	10	13	0.614459	1.34443	1.3648	0.246719	0.376336	0.436831
ENSG00000072364	5383.82	1731.55	1.6272	3.1724e-81	3.1134e-79	AFF4	chr5	-	132211071	132299326	9552	protein_coding	AF4/FMR2_family_member_4	5137	4346	4716	2117	1993	1876	29.5548	25.0096	26.7846	11.1782	11.2364	9.44383
ENSG00000243742	16.7008	3.398	1.6269	0.0011411	0.0036872	RPLP0P2	chr11	+	61382508	61406921	3525	pseudogene	ribosomal_protein_large_P0_pseudogene_2	12	22	10	3	1	8	0.187083	0.343064	0.153903	0.0429245	0.0152776	0.109129
ENSG00000140107	7.18362	0.580904	1.6265	0.0035999	0.010495	SLC25A47	chr14	+	100789674	100796715	1738	protein_coding	solute_carrier_family_25_member_47	2	8	9	0	1	1	0.0632401	0.253018	0.28093	0	0.030986	0.0276669
ENSG00000158901	12.1248	2.07925	1.6252	0.0022432	0.006832	WFDC8	chr20	-	44179792	44207965	1268	protein_coding	WAP_four-disulfide_core_domain_8	7	14	11	2	5	0	0.303383	0.606904	0.47063	0.0795526	0.212357	0
ENSG00000119048	2444.4	787.498	1.6246	1.6532e-81	1.6289e-79	UBE2B	chr5	+	133706870	133727683	2515	protein_coding	ubiquitin-conjugating_enzyme_E2B	1947	2226	2277	880	873	974	42.5442	48.6517	49.1169	17.6477	18.6935	18.6222
ENSG00000173744	2037.55	653.868	1.6246	4.1893e-53	2.268e-51	AGFG1	chr2	+	228336868	228421384	4122	protein_coding	ArfGAP_with_FG_repeats_1	2100	1648	1623	804	679	783	27.9978	21.9766	21.3607	9.83766	8.87109	9.13405
ENSG00000099625	116.297	35.1682	1.6237	2.3606e-10	1.8003e-09	C19orf26	chr19	-	1228286	1238026	4261	protein_coding	chromosome_19_open_reading_frame_26	89	101	117	40	23	60	1.14786	1.30293	1.48964	0.47347	0.290691	0.677095
ENSG00000232692	15.9281	3.48438	1.6233	0.00081798	0.0027101	AP001596.6	chr21	+	27750871	27844017	1078	antisense	-	14	15	13	3	5	4	0.71371	0.764863	0.65423	0.140361	0.249785	0.178423
ENSG00000100439	1871.29	603.627	1.6227	1.2663e-83	1.3274e-81	ABHD4	chr14	+	23067146	23081265	2510	protein_coding	abhydrolase_domain_containing_4	1689	1579	1668	693	641	758	36.9801	34.5796	36.0519	13.9253	13.7531	14.5213
ENSG00000013588	7288.61	2359.67	1.6216	5.4716e-134	1.228e-131	GPRC5A	chr12	+	13043716	13070871	7362	protein_coding	G_protein-coupled_receptor_family_C_group_5_member_A	6348	6413	6465	2700	2728	2733	47.3864	47.8825	47.6407	18.4974	19.9556	17.8506
ENSG00000089723	239.661	75.9491	1.6199	2.1493e-22	3.7496e-21	OTUB2	chr14	+	94492675	94515276	3922	protein_coding	OTU_domain_ubiquitin_aldehyde_binding_2	223	206	203	95	81	87	3.12471	2.88716	2.80798	1.22169	1.11223	1.06665
ENSG00000137809	6.83211	0.580904	1.6197	0.0037311	0.010851	ITGA11	chr15	-	68594050	68724501	5013	protein_coding	integrin_alpha_11	8	5	5	0	1	1	0.087701	0.0548256	0.0541101	0	0.0107428	0.00959206
ENSG00000136689	2544.97	822.401	1.6178	1.9506e-68	1.4969e-66	IL1RN	chr2	+	113864791	113891593	1922	protein_coding	interleukin_1_receptor_antagonist	2182	2295	2236	904	824	1127	62.3898	65.6357	63.1138	23.7224	23.0882	28.1955
ENSG00000171612	690.312	222.089	1.6172	6.0293e-45	2.6616e-43	SLC25A33	chr1	+	9599541	9642831	1448	protein_coding	solute_carrier_family_25_(pyrimidine_nucleotide_carrier)_member_33	588	618	615	258	218	295	22.3162	23.4602	23.0416	8.98659	8.1078	9.79632
ENSG00000198814	1825.83	590.483	1.617	6.2638e-65	4.4466e-63	GK	chrX	+	30671476	30748725	3707	protein_coding	glycerol_kinase	1741	1426	1649	702	677	663	25.81	21.145	24.1326	9.5512	9.83516	8.60004
ENSG00000186300	416.872	133.732	1.6161	1.2946e-31	3.5121e-30	ZNF555	chr19	+	2841433	2860482	8557	protein_coding	zinc_finger_protein_555	326	387	387	154	161	147	2.09367	2.486	2.45355	0.907701	1.01326	0.826048
ENSG00000109814	4293.49	1390.52	1.6158	8.7034e-72	7.099e-70	UGDH	chr4	-	39500375	39529931	3216	protein_coding	UDP-glucose_6-dehydrogenase	4298	3388	3635	1648	1514	1653	73.4451	57.908	61.3189	25.8455	25.3528	24.7153
ENSG00000158201	1835.43	595.367	1.6157	1.2044e-84	1.2899e-82	ABHD3	chr18	-	19230858	19284766	2080	protein_coding	abhydrolase_domain_containing_3	1647	1591	1603	702	683	674	43.5154	42.0453	41.8096	17.0223	17.6837	15.5814
ENSG00000077782	505.711	162.378	1.6155	4.7209e-33	1.3585e-31	FGFR1	chr8	-	38268656	38326352	5900	protein_coding	fibroblast_growth_factor_receptor_1	500	441	392	187	195	179	4.65726	4.10864	3.60446	1.59858	1.77991	1.45885
ENSG00000143751	1059.45	342.046	1.615	5.665e-47	2.6379e-45	SDE2	chr1	-	226170403	226187032	3975	protein_coding	SDE2_telomere_maintenance_homolog_(S._pombe)	1052	888	853	417	400	365	14.5442	12.2797	11.6417	5.29106	5.41924	4.41535
ENSG00000226645	33.3701	8.90475	1.6149	4.8551e-05	0.00019853	AP006216.10	chr11	+	116644105	116644921	419	antisense	-	23	39	26	6	9	16	3.01666	5.11637	3.3664	0.722239	1.15676	1.83618
ENSG00000225030	6.4368	0.301249	1.6143	0.0037266	0.010839	RP4-784A16.3	chr1	-	53757463	53757810	237	sense_intronic	-	8	1	8	0	1	0	1.85504	0.231933	1.83125	0	0.227231	0
ENSG00000123358	643.483	206.91	1.6124	1.151e-33	3.3752e-32	NR4A1	chr12	+	52416616	52453291	4837	protein_coding	nuclear_receptor_subfamily_4_group_A_member_1	488	614	596	209	217	292	5.54442	6.97756	6.68461	2.17928	2.41601	2.9028
ENSG00000177483	41.6604	11.813	1.6113	4.7489e-06	2.241e-05	RBM44	chr2	+	238707032	238751451	5358	protein_coding	RNA_binding_motif_protein_44	29	38	43	16	11	14	0.297446	0.389845	0.435383	0.150612	0.110562	0.125642
ENSG00000128564	71.9806	21.7079	1.6112	1.2328e-08	7.9643e-08	VGF	chr7	-	100805790	100808874	2575	protein_coding	VGF_nerve_growth_factor_inducible	64	52	74	22	27	26	1.36589	1.11004	1.55905	0.430912	0.564679	0.485519
ENSG00000225190	2954.35	961.485	1.6103	1.0819e-80	1.0451e-78	PLEKHM1	chr17	-	43513266	43568115	5263	protein_coding	pleckstrin_homology_domain_containing_family_M_(with_RUN_domain)_member_1	2813	2366	2613	1078	1097	1152	29.373	24.7111	26.9347	10.3307	11.2251	10.5252
ENSG00000172818	250.428	79.7478	1.6089	4.7912e-20	7.2782e-19	OVOL1	chr11	+	65554493	65564690	3034	protein_coding	ovo-like_1(Drosophila)	256	215	189	81	93	102	4.63699	3.89524	3.3795	1.34652	1.65076	1.61657
ENSG00000137672	216.816	68.9882	1.6084	1.7917e-19	2.6255e-18	TRPC6	chr11	-	101322295	101743293	4612	protein_coding	transient_receptor_potential_cation_channel_subfamily_C_member_6	205	164	203	87	72	80	2.44274	1.95463	2.38788	0.951423	0.840734	0.834085
ENSG00000161010	3811.46	1243.52	1.6081	2.9274e-95	3.7754e-93	C5orf45	chr5	-	179261436	179289173	4145	protein_coding	chromosome_5_open_reading_frame_45	3160	3329	3568	1359	1390	1557	41.8962	44.1469	46.6988	16.5363	18.0595	18.0623
ENSG00000178445	6.05272	0.286505	1.6059	0.0039242	0.01135	GLDC	chr9	-	6532464	6645650	3767	protein_coding	glycine_dehydrogenase_(decarboxylating)	2	7	7	1	0	0	0.0291774	0.102144	0.100811	0.013389	0	0
ENSG00000100644	3466.17	1131.03	1.6056	1.2434e-74	1.0635e-72	HIF1A	chr14	+	62162231	62214976	3922	protein_coding	hypoxia_inducible_factor_1_alpha_subunit_(basic_helix-loop-helix_transcription_factor)	3412	2776	2952	1354	1233	1329	47.8094	38.9066	40.8333	17.4122	16.9305	16.294
ENSG00000178919	267.944	85.0845	1.6055	1.5077e-17	1.9744e-16	FOXE1	chr9	+	100615536	100618986	3451	protein_coding	forkhead_box_E1_(thyroid_transcription_factor_2)	309	197	200	97	89	109	4.92069	3.13785	3.14406	1.41765	1.38887	1.51877
ENSG00000131480	141.219	44.182	1.6038	1.7863e-12	1.623e-11	AOC2	chr17	+	40996617	41002724	2657	protein_coding	amine_oxidase_copper_containing_2_(retina-specific)	90	130	153	46	50	57	1.8615	2.68945	3.12396	0.873192	1.01343	1.03156
ENSG00000082126	24.2344	5.8001	1.6021	0.00053036	0.0018249	MPP4	chr2	-	202509593	202563417	2462	protein_coding	membrane_protein_palmitoylated_4_(MAGUK_p55_subfamily_member_4)	7	34	23	5	8	7	0.156251	0.759105	0.50681	0.10243	0.174992	0.136716
ENSG00000246560	78.477	23.9351	1.6019	4.5525e-09	3.0648e-08	RP11-10L12.4	chr4	+	103749212	103765232	883	antisense	-	58	83	66	30	24	29	3.60977	5.16688	4.05498	1.71358	1.46375	1.57924
ENSG00000254473	148.957	47.0039	1.6017	2.6279e-14	2.7664e-13	RP11-522I20.3	chr9	+	86322509	86328293	1017	antisense	-	109	152	132	56	48	59	5.89003	8.2155	7.0414	2.77722	2.54177	2.78959
ENSG00000153310	2364.39	774.914	1.601	1.8241e-89	2.1812e-87	FAM49B	chr8	-	130851839	131029375	4552	protein_coding	family_with_sequence_similarity_49_member_B	2186	1979	2071	918	848	917	26.3913	23.8976	24.6822	10.1715	10.0325	9.68672
ENSG00000170807	9.47628	1.42672	1.5993	0.0032779	0.0096514	LMOD2	chr7	+	123295861	123304344	2346	protein_coding	leiomodin_2_(cardiac)	6	11	8	1	1	3	0.140551	0.257736	0.184998	0.0214989	0.0229555	0.0614898
ENSG00000229729	154.013	48.5238	1.5993	9.0469e-13	8.4414e-12	RP11-159G9.5	chr3	+	88108424	88188123	1377	protein_coding	Uncharacterized_protein_	165	115	126	61	65	41	6.5851	4.59066	4.96412	2.23429	2.54211	1.43172
ENSG00000165474	4027.36	1320.16	1.5992	2.3029e-77	2.0932e-75	GJB2	chr13	-	20761609	20767037	2309	protein_coding	gap_junction_protein_beta_2_26kDa	3662	3377	3584	1463	1345	1773	87.1579	80.393	84.2073	31.9569	31.3699	36.9228
ENSG00000165997	1467.67	481.49	1.5978	1.9406e-68	1.4939e-66	ARL5B	chr10	+	18948334	18970568	7196	protein_coding	ADP-ribosylation_factor-like_5B	1346	1236	1289	560	570	534	10.2794	9.44144	9.71779	3.92501	4.26579	3.56829
ENSG00000206075	10203.2	3355.48	1.5977	1.2911e-107	1.9754e-105	SERPINB5	chr18	+	61143994	61172318	2783	protein_coding	serpin_peptidase_inhibitor_clade_B_(ovalbumin)_member_5	9552	8360	8999	4052	3696	3866	188.622	165.122	175.423	73.4344	71.5211	66.7972
ENSG00000164463	968.332	317.407	1.5963	1.67e-56	9.9125e-55	CREBRF	chr5	+	172483355	172566291	7788	protein_coding	CREB3_regulatory_factor	903	796	855	366	363	369	6.37197	5.61821	5.95588	2.37028	2.51013	2.2783
ENSG00000263899	410.589	133.079	1.5944	2.2694e-26	4.861e-25	RP11-214C8.5	chr17	-	62116510	62119203	2694	lincRNA	-	334	321	429	169	126	167	6.81336	6.54966	8.63904	3.16397	2.51877	2.98077
ENSG00000185056	9.48128	1.42672	1.593	0.00344	0.010079	C5orf47	chr5	+	173400782	173433143	2522	protein_coding	chromosome_5_open_reading_frame_47	6	12	7	1	1	3	0.130743	0.261546	0.150577	0.0199986	0.0213536	0.0571987
ENSG00000230607	6.83126	0.580904	1.5917	0.0043881	0.012567	AC005722.4	chr17	+	19658557	19659520	964	pseudogene	-	4	10	4	0	1	1	0.228032	0.570209	0.225107	0	0.0558648	0.0498807
ENSG00000221826	4.92829	0	1.5904	0.0035972	0.010491	PSG3	chr19	-	43225790	43244721	1961	protein_coding	pregnancy_specific_beta-1-glycoprotein_3	3	6	4	0	0	0	0.0840729	0.168184	0.110659	0	0	0
ENSG00000143878	3944.33	1298.95	1.5901	2.9606e-62	2.0036e-60	RHOB	chr2	+	20646835	20649200	2366	protein_coding	ras_homolog_family_member_B	3637	3390	3375	1511	1228	1774	84.4774	78.7583	77.3864	32.2102	27.9511	36.0536
ENSG00000213432	4.91829	0	1.5893	0.003618	0.010543	RP11-624L12.1	chr10	-	95043761	95044315	555	pseudogene	-	3	4	6	0	0	0	0.297057	0.396167	0.586495	0	0	0
ENSG00000197019	1837.64	605.358	1.5884	3.6772e-56	2.1363e-54	SERTAD1	chr19	-	40927499	40931932	2114	protein_coding	SERTA_domain_containing_1	1432	1711	1706	657	629	814	37.2263	44.4894	43.7804	15.6749	16.0236	18.5152
ENSG00000175183	332.83	107.728	1.588	4.7787e-21	7.7802e-20	CSRP2	chr12	-	77252495	77272840	5078	protein_coding	cysteine_and_glycine-rich_protein_2	244	348	286	149	98	127	2.64064	3.76702	3.05548	1.47992	1.03932	1.2026
ENSG00000160712	1754.8	579.819	1.5876	5.4369e-71	4.3767e-69	IL6R	chr1	+	154377669	154441926	5914	protein_coding	interleukin_6_receptor	1663	1433	1532	678	657	671	15.4534	13.3191	14.0535	5.78218	5.98273	5.45571
ENSG00000144233	1662.68	548.625	1.5875	2.8111e-61	1.8466e-59	AMMECR1L	chr2	-	128619204	128643496	4658	protein_coding	AMMECR1-like	1632	1363	1389	666	589	645	19.2545	16.0845	16.1774	7.21138	6.80975	6.6584
ENSG00000044574	38083.8	12620.1	1.5869	1.5362e-110	2.5397e-108	HSPA5	chr9	-	127997132	128003609	3908	protein_coding	heat_shock_70kDa_protein_5_(glucose-regulated_protein_78kDa)	34008	32357	34094	14587	12927	16258	478.232	455.119	473.292	188.259	178.139	200.042
ENSG00000256542	12.9107	2.59538	1.5854	0.0019826	0.0061107	RP13-895J2.3	chr12	+	132853935	132855447	1000	antisense	-	14	12	8	2	3	4	0.769379	0.659618	0.434006	0.100873	0.161561	0.19234
ENSG00000010327	7.58124	0.882152	1.5852	0.0043436	0.01246	STAB1	chr3	+	52529354	52558511	7928	protein_coding	stabilin_1	7	6	7	0	2	1	0.0485229	0.0416005	0.0479005	0	0.0135857	0.00606521
ENSG00000270346	57.8921	17.306	1.5817	8.8519e-07	4.6125e-06	RP1-90J20.12	chr6	+	3020388	3022984	2597	lincRNA	-	35	49	69	17	19	24	0.740642	1.03713	1.44139	0.330157	0.394001	0.444374
ENSG00000174885	11.4016	2.02817	1.5798	0.0029852	0.0088627	NLRP6	chr11	+	278365	285359	2936	protein_coding	NLR_family_pyrin_domain_containing_6	12	13	5	4	2	1	0.224614	0.243388	0.0923889	0.0687144	0.0366851	0.0163777
ENSG00000261578	113.829	36.1357	1.5783	1.9626e-11	1.6289e-10	RP11-21L23.2	chr11	+	76511408	76515599	4192	sense_overlapping	-	102	116	82	46	40	39	1.33718	1.52107	1.0612	0.553452	0.513871	0.447356
ENSG00000186832	1843.27	580.057	1.5777	4.164e-10	3.0849e-09	KRT16	chr17	-	39766030	39772151	1644	protein_coding	keratin_16	1658	1720	1482	535	545	939	55.4236	57.5093	48.9049	16.4133	17.853	27.4646
ENSG00000112139	257.032	83.8268	1.5766	1.617e-20	2.5242e-19	MDGA1	chr6	-	37598455	37667082	10736	protein_coding	MAM_domain_containing_glycosylphosphatidylinositol_anchor_1	238	208	232	83	87	121	1.21828	1.06496	1.17233	0.389923	0.436407	0.541942
ENSG00000224460	19.3519	4.59406	1.5751	0.0008501	0.0028078	RP11-439L18.2	chr6	-	143267184	143277835	402	lincRNA	-	25	10	16	8	3	5	3.41764	1.36737	2.15923	1.00371	0.401893	0.598072
ENSG00000248586	4.93329	0	1.575	0.003881	0.011238	CTD-2516K3.3	chr5	-	56613816	56615847	2032	pseudogene	-	3	7	3	0	0	0	0.0811353	0.189359	0.0800946	0	0	0
ENSG00000261606	5.68535	0.301249	1.5749	0.0046773	0.013311	RP11-414J4.2	chr15	+	75108564	75124136	5356	processed_transcript	-	4	6	5	0	1	0	0.0410423	0.0615775	0.0506448	0	0.0100548	0
ENSG00000146112	623.257	206.807	1.5742	3.5711e-42	1.4468e-40	PPP1R18	chr6	-	30644166	30655672	4599	protein_coding	protein_phosphatase_1_regulatory_subunit_18	580	503	561	241	228	247	6.9307	6.01195	6.61767	2.643	2.66985	2.58252
ENSG00000165732	4848.28	1614.85	1.5734	3.4158e-56	1.9892e-54	DDX21	chr10	+	70715884	70744829	4711	protein_coding	DEAD_(Asp-Glu-Ala-Asp)_box_helicase_21	5023	3672	4088	1915	1807	1866	58.5952	42.8451	47.0764	20.5021	20.6567	19.0462
ENSG00000050628	19.3222	4.63249	1.5732	0.00083587	0.0027649	PTGER3	chr1	-	71318036	71513491	6982	protein_coding	prostaglandin_E_receptor_3_(subtype_EP3)	15	17	19	1	7	8	0.118066	0.133838	0.147632	0.00722377	0.0539925	0.055096
ENSG00000205090	23.497	6.11609	1.573	0.00031866	0.0011396	TMEM240	chr1	-	1470554	1475833	718	protein_coding	transmembrane_protein_240	16	25	21	4	10	7	1.22464	1.91393	1.58672	0.280982	0.750051	0.468795
ENSG00000178860	11.7245	1.97918	1.5724	0.0034537	0.010116	MSC	chr8	-	72753784	72756703	2023	protein_coding	musculin	7	9	15	0	1	6	0.190158	0.244544	0.402255	0	0.0266207	0.142615
ENSG00000182000	5.69035	0.279655	1.5724	0.0047186	0.013413	RP11-651P23.2	chr3	+	149702182	149702584	403	pseudogene	-	4	7	4	0	0	1	0.545465	0.954782	0.538469	0	0	0.119318
ENSG00000227603	40.4576	11.2342	1.5718	7.3091e-05	0.000291	RP11-165J3.6	chr9	-	96197614	96199403	691	antisense	-	14	42	51	10	12	17	1.11343	3.34105	4.00404	0.729904	0.93523	1.18299
ENSG00000259405	7.56831	0.889002	1.5711	0.0047346	0.013452	ISCA1P4	chr15	-	41240934	41241067	134	pseudogene	iron-sulfur_cluster_assembly_1_homolog_(S._cerevisiae)_pseudogene_4	5	6	9	1	2	0	2.05058	2.46126	3.64371	0.376391	0.803786	0
ENSG00000189108	5.69474	0.286505	1.571	0.004759	0.013515	IL1RAPL2	chrX	+	103810996	105012102	2985	protein_coding	interleukin_1_receptor_accessory_protein-like_2	7	4	4	1	0	0	0.128874	0.0736592	0.0726978	0.0168966	0	0
ENSG00000179921	19.3558	4.68148	1.5694	0.00085472	0.0028216	GPBAR1	chr2	+	219124219	219128582	2003	protein_coding	G_protein-coupled_bile_acid_receptor_1	14	25	12	5	8	3	0.384113	0.686073	0.325017	0.125902	0.215092	0.0720195
ENSG00000162783	3149.73	1055.08	1.5675	6.6492e-69	5.1832e-67	IER5	chr1	+	181057638	181059977	2340	protein_coding	immediate_early_response_5	2479	2993	2838	1175	1114	1369	58.2201	70.3075	65.7964	25.3259	25.638	28.1318
ENSG00000249693	12.1192	2.27149	1.5674	0.0028936	0.0086185	THEGL	chr4	+	57396775	57469673	1650	protein_coding	theg_spermatid_protein-like	10	9	13	5	0	3	0.333064	0.299826	0.42743	0.152837	0	0.0874273
ENSG00000115520	1404.67	470.575	1.5673	1.089e-66	8.1289e-65	COQ10B	chr2	+	198318147	198340032	2239	protein_coding	coenzyme_Q10_homolog_B_(S._cerevisiae)	1243	1154	1309	572	514	543	30.5091	28.3311	31.7169	12.885	12.363	11.6615
ENSG00000175356	43.221	12.6862	1.5672	8.643e-06	3.9332e-05	SCUBE2	chr11	-	9041071	9159661	4683	protein_coding	signal_peptide_CUB_domain_EGF-like_2	32	46	36	21	11	12	0.375524	0.539939	0.417046	0.226172	0.126498	0.123216
ENSG00000111371	7779.14	2609.81	1.5662	4.2173e-73	3.5335e-71	SLC38A1	chr12	-	46576846	46663800	8066	protein_coding	solute_carrier_family_38_member_1	7449	6118	6951	3302	2841	2889	50.7519	41.6929	46.7514	20.6473	18.9683	17.2226
ENSG00000258602	8.68774	1.16181	1.5662	0.0046141	0.013151	RP11-7F17.7	chr14	+	77425981	77432145	581	lincRNA	-	4	6	13	0	2	2	0.378352	0.567657	1.21387	0	0.185383	0.165525
ENSG00000101745	2576.66	865.103	1.5642	5.1862e-66	3.7796e-64	ANKRD12	chr18	+	9136226	9285206	10459	protein_coding	ankyrin_repeat_domain_12	2389	2062	2346	1094	967	931	12.5527	10.837	12.1687	5.27559	4.97911	4.28025
ENSG00000228013	15.1575	3.44804	1.5628	0.0013957	0.0044277	RP11-350G8.5	chr1	-	154374804	154379040	1756	processed_transcript	-	14	11	15	4	3	5	0.438143	0.344333	0.463418	0.114889	0.0920051	0.136916
ENSG00000149380	52.3091	15.7124	1.5624	3.537e-06	1.7054e-05	P4HA3	chr11	-	73946846	74022702	2627	protein_coding	prolyl_4-hydroxylase_alpha_polypeptide_III	36	57	45	23	21	10	0.753103	1.19269	0.929305	0.441582	0.430501	0.183042
ENSG00000230701	67.8509	21.1643	1.5614	6.4838e-08	3.8663e-07	FBXW4P1	chr22	+	23605323	23606541	1219	pseudogene	F-box_and_WD_repeat_domain_containing_4_pseudogene_1	63	53	63	18	29	26	2.8402	2.38992	2.80377	0.744753	1.28118	1.0256
ENSG00000268879	16.2911	3.71295	1.561	0.0013953	0.0044269	IGFL1P1	chr19	+	46699495	46700580	360	pseudogene	IGF-like_family_member_1_pseudogene_1	9	19	15	5	2	6	1.37389	2.9011	2.26045	0.700505	0.299187	0.801417
ENSG00000179833	2761.74	929.875	1.5601	4.2793e-66	3.1467e-64	SERTAD2	chr2	-	64858755	64977449	5549	protein_coding	SERTA_domain_containing_2	2705	2189	2389	1131	1028	1059	26.7895	21.6841	23.3565	10.28	9.97686	9.17679
ENSG00000204793	6.8221	0.602497	1.56	0.0052423	0.014767	FOXD4L6	chr9	-	69199480	69202204	2725	protein_coding	forkhead_box_D4-like_6	8	3	7	0	2	0	0.161338	0.0605154	0.13936	0	0.0395256	0
ENSG00000008130	4499.12	1522.23	1.5576	2.6484e-116	4.762e-114	NADK	chr1	-	1682671	1711896	3663	protein_coding	NAD_kinase	3989	3856	4023	1780	1653	1839	59.8466	57.8644	59.5825	24.5091	24.3025	24.141
ENSG00000226652	14.3875	2.97615	1.5571	0.0025616	0.007711	PSMD10P2	chr3	+	186478893	186479564	672	pseudogene	proteasome_26S_subunit_non-ATPase_10_pseudogene_2	11	11	16	1	8	1	0.899571	0.899776	1.29168	0.0750541	0.641115	0.0715551
ENSG00000187498	147.888	47.8781	1.557	1.3282e-12	1.224e-11	COL4A1	chr13	-	110801318	110959496	6524	protein_coding	collagen_type_IV_alpha_1	127	140	123	55	37	75	1.0698	1.17957	1.02281	0.425199	0.305424	0.552786
ENSG00000138135	477.307	160.016	1.5554	2.6745e-35	8.3498e-34	CH25H	chr10	-	90965694	90967071	1378	protein_coding	cholesterol_25-hydroxylase	427	409	423	188	163	204	17.0291	16.3149	16.6532	6.88101	6.37021	7.11854
ENSG00000176170	581.326	193.921	1.5548	5.4939e-27	1.2116e-25	SPHK1	chr17	+	74372665	74383941	2502	protein_coding	sphingosine_kinase_1	500	552	481	207	173	295	10.9823	12.1273	10.4295	4.17279	3.7237	5.6695
ENSG00000168143	345.212	114.397	1.5546	1.466e-19	2.1611e-18	FAM83B	chr6	+	54711569	54806820	3167	protein_coding	family_with_sequence_similarity_83_member_B	382	244	284	152	121	123	6.62869	4.23499	4.86492	2.42069	2.05756	1.86753
ENSG00000108179	3113.32	1051.92	1.5545	6.7687e-66	4.9184e-64	PPIF	chr10	+	81107225	81115093	2190	protein_coding	peptidylprolyl_isomerase_F	2871	2561	2780	1258	1019	1375	72.0446	64.2801	68.8663	28.9721	25.0579	30.1904
ENSG00000269404	5.31067	0	1.5544	0.0042458	0.012201	SPIB	chr19	+	50922195	50934570	3791	protein_coding	Spi-B_transcription_factor_(Spi-1/PU.1_related)	1	10	3	0	0	0	0.0144963	0.144996	0.0429312	0	0	0
ENSG00000174171	79.1519	25.0901	1.554	7.5528e-09	4.9852e-08	RP11-23P13.6	chr15	+	42184991	42189585	2900	processed_transcript	-	61	64	84	29	26	32	1.15596	1.21309	1.5714	0.504363	0.482826	0.530593
ENSG00000164850	57.9727	17.6916	1.5511	2.1694e-06	1.0761e-05	GPER	chr7	+	1121844	1133451	2971	protein_coding	G_protein-coupled_estrogen_receptor_1	32	69	52	23	22	16	0.591915	1.27661	0.949525	0.390453	0.398782	0.258957
ENSG00000241135	19.3208	4.91795	1.5509	0.00065148	0.0022023	RP11-6F2.6	chr3	+	156807670	156818924	791	lincRNA	-	14	18	19	5	6	6	0.972666	1.25086	1.30312	0.318814	0.408498	0.364741
ENSG00000185818	8.35477	1.12547	1.5503	0.0050357	0.014224	NAT8L	chr4	+	2061239	2070816	5870	protein_coding	N-acetyltransferase_8-like_(GCN5-related_putative)	9	8	5	1	0	3	0.0842591	0.074914	0.0462102	0.00859222	0	0.024575
ENSG00000134812	6.45681	0.580904	1.5496	0.0055513	0.015543	GIF	chr11	-	59596741	59612974	1623	protein_coding	gastric_intrinsic_factor_(vitamin_B_synthesis)	8	5	4	0	1	1	0.270884	0.169341	0.133705	0	0.0331816	0.0296272
ENSG00000128383	167.196	54.9048	1.5494	1.4409e-14	1.5493e-13	APOBEC3A	chr22	+	39348746	39359188	1478	protein_coding	apolipoprotein_B_mRNA_editing_enzyme_catalytic_polypeptide-like_3A	136	162	143	60	50	81	5.05681	6.02493	5.24889	2.04748	1.82184	2.63524
ENSG00000058866	55.3728	16.9506	1.5491	1.2923e-06	6.6043e-06	DGKG	chr3	-	185823457	186080026	6054	protein_coding	diacylglycerol_kinase_gamma_90kDa	54	46	46	28	12	19	0.490189	0.417663	0.412213	0.23327	0.106747	0.150911
ENSG00000241170	79.9502	25.4472	1.5485	1.0602e-08	6.8996e-08	RP11-147I3.1	chr11	+	74587331	74631067	723	pseudogene	-	56	80	75	34	28	26	4.25659	6.08223	5.62767	2.37183	2.08562	1.7292
ENSG00000217128	970.039	328.525	1.5475	6.8658e-45	3.0093e-43	FNIP1	chr5	-	130761584	131132710	6393	protein_coding	folliculin_interacting_protein_1	948	779	831	384	393	358	8.14922	6.69798	7.05183	3.02949	3.31057	2.6927
ENSG00000139514	3824.76	1298.74	1.5469	3.8082e-60	2.4686e-58	SLC7A1	chr13	-	30083547	30169825	7347	protein_coding	solute_carrier_family_7_(cationic_amino_acid_transporter_y+_system)_member_1	3829	2947	3310	1586	1363	1551	28.641	22.0486	24.4413	10.8877	9.99082	10.1511
ENSG00000136872	37.1433	11.0182	1.5466	1.7773e-05	7.75e-05	ALDOB	chr9	-	104182860	104198105	2451	protein_coding	aldolase_B_fructose-bisphosphate	30	34	34	13	14	11	0.672652	0.762512	0.75256	0.267512	0.30761	0.215804
ENSG00000109758	80.6132	25.0147	1.5465	4.8726e-07	2.6241e-06	HGFAC	chr4	+	3443614	3451211	2148	protein_coding	HGF_activator	44	78	91	18	26	43	1.12572	1.99605	2.29833	0.422651	0.65186	0.962596
ENSG00000108576	18.9102	4.25171	1.5445	0.0018775	0.0058183	SLC6A4	chr17	-	28521337	28563020	6543	protein_coding	solute_carrier_family_6_(neurotransmitter_transporter_serotonin)_member_4	7	20	23	2	2	11	0.058794	0.168021	0.190703	0.0154169	0.0164615	0.0808398
ENSG00000176018	1225.69	416.641	1.5445	5.5807e-57	3.3943e-55	LYSMD3	chr5	-	89811428	89825401	4259	protein_coding	LysM_putative_peptidoglycan-binding_domain_containing_3	1077	1002	1155	519	429	496	13.897	12.9322	14.7123	6.14615	5.42457	5.59994
ENSG00000171621	3466.44	1181.77	1.5443	3.8777e-83	4.0295e-81	SPSB1	chr1	+	9352939	9429591	3120	protein_coding	splA/ryanodine_receptor_domain_and_SOCS_box_containing_1	3264	2871	3007	1343	1268	1484	57.492	50.5813	52.2859	21.7103	21.8867	22.8712
ENSG00000271361	31.4936	8.7968	1.5438	0.00018209	0.00067785	HTATSF1P2	chr6	-	3023376	3024006	631	pseudogene	HIV-1_Tat_specific_factor_1_pseudogene_2	23	39	21	9	16	5	2.00314	3.3974	1.80549	0.719377	1.36554	0.381022
ENSG00000224138	76.1989	24.2991	1.5432	1.8028e-08	1.1387e-07	AC000123.4	chr7	+	126990182	126991577	516	antisense	-	64	70	67	36	26	22	6.8162	7.45692	7.04419	3.51881	2.71356	2.05014
ENSG00000233230	189.504	63.0802	1.5417	2.5182e-16	3.0527e-15	AC079807.2	chr2	+	48132817	48134949	656	antisense	-	170	151	179	85	71	62	14.2416	12.6527	14.8032	6.5352	5.82868	4.54462
ENSG00000112242	570.171	193.451	1.5395	2.8838e-36	9.4339e-35	E2F3	chr6	+	20402398	20493941	4744	protein_coding	E2F_transcription_factor_3	533	455	516	226	197	248	6.1744	5.27203	5.9008	2.40274	2.23634	2.51372
ENSG00000105993	7499.67	2570.45	1.5374	2.5898e-89	3.067e-87	DNAJB6	chr7	+	157128075	157210133	7992	protein_coding	DnaJ_(Hsp40)_homolog_subfamily_B_member_6	5987	6683	7121	2993	2722	3193	41.1686	45.965	48.3383	18.8884	18.3421	19.2111
ENSG00000251009	8.68128	1.12547	1.537	0.0056064	0.015676	RP13-494C23.1	chr4	-	25866503	25871172	762	lincRNA	-	3	6	14	1	0	3	0.216361	0.43282	0.996733	0.0661894	0	0.189311
ENSG00000255746	5.67181	0.279655	1.5357	0.0056921	0.015888	RP11-283I3.4	chr12	-	362608	366465	503	sense_intronic	-	5	2	8	0	0	1	0.546279	0.218561	0.862835	0	0	0.0955964
ENSG00000223559	9.88036	1.73482	1.5356	0.0043577	0.012486	RP11-700P18.1	chr7	+	56355923	56359118	2884	pseudogene	-	12	9	5	2	2	2	0.228664	0.171537	0.0940547	0.0349767	0.0373465	0.0333461
ENSG00000086696	114.071	37.159	1.5355	2.8456e-10	2.1489e-09	HSD17B2	chr16	+	82068609	82132139	4210	protein_coding	hydroxysteroid_(17-beta)_dehydrogenase_2	76	123	102	51	34	44	0.992073	1.60596	1.31439	0.610987	0.434923	0.502551
ENSG00000268223	18.5431	4.6088	1.5351	0.001081	0.0035051	ARL14EPL	chr5	+	115387163	115395815	1630	protein_coding	ADP-ribosylation_factor-like_14_effector_protein-like	16	10	23	7	4	5	0.539442	0.337228	0.765501	0.216598	0.132156	0.1475
ENSG00000083312	4369.95	1493.65	1.5342	1.3309e-45	5.9827e-44	TNPO1	chr5	+	72112139	72212560	11183	protein_coding	transportin_1	4642	3299	3579	1828	1687	1651	22.8118	16.2157	17.3624	8.24445	8.12404	7.09902
ENSG00000171988	3299.75	1132.97	1.5337	8.9425e-74	7.5181e-72	JMJD1C	chr10	-	64926981	65225722	8666	protein_coding	jumonji_domain_containing_1C	3007	2740	2957	1398	1309	1209	19.069	17.3797	18.5114	8.1364	8.1346	6.70837
ENSG00000073734	99.4149	32.468	1.5334	4.754e-10	3.4899e-09	ABCB11	chr2	-	169779448	169887832	4775	protein_coding	ATP-binding_cassette_sub-family_B_(MDR/TAP)_member_11	100	88	74	35	42	35	1.1509	1.01303	0.840745	0.36969	0.473687	0.352456
ENSG00000227908	22.7416	6.10715	1.5327	0.00047343	0.0016448	CTD-2031P19.3	chr5	+	55290995	55299477	2289	antisense	-	23	15	22	9	8	4	0.552197	0.360211	0.521414	0.198308	0.188217	0.084028
ENSG00000084733	8806.2	3033.04	1.5301	7.6599e-85	8.349e-83	RAB10	chr2	+	26256976	26360323	3535	protein_coding	RAB10_member_RAS_oncogene_family	8552	7217	7452	3587	3274	3644	132.951	112.222	114.364	51.1783	49.8775	49.5677
ENSG00000173702	2905.77	999.841	1.5301	2.0511e-74	1.7483e-72	MUC13	chr3	-	124624289	124672663	2876	protein_coding	mucin_13_cell_surface_associated	2548	2750	2364	1176	1055	1234	48.6881	52.5599	44.5928	20.6235	19.7551	20.6317
ENSG00000107372	9108.1	3142.38	1.5292	2.3387e-105	3.4291e-103	ZFAND5	chr9	-	74966341	74980163	5728	protein_coding	zinc_finger_AN1-type_domain_5	8381	7545	8098	3814	3370	3699	80.4091	72.4048	76.6974	33.5831	31.6842	31.0521
ENSG00000259417	15.1581	3.51967	1.5263	0.0021021	0.0064478	RP11-2E17.1	chr15	-	80487826	80544555	6890	antisense	-	11	15	14	5	6	1	0.0877376	0.119669	0.110234	0.0366011	0.0468972	0.00697896
ENSG00000174130	407.925	138.492	1.526	4.6808e-21	7.6259e-20	TLR6	chr4	-	38825336	38858438	5879	protein_coding	toll-like_receptor_6	429	341	305	183	165	130	4.0102	3.18832	2.81451	1.56997	1.51146	1.06328
ENSG00000256464	10.6066	2.04292	1.5256	0.0040268	0.011622	RP11-613F22.5	chr11	-	18511790	18512502	713	pseudogene	-	9	8	11	3	3	1	0.69369	0.616753	0.836968	0.212215	0.226593	0.0674404
ENSG00000261592	14.0257	3.19683	1.5245	0.0023048	0.0070056	RP11-178L8.3	chr16	-	87430310	87433901	513	processed_transcript	-	10	15	12	5	4	2	1.07126	1.60726	1.26902	0.491582	0.419912	0.187466
ENSG00000241527	8.32184	1.13917	1.5244	0.0059166	0.016433	CA15P1	chr22	-	19019077	19022077	905	pseudogene	carbonic_anhydrase_XV_pseudogene_1	7	4	11	3	0	1	0.425071	0.242953	0.659401	0.167192	0	0.0531326
ENSG00000173530	1009.49	348.191	1.5239	3.2247e-56	1.8868e-54	TNFRSF10D	chr8	-	22993101	23021543	3538	protein_coding	tumor_necrosis_factor_receptor_superfamily_member_10d_decoy_with_truncated_death_domain	870	889	904	432	369	405	13.5137	13.812	13.8617	6.15842	5.61673	5.50436
ENSG00000233765	15.8928	3.7277	1.5224	0.0019619	0.0060531	RP11-154P18.2	chr9	+	70662044	70663084	635	pseudogene	-	7	17	18	4	3	6	0.60581	1.47159	1.53782	0.317709	0.254427	0.454347
ENSG00000087589	7.19801	0.889002	1.5199	0.0063453	0.017525	CASS4	chr20	+	54987168	55034396	3155	protein_coding	Cas_scaffolding_protein_family_member_4	5	7	7	1	2	0	0.0870929	0.121958	0.120366	0.0159862	0.0341386	0
ENSG00000218713	5.68743	0.301249	1.5186	0.0062275	0.017221	RP1-34L19.1	chr6	-	53071396	53073495	2100	pseudogene	-	2	9	4	0	1	0	0.0523387	0.235578	0.103335	0	0.0256446	0
ENSG00000220494	7.21448	0.845815	1.5179	0.0064592	0.017794	YAP1P1	chr6	+	147728025	147729417	1393	pseudogene	Yes-associated_protein_1_pseudogene_1	6	9	4	1	0	2	0.236708	0.355142	0.155781	0.036207	0	0.0690381
ENSG00000143333	18.1949	4.67463	1.5167	0.001134	0.0036658	RGS16	chr1	-	182567758	182573543	2427	protein_coding	regulator_of_G-protein_signaling_16	14	18	16	4	8	4	0.317008	0.407675	0.357648	0.0831254	0.177515	0.0792501
ENSG00000141505	50.3492	15.1641	1.5148	4.5875e-05	0.00018862	ASGR1	chr17	-	7076750	7082883	2083	protein_coding	asialoglycoprotein_receptor_1	20	61	52	12	25	15	0.527659	1.60972	1.35432	0.29056	0.646348	0.346267
ENSG00000261696	4.55445	0	1.5131	0.0052914	0.01489	RP11-354P17.15	chr9	-	21394887	21396345	1459	lincRNA	-	4	5	3	0	0	0	0.150667	0.188376	0.111551	0	0	0
ENSG00000102393	977.627	338.456	1.5127	1.5234e-39	5.5842e-38	GLA	chrX	-	100652791	100662913	1318	protein_coding	galactosidase_alpha	795	843	942	390	320	466	33.1485	35.1579	38.7741	14.9243	13.0752	17.0012
ENSG00000188042	263.9	90.2732	1.5127	1.9519e-19	2.8467e-18	ARL4C	chr2	-	235401685	235405697	4013	protein_coding	ADP-ribosylation_factor-like_4C	206	272	218	110	105	97	2.82105	3.72573	2.94709	1.38251	1.40908	1.16228
ENSG00000071537	3008.64	1046.86	1.5107	3.4932e-51	1.8001e-49	SEL1L	chr14	-	81937893	82000205	7925	protein_coding	sel-1_suppressor_of_lin-12-like_(C._elegans)	3085	2364	2483	1284	1165	1173	21.3928	16.3968	16.9974	8.17164	7.91666	7.11719
ENSG00000226380	185.98	63.2855	1.5099	1.2619e-15	1.458e-14	AC058791.1	chr7	-	130565751	130598069	2228	processed_transcript	-	152	145	194	71	72	76	3.74922	3.57737	4.72381	1.60726	1.74033	1.64024
ENSG00000155330	268.097	92.0064	1.5085	1.9546e-20	3.0453e-19	C16orf87	chr16	-	46830519	46865323	6640	protein_coding	chromosome_16_open_reading_frame_87	256	221	230	93	100	126	2.11877	1.82951	1.87917	0.706413	0.811049	0.912456
ENSG00000243725	36.3771	11.0272	1.5072	4.5583e-05	0.00018748	TTC4	chr1	+	55181495	55208330	2395	protein_coding	tetratricopeptide_repeat_domain_4	33	27	36	8	16	14	0.757218	0.619683	0.81546	0.168472	0.359774	0.281081
ENSG00000178752	20.5005	5.46147	1.5045	0.00086054	0.0028392	FAM132B	chr2	+	239067623	239077541	2307	protein_coding	family_with_sequence_similarity_132_member_B	20	21	13	9	4	6	0.476425	0.50036	0.305704	0.196761	0.0933744	0.125059
ENSG00000263563	15.5255	3.7198	1.5044	0.0021471	0.0065684	UBBP4	chr17	+	21729601	21731762	1459	protein_coding	ubiquitin_B_pseudogene_4	9	16	16	6	2	5	0.339	0.602804	0.594936	0.207415	0.0738227	0.164788
ENSG00000229781	7.94215	1.16866	1.5039	0.0065086	0.017909	AC013444.1	chr2	+	143611664	143613567	1904	pseudogene	-	4	7	10	1	2	1	0.115453	0.202089	0.28493	0.0264897	0.056569	0.0252547
ENSG00000049759	5004.91	1757.65	1.5035	4.7028e-102	6.6196e-100	NEDD4L	chr18	+	55711599	56068772	8436	protein_coding	neural_precursor_cell_expressed_developmentally_down-regulated_4-like_E3_ubiquitin_protein_ligase	4407	4269	4527	2110	1844	2137	28.709	27.8164	29.1125	12.6151	11.7717	12.1809
ENSG00000187902	12.8898	2.89558	1.502	0.0031288	0.0092491	SHISA7	chr19	-	55940107	55954230	6033	protein_coding	shisa_homolog_7_(Xenopus_laevis)	10	13	11	5	3	2	0.0910917	0.118446	0.0989157	0.0418004	0.0267795	0.0159407
ENSG00000176624	994.426	346.222	1.5013	1.5648e-30	4.0574e-29	MEX3C	chr18	-	48700920	48744674	3850	protein_coding	mex-3_homolog_C_(C._elegans)	1066	700	856	408	402	387	15.2163	9.99421	12.062	5.34494	5.62316	4.83348
ENSG00000235979	4.55299	0	1.5012	0.0055973	0.015656	AC004448.5	chr17	-	19342456	19364305	1072	lincRNA	-	3	6	3	0	0	0	0.153794	0.307658	0.151821	0	0	0
ENSG00000128510	2098.11	736.162	1.5009	1.0882e-56	6.5381e-55	CPA4	chr7	+	129932974	129964020	2797	protein_coding	carboxypeptidase_A4	1873	1819	1842	834	932	774	36.8008	35.748	35.7275	15.0389	17.9448	13.3063
ENSG00000253736	9.11976	1.41987	1.5	0.0063854	0.017619	RP11-779O18.3	chr5	+	172189983	172204777	352	antisense	-	12	7	5	0	1	4	1.87349	1.09312	0.770607	0	0.152993	0.546421
ENSG00000072401	834.418	292.573	1.4985	1.5769e-44	6.8388e-43	UBE2D1	chr10	+	60094735	60129403	1549	protein_coding	ubiquitin-conjugating_enzyme_E2D_1	706	689	807	321	341	350	25.0476	24.45	28.2636	10.4519	11.8555	10.8649
ENSG00000081320	1109.21	389.456	1.4974	8.0974e-48	3.8731e-46	STK17B	chr2	-	196998290	197041227	5287	protein_coding	serine/threonine_kinase_17b	1012	908	1006	501	432	414	10.5192	9.44034	10.3227	4.77939	4.40038	3.76531
ENSG00000144366	1716.53	601.992	1.4968	3.7394e-40	1.3999e-38	GULP1	chr2	+	189156396	189460653	7427	protein_coding	GULP_engulfment_adaptor_PTB_domain_containing_1	1729	1425	1371	701	757	619	12.7936	10.5466	10.0145	4.76045	5.48906	4.00762
ENSG00000137876	3452.79	1217.37	1.4962	1.3427e-80	1.2919e-78	RSL24D1	chr15	-	55473004	55489265	2015	protein_coding	ribosomal_L24_domain_containing_1	2944	2957	3209	1381	1273	1567	80.2925	80.6654	86.3974	34.567	34.0227	37.3941
ENSG00000134183	39.8256	12.445	1.4951	1.7048e-05	7.4562e-05	GNAT2	chr1	-	110145889	110155679	1339	protein_coding	guanine_nucleotide_binding_protein_(G_protein)_alpha_transducing_activity_polypeptide_2	37	36	32	14	15	14	1.51856	1.47786	1.29651	0.52734	0.60329	0.502756
ENSG00000186591	7661.32	2704.4	1.4945	4.9288e-78	4.5303e-76	UBE2H	chr7	-	129470572	129592789	5151	protein_coding	ubiquitin-conjugating_enzyme_E2H	7459	6335	6407	3251	2912	3203	79.5795	67.603	67.479	31.8324	30.4449	29.9003
ENSG00000178150	31.8038	9.49935	1.4943	0.00011703	0.00045049	ZNF114	chr19	+	48675575	48790865	2478	protein_coding	zinc_finger_protein_114	23	26	35	8	10	15	0.510081	0.576744	0.766254	0.162829	0.217327	0.291071
ENSG00000154359	673.707	236.437	1.4937	2.3748e-36	7.8206e-35	LONRF1	chr8	-	12579403	12613582	3594	protein_coding	LON_peptidase_N-terminal_domain_and_ring_finger_1	652	517	608	273	269	276	9.96969	7.90722	9.17765	3.83114	4.03078	3.69267
ENSG00000059377	71.6468	23.7055	1.4936	4.7085e-08	2.8427e-07	TBXAS1	chr7	+	139476850	139720125	2367	protein_coding	thromboxane_A_synthase_1_(platelet)	65	59	65	31	26	25	1.50913	1.37014	1.48978	0.660552	0.591549	0.507869
ENSG00000073737	17745.1	6278.64	1.4932	2.3241e-105	3.4281e-103	DHRS9	chr2	+	169921299	169952677	2864	protein_coding	dehydrogenase/reductase_(SDR_family)_member_9	15907	14745	16160	7276	6607	7880	305.23	282.998	306.108	128.134	124.236	132.301
ENSG00000175550	4321.91	1527.55	1.4924	2.3269e-77	2.1073e-75	DRAP1	chr11	+	65686728	65689032	989	protein_coding	DR1-associated_protein_1_(negative_cofactor_2_alpha)	3740	3864	3796	1662	1613	2022	207.82	214.759	208.226	84.7575	87.8321	98.3093
ENSG00000188536	7.96739	1.14706	1.4912	0.0070938	0.019349	HBA2	chr16	+	222846	223709	640	protein_coding	hemoglobin_alpha_2	11	3	7	1	1	2	0.94455	0.257663	0.593368	0.0788068	0.0841464	0.150266
ENSG00000140368	66.4097	21.7874	1.491	3.5782e-07	1.9592e-06	PSTPIP1	chr15	+	77285700	77329673	1962	protein_coding	proline-serine-threonine_phosphatase_interacting_protein_1	63	65	47	21	31	23	1.76463	1.82107	1.29958	0.539839	0.850899	0.563688
ENSG00000198028	5.29859	0.301249	1.4904	0.0072514	0.019746	ZNF560	chr19	-	9577183	9609283	2654	protein_coding	zinc_finger_protein_560	3	5	6	0	1	0	0.0621202	0.103557	0.122647	0	0.0202915	0
ENSG00000215267	44.0004	13.7901	1.4904	1.5373e-05	6.7634e-05	AKR1C7P	chr10	-	5317136	5330433	895	pseudogene	aldo-keto_reductase_family_1_member_C7_pseudogene	38	44	34	22	10	16	2.33331	2.70234	2.06092	1.23978	0.601717	0.85962
ENSG00000167483	30.3097	9.01272	1.4903	0.00017709	0.00066058	FAM129C	chr19	+	17634110	17664648	5115	protein_coding	family_with_sequence_similarity_129_member_C	21	30	29	6	14	11	0.225624	0.322394	0.30758	0.0591629	0.1474	0.103409
ENSG00000260910	12.8704	2.89662	1.4903	0.0035251	0.010307	LINC00565	chr13	-	114629487	114631817	2331	lincRNA	long_intergenic_non-protein_coding_RNA_565	7	13	14	2	4	4	0.165032	0.306558	0.32583	0.0432744	0.092413	0.082514
ENSG00000205334	4.54653	0	1.4892	0.0059209	0.016443	AC074091.13	chr2	-	27928653	27938599	2860	protein_coding	Uncharacterized_protein_	2	6	4	0	0	0	0.0384305	0.115318	0.0758752	0	0	0
ENSG00000164603	418.481	146.914	1.4889	3.2096e-30	8.176e-29	C7orf60	chr7	-	112459202	112579971	3981	protein_coding	chromosome_7_open_reading_frame_60	345	384	375	169	158	182	4.76255	5.30213	5.11028	2.14111	2.13737	2.19831
ENSG00000119801	4970.02	1762.94	1.4888	3.4136e-94	4.2902e-92	YPEL5	chr2	+	30369807	30383399	2560	protein_coding	yippee-like_5_(Drosophila)	4157	4369	4587	2034	1867	2209	89.2385	93.8109	97.2063	40.0733	39.2753	41.4921
ENSG00000164591	7.95008	1.16076	1.4887	0.0071781	0.01956	MYOZ3	chr5	+	150040436	150058927	3445	protein_coding	myozenin_3	6	6	9	3	1	0	0.0957137	0.0957355	0.141729	0.0439213	0.0156324	0
ENSG00000257818	12.9048	2.91032	1.4886	0.0035789	0.010444	RP11-1143G9.2	chr12	+	69678177	69679265	1089	pseudogene	-	10	16	8	4	4	2	0.504643	0.807613	0.398536	0.185257	0.19781	0.0883104
ENSG00000166482	20.0793	5.51255	1.4881	0.00085968	0.0028368	MFAP4	chr17	-	19286755	19290553	1932	protein_coding	microfibrillar-associated_protein_4	16	17	20	7	7	5	0.455119	0.483674	0.561602	0.18274	0.195122	0.124444
ENSG00000164692	103.728	34.1233	1.4868	1.9936e-07	1.1263e-06	COL1A2	chr7	+	94023873	94060544	5993	protein_coding	collagen_type_I_alpha_2	124	94	55	35	28	56	1.13708	0.862174	0.497879	0.294556	0.251611	0.449318
ENSG00000163734	387.453	121.792	1.486	2.0661e-05	8.9037e-05	CXCL3	chr4	-	74902306	74904524	1641	protein_coding	chemokine_(C-X-C_motif)_ligand_3	223	416	384	101	117	206	7.46807	13.9346	12.6949	3.10425	3.83966	6.03627
ENSG00000117479	1017.56	359.74	1.4859	2.2211e-45	9.9116e-44	SLC19A2	chr1	-	169433147	169455241	3671	protein_coding	solute_carrier_family_19_(thiamine_transporter)_member_2	836	895	954	460	351	437	12.5151	13.4014	14.0984	6.32	5.14918	5.72409
ENSG00000260556	199.404	69.3163	1.4848	6.0079e-17	7.5618e-16	CTD-2382E5.3	chr15	+	42189688	42190773	441	processed_transcript	-	165	186	175	72	79	89	20.5616	23.1838	21.5281	8.23451	9.64726	9.70423
ENSG00000270141	13.2643	2.91717	1.4847	0.0041037	0.011829	TERC	chr3	-	169482308	169482848	541	lincRNA	-	6	18	11	5	4	1	0.609489	1.82888	1.10307	0.46614	0.398179	0.0888817
ENSG00000042832	55.0102	17.8211	1.4841	1.8339e-06	9.1913e-06	TG	chr8	+	133879203	134147147	8450	protein_coding	thyroglobulin	49	55	41	20	16	26	0.318678	0.357781	0.263229	0.119376	0.101971	0.147954
ENSG00000211445	2105.28	744.582	1.4841	3.0421e-41	1.1876e-39	GPX3	chr5	+	150400124	150408554	1636	protein_coding	glutathione_peroxidase_3_(plasma)	1839	1871	1843	756	738	1093	61.7747	62.8639	61.115	23.3068	24.2934	32.1253
ENSG00000237691	6.81271	0.867409	1.4838	0.0077365	0.020908	IFNWP2	chr9	+	21420233	21420812	580	pseudogene	interferon_omega_1_pseudogene_2	5	5	8	1	1	1	0.473755	0.473863	0.748286	0.0869592	0.0928512	0.0829052
ENSG00000100060	36.8007	11.2537	1.4821	8.4605e-05	0.00033271	MFNG	chr22	-	37865101	37882439	2088	protein_coding	MFNG_O-fucosylpeptide_3-beta-N-acetylglucosaminyltransferase	25	47	25	16	11	12	0.657994	1.23731	0.649554	0.386485	0.283712	0.276351
ENSG00000165799	249.09	86.429	1.4814	8.8546e-16	1.0342e-14	RNASE7	chr14	+	21510385	21512393	1498	protein_coding	ribonuclease_RNase_A_family_7	221	218	218	83	78	140	8.10761	7.99937	7.89497	2.79454	2.80413	4.49393
ENSG00000143199	17.0446	4.2949	1.481	0.0021091	0.0064666	ADCY10	chr1	-	167778625	167883453	5055	protein_coding	adenylate_cyclase_10_(soluble)	11	17	17	2	4	9	0.119587	0.184858	0.182446	0.019955	0.0426142	0.0856113
ENSG00000110080	325.566	114.207	1.4802	3.1777e-21	5.2219e-20	ST3GAL4	chr11	+	126225535	126310239	1967	protein_coding	ST3_beta-galactoside_alpha-23-sialyltransferase_4	238	329	292	140	116	140	6.64944	9.19396	8.05349	3.58978	3.17592	3.42242
ENSG00000234292	12.9086	2.83869	1.4799	0.0040995	0.011819	RP11-213H15.1	chr5	-	90575914	90576959	1046	lincRNA	-	16	9	9	3	1	6	0.840622	0.472957	0.466785	0.144655	0.0514853	0.275822
ENSG00000229473	21.2473	5.75006	1.4796	0.0011414	0.0036879	RGS17P1	chr13	-	41566915	41567467	553	pseudogene	regulator_of_G-protein_signaling_17_pseudogene_1	14	28	14	4	6	10	1.39128	2.7832	1.37344	0.36482	0.584308	0.86953
ENSG00000106615	3562.09	1271.36	1.479	3.6947e-80	3.5004e-78	RHEB	chr7	-	151163098	151217206	2075	protein_coding	Ras_homolog_enriched_in_brain	2908	3170	3321	1416	1392	1596	77.0173	83.9754	86.8273	34.4182	36.1274	36.9849
ENSG00000229835	8.71568	1.46201	1.479	0.0069708	0.019046	KHSRPP1	chr9	+	21695175	21696942	1768	pseudogene	KH-type_splicing_regulatory_protein_pseudogene_1	6	9	8	3	2	0	0.186501	0.279815	0.245479	0.085582	0.0609204	0
ENSG00000235899	289.178	101.374	1.4786	4.233e-20	6.4724e-19	RP11-345L23.1	chr6	+	53493178	53496192	566	antisense	-	225	274	264	107	102	143	21.8463	26.61	25.3042	9.53479	9.70508	12.1487
ENSG00000235848	13.6763	3.15469	1.4766	0.0036041	0.010507	RMDN2-AS1	chr2	-	38177144	38294184	859	antisense	RMDN2_antisense_RNA_1	14	15	7	2	3	6	0.895668	0.959863	0.44209	0.11743	0.18808	0.335867
ENSG00000249833	6.05919	0.580904	1.4762	0.0082355	0.022094	RP11-71E19.5	chr3	-	126111875	126113694	986	antisense	-	3	7	6	0	1	1	0.167208	0.39024	0.330126	0	0.0546183	0.0487678
ENSG00000164300	476.837	167.563	1.4759	5.1216e-19	7.2799e-18	SERINC5	chr5	-	79407050	79551898	2767	protein_coding	serine_incorporator_5	533	328	396	171	220	187	10.586	6.51592	7.76411	3.11696	4.28182	3.24969
ENSG00000171488	220.902	77.0482	1.4754	6.0956e-16	7.1912e-15	LRRC8C	chr1	+	90098631	90398809	7218	protein_coding	leucine_rich_repeat_containing_8_family_member_C	193	171	219	86	70	112	1.46944	1.30224	1.64601	0.600932	0.522272	0.746124
ENSG00000233694	21.2325	5.83435	1.4746	0.0011348	0.0036681	AC007365.1	chr2	+	64834109	64843616	1722	lincRNA	-	21	16	19	10	8	2	0.670191	0.510738	0.598586	0.292894	0.250191	0.0558479
ENSG00000133104	3092.68	1107.73	1.4734	3.2392e-74	2.7514e-72	SPG20	chr13	-	36875775	36944317	4944	protein_coding	spastic_paraplegia_20_(Troyer_syndrome)	2910	2585	2661	1363	1200	1272	32.3465	28.7404	29.1993	13.9047	13.0713	12.3714
ENSG00000270172	303.3	106.997	1.473	1.3651e-21	2.289e-20	RP5-1024G6.8	chr1	-	53708036	53710212	2177	lincRNA	-	294	232	274	127	110	134	7.42166	5.85788	6.82807	2.94231	2.72113	2.95976
ENSG00000196449	561.064	199.473	1.4726	6.636e-33	1.8942e-31	YRDC	chr1	-	38268616	38273857	1826	protein_coding	yrdC_domain_containing_(E._coli)	475	510	495	210	209	273	14.2957	15.3525	14.7065	5.80046	6.16397	7.18905
ENSG00000224511	138.331	48.0056	1.4726	1.4886e-12	1.3637e-11	LINC00365	chr13	-	30677315	30683012	2618	lincRNA	long_intergenic_non-protein_coding_RNA_365	114	122	129	64	53	49	2.39303	2.56154	2.67317	1.23297	1.09024	0.899987
ENSG00000118777	28.0421	8.35124	1.4701	0.00028442	0.0010246	ABCG2	chr4	-	89011416	89152474	4479	protein_coding	ATP-binding_cassette_sub-family_G_(WHITE)_member_2	17	32	25	10	8	11	0.208584	0.392717	0.302806	0.112606	0.0961887	0.118092
ENSG00000121075	10.9495	2.04977	1.4684	0.0066951	0.018371	TBX4	chr17	+	59529765	59562471	3398	protein_coding	T-box_4	4	8	17	4	3	0	0.0646917	0.129413	0.271413	0.0593718	0.0475459	0
ENSG00000168005	1194.86	427.969	1.4684	2.6301e-46	1.2087e-44	C11orf84	chr11	+	63580860	63595190	2024	protein_coding	chromosome_11_open_reading_frame_84	929	1108	1116	464	466	553	25.2242	30.0913	29.913	11.5625	12.3991	13.1379
ENSG00000267226	7.17862	0.860559	1.4684	0.0085293	0.022822	RP11-126O1.5	chr18	-	56337712	56339109	738	antisense	-	2	7	10	0	1	2	0.148931	0.521378	0.735105	0	0.0729725	0.130312
ENSG00000175573	1123.76	403.167	1.4674	3.3408e-52	1.7697e-50	C11orf68	chr11	-	65684279	65686588	1619	protein_coding	chromosome_11_open_reading_frame_68	975	1014	975	433	441	523	33.0956	34.4272	32.6711	13.4892	14.6692	15.5333
ENSG00000116954	810.28	290.808	1.4647	6.9798e-45	3.0485e-43	RRAGC	chr1	-	39303870	39325495	2732	protein_coding	Ras-related_GTP_binding_C	748	686	703	337	306	365	15.0464	13.8024	13.9598	6.22147	6.03193	6.42424
ENSG00000101084	650.138	233.366	1.464	1.3102e-41	5.1888e-40	C20orf24	chr20	+	35234137	35240960	1170	protein_coding	chromosome_20_open_reading_frame_24	566	568	581	274	256	278	26.5854	26.6854	26.9399	11.8116	11.7834	11.4253
ENSG00000079999	4214.56	1519.41	1.4638	4.8391e-72	3.9734e-70	KEAP1	chr19	-	10596796	10614417	2955	protein_coding	kelch-like_ECH-associated_protein_1	3994	3383	3739	1815	1589	1862	74.2784	62.9297	68.6442	30.9787	28.9589	30.2992
ENSG00000176678	78.9121	26.767	1.4631	3.5398e-08	2.1658e-07	FOXL1	chr16	+	86609974	86615303	3189	protein_coding	forkhead_box_L1	75	73	60	32	25	36	1.29247	1.25829	1.02071	0.506103	0.422183	0.542822
ENSG00000226291	6.43656	0.580904	1.463	0.0087728	0.023408	AC091729.8	chr7	+	1120499	1121814	302	antisense	-	1	10	6	0	1	1	0.181972	1.82014	1.07783	0	0.178323	0.159222
ENSG00000160908	1148.24	413.69	1.4622	5.893e-57	3.5754e-55	ZNF394	chr7	-	99084142	99097947	2179	protein_coding	zinc_finger_protein_394	994	1007	1028	487	432	515	25.0693	25.4029	25.5942	11.2724	10.6768	11.3647
ENSG00000251161	11.7598	2.57378	1.4603	0.0050525	0.014266	RP11-540O11.1	chr15	+	41199009	41201540	589	lincRNA	-	14	7	10	2	2	5	1.30625	0.653272	0.921065	0.171261	0.182865	0.408192
ENSG00000225376	18.9478	5.22604	1.4596	0.0013861	0.0044019	RP11-490D19.6	chr9	+	104230721	104243784	538	antisense	-	19	12	19	6	7	5	1.94081	1.22606	1.91592	0.562487	0.700698	0.446887
ENSG00000250075	20.0491	5.5057	1.4594	0.001455	0.004601	RP11-584P21.2	chr4	-	68283023	68333969	1991	lincRNA	-	9	20	24	6	7	6	0.248418	0.552166	0.653952	0.151993	0.18934	0.144907
ENSG00000219951	7.18801	0.903746	1.4589	0.0089566	0.023841	RP11-378G13.2	chr6	+	84102135	84103128	994	pseudogene	-	5	5	9	0	3	0	0.276437	0.2765	0.491204	0	0.162536	0
ENSG00000204952	6.04418	0.580904	1.4571	0.0090884	0.024156	FBXO47	chr17	-	37092685	37123655	2302	protein_coding	F-box_protein_47	3	4	9	0	1	1	0.071619	0.0955137	0.212101	0	0.0233943	0.0208884
ENSG00000080644	9.08744	1.73482	1.4553	0.0070405	0.019219	CHRNA3	chr15	-	78885394	78913637	3202	protein_coding	cholinergic_receptor_nicotinic_alpha_3_(neuronal)	7	7	10	2	2	2	0.12014	0.120168	0.169428	0.031503	0.0336375	0.0300344
ENSG00000172137	73.9803	25.0421	1.4553	1.8799e-07	1.064e-06	CALB2	chr16	+	71392616	71424341	1466	protein_coding	calbindin_2	73	65	57	22	26	39	2.73654	2.4372	2.10934	0.756889	0.955113	1.27921
ENSG00000154316	6.04565	0.587754	1.455	0.0091896	0.024398	TDH	chr8	+	11197146	11225961	1442	pseudogene	L-threonine_dehydrogenase	4	3	9	1	1	0	0.152443	0.114358	0.338597	0.0349767	0.0373465	0
ENSG00000248079	16.3098	4.33019	1.4536	0.0021259	0.0065118	ATPBD4-AS1	chr15	+	35838396	36151202	1477	lincRNA	ATPBD4_antisense_RNA_1_(head_to_head)	15	15	13	4	5	6	0.558114	0.558241	0.477495	0.136591	0.182308	0.195335
ENSG00000150457	682.203	246.137	1.4533	2.9172e-35	9.0845e-34	LATS2	chr13	-	21547171	21635686	5511	protein_coding	large_tumor_suppressor_kinase_2	645	574	580	314	239	301	6.43193	5.72523	5.70957	2.87371	2.33552	2.62631
ENSG00000178836	7.98447	1.1834	1.4526	0.0089011	0.023711	AC114812.5	chr2	-	234662951	234663991	912	pseudogene	-	9	9	3	0	3	1	0.542325	0.542449	0.178456	0	0.17715	0.0527248
ENSG00000228414	9.09098	1.71322	1.4503	0.0073736	0.020041	AC010733.4	chr2	-	61052267	61108449	1705	processed_transcript	-	6	9	9	2	1	3	0.193392	0.290154	0.286368	0.0591629	0.0315857	0.0846071
ENSG00000124789	2403.61	872.193	1.45	1.4956e-45	6.6985e-44	NUP153	chr6	-	17615269	17706656	5487	protein_coding	nucleoporin_153kDa	2483	1857	1997	1024	942	1055	24.8688	18.6032	19.7446	9.41258	9.24552	9.24543
ENSG00000092871	605.073	218.047	1.4499	2.6318e-26	5.6178e-25	RFFL	chr17	-	33333009	33416338	7293	protein_coding	ring_finger_and_FYVE-like_domain_containing_E3_ubiquitin_protein_ligase	642	464	489	277	232	246	4.83772	3.49722	3.63755	1.91565	1.71316	1.62195
ENSG00000158683	10.9925	2.33046	1.4495	0.0061669	0.017068	PKD1L1	chr7	-	47814250	47988088	9092	protein_coding	polycystic_kidney_disease_1_like_1	6	14	9	1	4	3	0.0362664	0.0846408	0.0537018	0.00554733	0.0236928	0.0158661
ENSG00000259687	21.5749	6.00812	1.4484	0.0014153	0.0044851	RP11-293M10.5	chr14	+	75761107	75763341	715	lincRNA	-	19	12	26	4	5	12	1.46036	0.922542	1.97275	0.282161	0.376599	0.807021
ENSG00000125337	8.33684	1.46991	1.4483	0.0081815	0.021968	KIF25	chr6	+	168396921	168445769	1613	protein_coding	kinesin_family_member_25	7	7	8	1	3	1	0.238493	0.238547	0.269068	0.0312687	0.100162	0.0298109
ENSG00000120705	6145.87	2245.27	1.4464	1.3443e-87	1.5474e-85	ETF1	chr5	-	137841784	137878989	3874	protein_coding	eukaryotic_translation_termination_factor_1	5638	5088	5485	2664	2350	2768	79.9793	72.1936	76.8109	34.6831	32.6681	34.3571
ENSG00000249825	17.3961	4.38708	1.4464	0.0034924	0.010221	CTD-2201I18.1	chr5	-	79348197	79379477	2705	antisense	-	5	20	21	6	7	2	0.101582	0.406419	0.42117	0.111874	0.139363	0.0355527
ENSG00000180720	39.3959	12.5951	1.4457	5.7135e-05	0.00023103	CHRM4	chr11	-	46406640	46408107	1468	protein_coding	cholinergic_receptor_muscarinic_4	34	29	41	14	9	21	1.27281	1.08588	1.51518	0.481001	0.330166	0.687865
ENSG00000232187	25.0291	7.53492	1.445	0.00048374	0.0016764	FTH1P7	chr13	-	23270162	23270713	552	pseudogene	ferritin_heavy_polypeptide_1_pseudogene_7	20	26	20	7	10	9	1.99115	2.58908	1.96561	0.639591	0.97561	0.783995
ENSG00000267064	8.34477	1.46991	1.4444	0.0084013	0.022494	RP1-212G6.7	chrX	+	47518232	47519776	1525	antisense	-	9	6	7	1	3	1	0.324328	0.216268	0.24902	0.033073	0.105942	0.0315312
ENSG00000213073	104.851	36.5254	1.4443	6.1809e-09	4.1094e-08	RP11-288H12.3	chr6	+	160514114	160517244	3131	pseudogene	-	77	79	121	40	47	39	1.35151	1.38693	2.09656	0.644348	0.808407	0.598951
ENSG00000113013	12252.3	4485.6	1.4442	4.6552e-100	6.3007e-98	HSPA9	chr5	-	137890571	137911133	3321	protein_coding	heat_shock_70kDa_protein_9_(mortalin)	10810	10401	11111	5431	4646	5471	178.883	172.154	181.506	82.4811	75.34	79.215
ENSG00000211448	26.534	8.07844	1.444	0.00036592	0.0012951	DIO2	chr14	-	80663873	80854100	6367	protein_coding	deiodinase_iodothyronine_type_II	26	19	25	11	8	9	0.224414	0.164032	0.213015	0.0871368	0.067666	0.06797
ENSG00000172250	76.9331	26.5668	1.4439	3.571e-08	2.1833e-07	SERHL	chr22	+	42896585	42908566	1712	processed_transcript	serine_hydrolase-like	63	68	72	31	29	32	2.02232	2.18331	2.28157	0.913275	0.912241	0.898785
ENSG00000268404	7.58685	1.15391	1.4423	0.0092951	0.024638	AL138781.1	chr9	+	139014367	139016209	1843	protein_coding	CDNA_FLJ26691_fis_clone_MPG07564;_Uncharacterized_protein_	4	11	5	2	1	1	0.119274	0.328079	0.147181	0.0547329	0.0292207	0.0260906
ENSG00000103313	7.20363	0.889002	1.4419	0.0098295	0.025893	MEFV	chr16	-	3292028	3306627	3710	protein_coding	Mediterranean_fever	2	12	5	1	2	0	0.0296257	0.177795	0.0731142	0.0135947	0.0290316	0
ENSG00000008118	16.2925	4.34389	1.4407	0.0025218	0.0075976	CAMK1G	chr1	+	209757062	209787283	2612	protein_coding	calcium/calmodulin-dependent_protein_kinase_IG	10	18	15	6	5	4	0.210397	0.3788	0.311547	0.115857	0.103089	0.0736371
ENSG00000143398	2425.73	889.309	1.4402	3.2676e-69	2.5553e-67	PIP5K1A	chr1	+	151170425	151222012	3767	protein_coding	phosphatidylinositol-4-phosphate_5-kinase_type_I_alpha	2004	2171	2225	1069	1021	985	29.2358	31.6793	32.0435	14.3128	14.5964	12.5733
ENSG00000227331	6.0715	0.57301	1.4401	0.0098946	0.026045	AC005042.2	chr2	+	159404937	159405736	800	pseudogene	-	8	3	5	2	0	0	0.549556	0.206131	0.339067	0.126091	0	0
ENSG00000146592	160.31	57.0504	1.4396	6.1843e-13	5.8434e-12	CREB5	chr7	+	28338940	28865511	8532	protein_coding	cAMP_responsive_element_binding_protein_5	146	123	154	78	53	67	0.940404	0.792438	0.97921	0.461092	0.334534	0.377601
ENSG00000261812	20.4352	5.81484	1.4388	0.0014242	0.0045104	TUBB8P7	chr16	+	90159562	90162762	2115	polymorphic_pseudogene	tubulin_beta_8_class_VIII_pseudogene_7	13	17	24	4	9	7	0.337789	0.441824	0.615611	0.0953879	0.229165	0.159147
ENSG00000107290	4686.88	1721.78	1.4379	5.5438e-77	4.9123e-75	SETX	chr9	-	135136743	135230372	11103	protein_coding	senataxin	4361	3922	4078	2111	1931	1914	21.5853	19.4168	19.9257	9.5894	9.36607	8.28917
ENSG00000125089	495.806	180.9	1.4371	1.2692e-31	3.4469e-30	SH3TC1	chr4	+	8183799	8242830	5829	protein_coding	SH3_domain_and_tetratricopeptide_repeats_1	430	427	451	190	210	226	4.05403	4.02666	4.19748	1.64401	1.94017	1.86434
ENSG00000104687	7360.79	2706.05	1.4351	1.6448e-62	1.1223e-60	GSR	chr8	-	30535583	30585443	3114	protein_coding	glutathione_reductase	7251	5946	6212	3350	2970	3045	127.965	104.958	108.223	54.2588	51.3633	47.0195
ENSG00000147509	91.3485	32.102	1.4341	3.7074e-09	2.5249e-08	RGS20	chr8	+	54764368	54871863	2104	protein_coding	regulator_of_G-protein_signaling_20	76	82	83	35	38	38	1.98509	2.14229	2.14012	0.839008	0.972642	0.868455
ENSG00000107959	2333.97	860.221	1.4324	3.4603e-70	2.7496e-68	PITRM1	chr10	-	3179920	3215003	3457	protein_coding	pitrilysin_metallopeptidase_1	2172	1918	2066	1016	947	1015	34.5281	30.4972	32.4218	14.8231	14.7525	14.1181
ENSG00000184014	1014.43	372.937	1.4321	1.5424e-49	7.7225e-48	DENND5A	chr11	-	9160372	9286937	5031	protein_coding	DENN/MADD_domain_containing_5A	872	898	906	458	380	455	9.52521	9.81145	9.76966	4.5915	4.06766	4.34877
ENSG00000133773	1153	423.333	1.4319	4.697e-42	1.8875e-40	CCDC59	chr12	-	82617460	82752584	2101	protein_coding	coiled-coil_domain_containing_59	906	1022	1115	510	418	541	23.6981	26.7384	28.7909	12.243	10.7143	12.3817
ENSG00000173805	115.519	40.7387	1.4305	2.8125e-09	1.9347e-08	HAP1	chr17	-	39873994	39890896	5683	protein_coding	huntingtin-associated_protein_1	70	120	115	49	45	47	0.676913	1.16069	1.09781	0.434873	0.426432	0.397676
ENSG00000260742	86.0226	30.1887	1.4303	2.0704e-08	1.2994e-07	RP11-366L5.1	chr2	-	182752578	182756390	3813	antisense	-	68	78	81	32	41	31	0.980064	1.12445	1.15246	0.423279	0.579072	0.390935
ENSG00000244586	50.8665	16.939	1.4292	1.3955e-05	6.1703e-05	WNT5A-AS1	chr3	+	55521727	55522336	500	antisense	WNT5A_antisense_RNA_1	59	39	36	20	14	25	6.48476	4.28752	3.90605	2.01745	1.5079	2.40425
ENSG00000232882	6.44888	0.867409	1.4287	0.010408	0.027238	PHKA1P1	chr1	-	91358549	91359169	621	pseudogene	phosphorylase_kinase_alpha_1_pseudogene_1	6	6	5	1	1	1	0.530972	0.531093	0.436802	0.0812179	0.0867209	0.0774316
ENSG00000057757	1785.64	659.398	1.4284	3.648e-62	2.4552e-60	PITHD1	chr1	+	24104895	24114722	1603	protein_coding	PITH_(C-terminal_proteasome-interacting_domain_of_thioredoxin-like)_domain_containing_1	1648	1466	1596	782	696	807	56.4984	50.2703	54.0138	24.6046	23.3825	24.2075
ENSG00000117450	22694.7	8407.91	1.4284	1.3024e-125	2.6297e-123	PRDX1	chr1	-	45976708	45988719	1233	protein_coding	peroxiredoxin_1	19861	19643	20363	9815	9051	10260	885.218	875.701	895.951	401.486	395.32	400.123
ENSG00000268798	24.6223	7.49173	1.4273	0.00058673	0.0020032	AC027307.3	chr19	+	1440838	1441937	1100	protein_coding	Uncharacterized_protein_	19	21	25	7	8	11	0.949234	1.04939	1.23297	0.320959	0.391663	0.48085
ENSG00000233052	4.16769	0	1.4268	0.0079673	0.021454	RP11-398B16.2	chr10	-	1403196	1403832	359	sense_intronic	-	3	4	4	0	0	0	0.459239	0.612458	0.604465	0	0	0
ENSG00000128165	464.127	170.159	1.426	7.2414e-26	1.5168e-24	ADM2	chr22	+	50919985	50924869	4276	protein_coding	adrenomedullin_2	465	351	408	205	187	197	5.97623	4.51212	5.1764	2.41802	2.35515	2.21533
ENSG00000120438	8408.52	3118.1	1.4257	5.5197e-97	7.31e-95	TCP1	chr6	-	160199530	160210781	2499	protein_coding	t-complex_1	7116	7450	7617	3754	3249	3804	156.488	163.871	165.357	75.7655	70.0162	73.1954
ENSG00000244310	6.44742	0.867409	1.4255	0.010588	0.027661	RP11-734K21.3	chr2	+	9255326	9257013	368	lincRNA	-	5	7	5	1	1	1	0.74668	1.04559	0.737103	0.137055	0.146342	0.130666
ENSG00000175264	73.968	25.7241	1.4241	2.4806e-07	1.3828e-06	CHST1	chr11	-	45670427	45687172	2718	protein_coding	carbohydrate_(keratan_sulfate_Gal-6)_sulfotransferase_1	68	69	58	21	32	36	1.3749	1.39544	1.15767	0.389685	0.634039	0.636888
ENSG00000167383	733.025	270.42	1.4233	2.577e-35	8.0659e-34	ZNF229	chr19	-	44921685	44952766	5387	protein_coding	zinc_finger_protein_229	721	582	630	300	306	330	7.3553	5.93864	6.34453	2.80878	3.05907	2.94562
ENSG00000259828	5.29151	0.286505	1.4233	0.0099353	0.026139	RP11-63E9.1	chr6	+	141768148	141772143	3996	lincRNA	-	5	1	8	1	0	0	0.0687633	0.0137558	0.10861	0.0126217	0	0
ENSG00000167476	13.6354	3.49123	1.4221	0.0041837	0.012032	JSRP1	chr19	-	2252252	2269758	1137	protein_coding	junctional_sarcoplasmic_reticulum_protein_1	10	12	14	4	5	3	0.483339	0.580139	0.667995	0.177437	0.236824	0.126873
ENSG00000226675	12.4637	2.87503	1.4202	0.0063261	0.017478	RP11-666A1.3	chr1	-	148598464	148598976	513	pseudogene	-	6	8	19	2	3	5	0.642756	0.857203	2.00929	0.196633	0.314934	0.468665
ENSG00000231611	59.5255	20.5666	1.4197	1.3633e-06	6.9457e-06	AP006216.11	chr11	-	116645826	116646592	598	lincRNA	-	57	47	53	25	25	21	5.23825	4.32024	4.80818	2.10854	2.25141	1.6886
ENSG00000105856	1630.79	606.34	1.419	1.0669e-61	7.0461e-60	HBP1	chr7	+	106809406	106842974	2829	protein_coding	HMG-box_transcription_factor_1	1433	1397	1472	756	656	687	27.8372	27.144	28.228	13.4782	12.4878	11.6771
ENSG00000248713	15.9266	4.35864	1.4183	0.0028546	0.0085172	RP11-766F14.2	chr4	-	100557686	100575805	10086	protein_coding	Protein_LOC285556_	13	16	13	5	6	4	0.0708332	0.0871991	0.0699246	0.0250031	0.0320367	0.01907
ENSG00000164949	60.2145	20.4028	1.418	1.4239e-05	6.2939e-05	GEM	chr8	-	95261481	95274578	2208	protein_coding	GTP_binding_protein_overexpressed_in_skeletal_muscle	32	67	60	23	31	16	0.796458	1.66796	1.47421	0.525379	0.756098	0.348442
ENSG00000254893	32.9677	10.6817	1.418	0.00013436	0.00051059	RP11-466P24.2	chr5	-	75465911	75470171	1938	pseudogene	-	25	31	31	11	12	14	0.708922	0.879263	0.867788	0.286274	0.333459	0.347363
ENSG00000164430	261.957	95.9616	1.4175	4.5246e-19	6.4574e-18	MB21D1	chr6	-	74123238	74161999	3182	protein_coding	Mab-21_domain_containing_1	232	225	234	102	99	132	4.00682	3.88681	3.98953	1.61675	1.67552	1.99473
ENSG00000167565	1259.42	466.734	1.4174	3.7486e-39	1.35e-37	SERTAD3	chr19	-	40946751	40950612	1734	protein_coding	SERTA_domain_containing_3	1039	1117	1167	565	429	628	32.929	35.4091	36.5113	16.434	13.3237	17.4149
ENSG00000166471	2401.3	895.602	1.4158	3.2664e-71	2.6381e-69	TMEM41B	chr11	-	9302201	9336327	3968	protein_coding	transmembrane_protein_41B	2225	2028	2080	1011	1020	1068	30.8156	28.0936	28.4379	12.8506	13.8434	12.9422
ENSG00000008516	57.9727	19.7013	1.4156	1.1109e-05	4.9718e-05	MMP25	chr16	+	3096682	3110727	3554	protein_coding	matrix_metallopeptidase_25	32	69	52	18	26	24	0.494817	1.06719	0.793765	0.255446	0.393977	0.324716
ENSG00000198576	8.31098	1.44831	1.4156	0.010148	0.02663	ARC	chr8	-	143692405	143696833	3948	protein_coding	activity-regulated_cytoskeleton-associated_protein	3	7	12	1	2	2	0.0417596	0.0974613	0.164896	0.0127752	0.0272815	0.0243592
ENSG00000162409	855.156	316.841	1.4145	1.0955e-29	2.7231e-28	PRKAA2	chr1	+	57110995	57181008	9347	protein_coding	protein_kinase_AMP-activated_alpha_2_catalytic_subunit	888	623	744	384	357	355	5.22099	3.66376	4.31824	2.07206	2.05689	1.82627
ENSG00000167460	18153.4	6790.1	1.4137	1.0296e-101	1.441e-99	TPM4	chr19	+	16177831	16213813	2672	protein_coding	tropomyosin_4	16716	15266	15897	8159	7297	8061	343.802	314.051	322.764	154.008	147.07	145.065
ENSG00000168994	1128.23	420.07	1.4132	1.2337e-46	5.7018e-45	PXDC1	chr6	-	3722848	3752260	2190	protein_coding	PX_domain_containing_1	999	977	1000	489	416	553	25.0688	24.5223	24.772	11.2618	10.2297	12.142
ENSG00000235837	10.6116	2.35891	1.413	0.007582	0.020542	AC073333.8	chr7	-	16735496	16759523	648	antisense	-	9	9	10	2	5	1	0.763273	0.763446	0.837203	0.155668	0.415538	0.0742053
ENSG00000219507	17.4337	4.9111	1.4126	0.0023712	0.007187	FTH1P8	chrX	+	147133753	147134266	514	pseudogene	ferritin_heavy_polypeptide_1_pseudogene_8	17	12	17	4	6	7	1.8176	1.2833	1.79429	0.392501	0.628642	0.654854
ENSG00000116273	716.79	266.383	1.4119	1.4987e-34	4.5241e-33	PHF13	chr1	+	6673745	6684093	3681	protein_coding	PHD_finger_protein_13	665	560	666	311	271	342	9.92814	8.36245	9.81554	4.26126	3.96478	4.46756
ENSG00000227154	4.91829	0.301249	1.4118	0.010687	0.027879	MKRNP2	chr6	+	35410821	35417643	792	pseudogene	-	3	4	6	0	1	0	0.208165	0.277617	0.410991	0	0.0679971	0
ENSG00000214049	41.6413	13.808	1.4105	6.358e-05	0.00025529	UCA1	chr19	+	15939757	15947130	2313	lincRNA	urothelial_cancer_associated_1_(non-protein_coding)	33	29	48	12	14	22	0.784062	0.689181	1.12583	0.261667	0.325963	0.457358
ENSG00000170315	10299.7	3850.6	1.4099	7.0703e-53	3.7861e-51	UBB	chr17	+	16284112	16286059	1225	protein_coding	ubiquitin_B	8140	9663	9372	4079	4885	4328	365.175	433.598	415.051	167.943	214.755	169.887
ENSG00000068831	4.16122	0	1.4085	0.008641	0.023094	RASGRP2	chr11	-	64494383	64512928	2983	protein_coding	RAS_guanyl_releasing_protein_2_(calcium_and_DAG-regulated)	2	4	5	0	0	0	0.0368459	0.0737085	0.0909332	0	0	0
ENSG00000109519	1625.15	609.015	1.408	1.2856e-64	9.0478e-63	GRPEL1	chr4	-	7060633	7069924	2775	protein_coding	GrpE-like_1_mitochondrial_(E._coli)	1470	1423	1393	713	664	732	29.1116	28.1873	27.2329	12.959	12.8861	12.684
ENSG00000162889	4140.43	1553.94	1.407	2.8276e-77	2.542e-75	MAPKAPK2	chr1	+	206858289	206907628	2961	protein_coding	mitogen-activated_protein_kinase-activated_protein_kinase_2	3715	3553	3653	1762	1625	2001	68.9497	65.9581	66.9294	30.0131	29.555	32.4951
ENSG00000149289	700.998	261.802	1.4055	7.152e-36	2.3181e-34	ZC3H12C	chr11	+	109964087	110042566	9542	protein_coding	zinc_finger_CCCH-type_containing_12C	655	567	627	308	267	333	3.77237	3.26629	3.56479	1.628	1.50691	1.67809
ENSG00000167977	1460.38	547.515	1.4053	1.9432e-53	1.0566e-51	KCTD5	chr16	+	2732476	2759031	2482	protein_coding	potassium_channel_tetramerisation_domain_containing_5	1371	1248	1232	636	573	689	30.3562	27.6391	26.9287	12.9241	12.4328	13.3483
ENSG00000175105	604.44	225.991	1.4049	2.9534e-34	8.8612e-33	ZNF654	chr3	+	88188254	88193815	4966	protein_coding	zinc_finger_protein_654	558	521	515	265	267	249	6.17504	5.7669	5.62608	2.69143	2.89548	2.41103
ENSG00000105173	101.257	36.2979	1.4048	6.8986e-09	4.5681e-08	CCNE1	chr19	+	30302805	30315215	2043	protein_coding	cyclin_E1	90	94	83	32	39	55	2.42095	2.52913	2.20402	0.789997	1.02804	1.29451
ENSG00000188997	428.45	158.648	1.4048	7.3991e-21	1.1881e-19	KCTD21	chr11	-	77882295	77899868	3585	protein_coding	potassium_channel_tetramerisation_domain_containing_21	414	337	379	199	135	218	6.34634	5.16716	5.7353	2.79967	2.02796	2.924
ENSG00000156755	91.5507	32.0968	1.4046	9.4916e-07	4.9275e-06	IGKV1OR-2	chr9	-	69777099	69777953	350	IG_V_pseudogene	immunoglobulin_kappa_variable_1/OR-2_(pseudogene)	98	94	49	50	33	28	15.3876	14.7629	7.59511	7.20519	5.07763	3.8468
ENSG00000008405	1492.61	560.646	1.4045	2.6412e-63	1.8224e-61	CRY1	chr12	-	107385142	107487607	3834	protein_coding	cryptochrome_1_(photolyase-like)	1311	1317	1309	662	603	677	18.7916	18.8819	18.5222	8.70862	8.46994	8.49075
ENSG00000259295	61.0321	21.2907	1.4035	1.66e-06	8.3689e-06	RP11-561C5.3	chr15	+	85734669	85757136	7790	pseudogene	-	47	61	53	24	20	30	0.331568	0.430431	0.3691	0.155388	0.138264	0.18518
ENSG00000122958	2743.14	1031.74	1.4031	3.4573e-66	2.5498e-64	VPS26A	chr10	+	70883268	70932617	3229	protein_coding	vacuolar_protein_sorting_26_homolog_A_(S._pombe)	2606	2275	2353	1238	1114	1221	44.3526	38.7279	39.533	19.3373	18.5794	18.1827
ENSG00000152409	1832.02	689.052	1.3993	2.1848e-43	9.1682e-42	JMY	chr5	+	78532012	78623038	9042	protein_coding	junction_mediating_and_regulatory_protein_p53_cofactor	1821	1435	1575	839	795	748	11.0677	8.72366	9.44978	4.67995	4.73498	3.97784
ENSG00000213430	20.5055	6.03657	1.3992	0.0018013	0.005601	HSPD1P1	chr5	+	21882694	21884421	1726	pseudogene	heat_shock_60kDa_protein_1_(chaperonin)_pseudogene_1	20	22	12	5	6	10	0.636798	0.700637	0.377178	0.146108	0.187209	0.278592
ENSG00000059145	932.42	351.455	1.3959	4.1091e-42	1.6539e-40	UNKL	chr16	-	1413206	1464752	5078	protein_coding	unkempt_homolog_(Drosophila)-like	866	792	801	371	410	435	9.37211	8.57321	8.55747	3.68489	4.34817	4.11914
ENSG00000179361	536.908	201.955	1.3953	2.4781e-33	7.2156e-32	ARID3B	chr15	+	74833518	74890472	4271	protein_coding	AT_rich_interactive_domain_3B_(BRIGHT-like)	477	480	459	233	226	240	6.13763	6.17764	5.83027	2.7515	2.84967	2.70204
ENSG00000184226	40.1507	13.6136	1.3953	5.0924e-05	0.00020765	PCDH9	chr13	-	66876967	67804468	6226	protein_coding	protocadherin_9	30	35	41	15	17	15	0.264804	0.309008	0.357257	0.121514	0.147047	0.115849
ENSG00000244300	5.68828	0.55931	1.3953	0.012401	0.031853	RP11-475N22.4	chr3	+	128208055	128221191	1578	processed_transcript	-	6	4	5	0	0	2	0.208957	0.139336	0.171897	0	0	0.0609442
ENSG00000179562	995.489	375.642	1.3942	2.2183e-43	9.2932e-42	GCC1	chr7	-	127220672	127233665	4149	protein_coding	GRIP_and_coiled-coil_domain_containing_1	958	827	840	438	408	455	12.6892	10.9565	10.9835	5.32444	5.29581	5.27324
ENSG00000178146	12.1107	2.88084	1.3939	0.0073119	0.019881	RP1-232L22__B.1	chrX	-	101033942	101035511	1570	pseudogene	-	11	6	15	6	2	2	0.385039	0.210069	0.518319	0.19275	0.0686034	0.0612548
ENSG00000157193	880.751	332.14	1.3928	1.3929e-35	4.433e-34	LRP8	chr1	-	53711217	53793742	4467	protein_coding	low_density_lipoprotein_receptor-related_protein_8_apolipoprotein_e_receptor	881	722	719	400	374	375	10.8386	8.88449	8.7321	4.51635	4.5089	4.03669
ENSG00000262172	14.4254	3.81407	1.3926	0.0050576	0.014279	CTD-2529O21.1	chr17	-	77965743	77966640	443	sense_intronic	-	13	16	9	4	7	2	1.61269	1.98531	1.10216	0.455407	0.850961	0.217088
ENSG00000102034	1212.1	458.271	1.3925	2.2937e-46	1.0581e-44	ELF4	chrX	-	129198849	129244691	4165	protein_coding	E74-like_factor_4_(ets_domain_transcription_factor)	1174	1011	1011	525	516	545	15.4905	13.3428	13.1687	6.35752	6.67191	6.29204
ENSG00000106089	633.589	238.961	1.3904	1.2194e-31	3.3181e-30	STX1A	chr7	-	73113536	73134002	2095	protein_coding	syntaxin_1A_(brain)	511	557	604	249	264	315	13.4045	14.6144	15.6408	5.99458	6.78633	7.22997
ENSG00000107815	729.573	274.775	1.3894	1.3991e-26	3.0206e-25	C10orf2	chr10	+	102747124	102754158	3175	protein_coding	chromosome_10_open_reading_frame_2	759	518	647	314	309	328	13.1374	8.96803	11.0552	4.98804	5.24119	4.96752
ENSG00000008513	1240.54	469.169	1.3889	3.1701e-36	1.0329e-34	ST3GAL1	chr8	-	134467091	134584183	6967	protein_coding	ST3_beta-galactoside_alpha-23-sialyltransferase_1	1265	952	1054	511	533	580	9.97831	7.51108	8.2073	3.69929	4.12	4.00306
ENSG00000241635	148.215	54.8027	1.3886	7.6602e-12	6.5587e-11	UGT1A1	chr2	+	234668894	234681945	3389	protein_coding	UDP_glucuronosyltransferase_1_family_polypeptide_A1	128	129	134	70	68	51	2.07563	2.09233	2.14506	1.04177	1.08057	0.723616
ENSG00000269952	15.5363	4.30756	1.3884	0.0037448	0.010883	RP11-324I22.3	chr10	+	35499344	35499678	335	sense_intronic	-	13	13	15	7	3	5	2.13261	2.13309	2.42914	1.05389	0.482272	0.717687
ENSG00000269657	69.6969	24.7936	1.3876	8.8531e-07	4.6125e-06	AC079210.1	chr17	+	66539369	66542970	3602	protein_coding	Uncharacterized_protein;_cDNA_FLJ45097_fis_clone_BRAWH3031054_	49	65	70	36	23	27	0.747592	0.991929	1.05429	0.504083	0.343874	0.360437
ENSG00000235586	22.7819	6.92557	1.3865	0.001542	0.0048516	AC011247.3	chr2	+	38828740	38829320	233	antisense	-	30	14	16	6	8	10	7.07583	3.30281	3.72537	1.29879	1.84905	2.06373
ENSG00000113504	4826.13	1840.74	1.3847	6.4812e-84	6.8787e-82	SLC12A7	chr5	-	1050499	1112150	5272	protein_coding	solute_carrier_family_12_(potassium/chloride_transporters)_member_7	4321	4277	4130	2060	2004	2313	45.0424	44.5938	42.4992	19.7077	20.4709	21.0965
ENSG00000118137	7.21448	1.13232	1.3846	0.012744	0.032574	APOA1	chr11	-	116706467	116708666	1227	protein_coding	apolipoprotein_A-I	6	9	4	2	0	2	0.268732	0.403189	0.176857	0.0822108	0	0.0783782
ENSG00000010438	38.3107	13.0111	1.3835	8.2708e-05	0.00032603	PRSS3	chr9	+	33750515	33799230	966	protein_coding	protease_serine_3	31	41	29	15	15	15	1.76359	2.33302	1.62865	0.783173	0.836237	0.746662
ENSG00000106070	931.917	354.236	1.3826	5.589e-38	1.9309e-36	GRB10	chr7	-	50657760	50861159	5432	protein_coding	growth_factor_receptor-bound_protein_10	902	720	836	416	395	415	9.12555	7.28591	8.34934	3.86258	3.91609	3.67365
ENSG00000229668	6.44827	0.867409	1.3825	0.013311	0.033844	RP11-317F20.2	chr10	-	116261756	116262106	351	pseudogene	-	9	2	6	1	1	1	1.40912	0.313209	0.927363	0.143693	0.153429	0.136994
ENSG00000115541	825.522	311.723	1.3823	1.4791e-22	2.6044e-21	HSPE1	chr2	+	198364718	198368181	950	protein_coding	heat_shock_10kDa_protein_1_(chaperonin_10)	546	843	790	312	363	404	31.585	48.777	45.1138	16.5644	20.5778	20.4488
ENSG00000180398	1760.27	671.564	1.3812	1.621e-55	9.1794e-54	MCFD2	chr2	-	47129009	47168994	4210	protein_coding	multiple_coagulation_factor_deficiency_2	1647	1422	1574	793	712	822	21.4993	18.5664	20.2828	9.50024	9.10779	9.38857
ENSG00000260082	24.9867	7.84882	1.3806	0.0011067	0.0035829	RP11-2C24.5	chr16	-	30832389	30833431	600	pseudogene	-	15	24	27	12	10	5	1.37389	2.19873	2.44128	1.00873	0.897561	0.400708
ENSG00000105887	1679.25	637.162	1.3805	3.6035e-28	8.4057e-27	MTPN	chr7	-	135611509	135662101	3738	protein_coding	myotrophin	1786	1250	1391	833	725	644	26.2576	18.3815	20.188	11.2396	10.4451	8.28431
ENSG00000221926	1969.01	750.935	1.3795	8.5157e-46	3.8419e-44	TRIM16	chr17	-	15531274	15587625	3206	protein_coding	tripartite_motif_containing_16	1689	1757	1748	807	757	1043	28.952	30.1245	29.579	12.6956	12.7159	15.6434
ENSG00000171471	12.1336	2.90452	1.3781	0.0083355	0.022343	MAP1LC3B2	chr12	+	116997186	117014425	832	protein_coding	microtubule-associated_protein_1_light_chain_3_beta_2	13	8	11	0	5	5	0.858682	0.52854	0.717258	0	0.32364	0.288972
ENSG00000241933	8.36416	1.44727	1.378	0.012778	0.032642	RP11-755B10.3	chr3	+	57678932	57682323	2919	processed_transcript	-	12	6	4	4	1	0	0.225922	0.112987	0.0743416	0.0691146	0.0184494	0
ENSG00000033867	816.787	309.898	1.3774	9.1787e-24	1.7246e-22	SLC4A7	chr3	-	27414214	27525911	7757	protein_coding	solute_carrier_family_4_sodium_bicarbonate_cotransporter_member_7	886	608	659	372	376	322	6.277	4.30845	4.6089	2.41876	2.61041	1.99605
ENSG00000135409	4.90828	0.279655	1.3771	0.012433	0.031925	AMHR2	chr12	+	53817639	53825318	2162	protein_coding	anti-Mullerian_hormone_receptor_type_II	3	2	8	0	0	1	0.0762567	0.0508494	0.200743	0	0	0.022241
ENSG00000226594	148.633	55.4789	1.3769	1.8559e-12	1.6838e-11	RP11-550C4.6	chr6	-	47697563	47708477	197	lincRNA	-	137	126	129	62	63	67	38.2179	35.1573	35.5246	15.8734	17.2222	16.3538
ENSG00000109971	53198.7	20418	1.3763	1.9153e-90	2.3241e-88	HSPA8	chr11	-	122928197	122933938	2463	protein_coding	heat_shock_70kDa_protein_8	46437	46167	47731	24468	20759	25582	1036.12	1030.33	1051.34	501.046	453.897	499.436
ENSG00000253746	4.90682	0.286505	1.375	0.012576	0.032233	RP11-527N22.2	chr8	-	37262957	37264242	578	lincRNA	-	2	3	8	1	0	0	0.190158	0.285302	0.750875	0.0872601	0	0
ENSG00000123983	6315.44	2426.08	1.3743	2.6011e-79	2.4362e-77	ACSL3	chr2	+	223725652	223809357	5679	protein_coding	acyl-CoA_synthetase_long-chain_family_member_3	5725	5339	5594	3024	2541	2840	55.4008	51.6772	53.4388	26.8568	24.0962	24.0467
ENSG00000267931	4.18562	0	1.3739	0.010045	0.026394	STMN1P1	chr12	-	31900809	31901031	223	processed_transcript	stathmin_1_pseudogene_1	5	5	1	0	0	0	1.23219	1.23247	0.243277	0	0	0
ENSG00000101166	3113.54	1195.37	1.3734	8.2327e-62	5.481e-60	SLMO2	chr20	-	57608200	57617964	2626	protein_coding	slowmo_homolog_2_(Drosophila)	2980	2538	2693	1450	1294	1395	62.364	53.1261	55.6349	27.8495	26.5372	25.544
ENSG00000125772	3411.46	1310.12	1.3733	9.4027e-62	6.243e-60	GPCPD1	chr20	-	5525085	5591672	6649	protein_coding	glycerophosphocholine_phosphodiesterase_GDE1_homolog_(S._cerevisiae)	3116	2724	3160	1584	1489	1458	25.7545	22.5197	25.7832	12.0155	12.0602	10.5441
ENSG00000211896	6.08773	0.279655	1.3732	0.012033	0.031041	IGHG1	chr14	-	106202680	106209408	2619	IG_C_gene	immunoglobulin_heavy_constant_gamma_1_(G1m_marker)	2	14	0	0	0	1	0.0419669	0.293835	0	0	0	0.0183601
ENSG00000245466	339.513	128.534	1.3732	2.9103e-19	4.2047e-18	CTD-2540L5.6	chr14	-	71075515	71108015	2941	lincRNA	-	348	274	273	143	131	172	6.50274	5.12114	5.03586	2.45236	2.39879	2.81218
ENSG00000102010	63.6429	22.8628	1.3725	1.8611e-06	9.3179e-06	BMX	chrX	+	15482369	15574652	2598	protein_coding	BMX_non-receptor_tyrosine_kinase	53	50	65	21	29	29	1.12111	1.05789	1.35731	0.407684	0.601138	0.536746
ENSG00000187763	7.20155	1.12547	1.3725	0.013637	0.034585	OR2B7P	chr6	+	28014212	28015145	934	pseudogene	olfactory_receptor_family_2_subfamily_B_member_7_pseudogene	4	9	6	1	0	3	0.235356	0.529672	0.348506	0.0540004	0	0.154449
ENSG00000110324	9.47774	1.97814	1.3716	0.011142	0.028954	IL10RA	chr11	+	117857063	117872196	5155	protein_coding	interleukin_10_receptor_alpha	7	10	8	3	0	4	0.0746245	0.106631	0.0841913	0.0293519	0	0.0373114
ENSG00000067715	32.1748	10.6944	1.3714	0.00034633	0.0012312	SYT1	chr12	+	79257773	79845788	4808	protein_coding	synaptotagmin_I	20	29	36	16	11	10	0.228601	0.331547	0.406204	0.167841	0.123209	0.10001
ENSG00000255074	6.4662	0.867409	1.3701	0.014184	0.035802	RP11-140L24.3	chr11	+	14462333	14463223	512	pseudogene	-	11	3	3	1	1	1	1.18069	0.322079	0.317876	0.0985085	0.105183	0.093916
ENSG00000127774	15.5649	4.35179	1.3697	0.0046629	0.013274	EMC6	chr17	+	3572109	3572962	762	protein_coding	ER_membrane_protein_complex_subunit_6	12	20	9	4	6	5	0.865443	1.44273	0.640757	0.264758	0.424045	0.315518
ENSG00000150961	2395.73	920.239	1.3694	9.3403e-44	3.9737e-42	SEC24D	chr4	-	119643978	119759838	4065	protein_coding	SEC24_family_member_D_(S._cerevisiae)	2417	1867	2033	1135	969	1084	32.676	25.2461	27.132	14.0825	12.8374	12.8227
ENSG00000181220	1113.49	427.449	1.3694	8.2206e-41	3.1395e-39	ZNF746	chr7	-	149169885	149194908	5051	protein_coding	zinc_finger_protein_746	1099	902	935	501	469	510	11.9573	9.81613	10.0425	5.00269	5.00047	4.85515
ENSG00000140522	10.9675	2.59433	1.3671	0.0093296	0.024714	RLBP1	chr15	-	89753100	89764982	1810	protein_coding	retinaldehyde_binding_protein_1	6	9	14	5	2	2	0.182173	0.273322	0.419619	0.139327	0.0595068	0.0531326
ENSG00000157168	163.438	61.5117	1.3671	3.8116e-12	3.3557e-11	NRG1	chr8	+	31496902	32622548	3127	protein_coding	neuregulin_1	153	139	139	60	84	68	2.68891	2.44342	2.41153	0.967758	1.44666	1.04566
ENSG00000105656	559.154	214.421	1.3656	5.1272e-28	1.1837e-26	ELL	chr19	-	18553473	18632937	4027	protein_coding	elongation_factor_RNA_polymerase_II	531	431	513	269	235	238	7.24645	5.88311	6.91101	3.3691	3.14269	2.84188
ENSG00000145685	826.864	317.847	1.3653	6.4069e-35	1.9532e-33	LHFPL2	chr5	-	77781038	78065844	5043	protein_coding	lipoma_HMGIC_fusion_partner-like_2	820	682	678	374	342	385	8.93588	7.43373	7.29368	3.74047	3.65218	3.67098
ENSG00000258441	542.919	208.07	1.3652	4.5425e-26	9.6213e-25	LINC00641	chr14	-	21668238	21675059	5425	processed_transcript	long_intergenic_non-protein_coding_RNA_641	396	511	526	240	235	245	4.01151	5.17764	5.26007	2.23129	2.33283	2.17158
ENSG00000128272	18684.1	7222.72	1.3647	1.784e-71	1.4504e-69	ATF4	chr22	+	39915700	39918691	2019	protein_coding	activating_transcription_factor_4_(tax-responsive_enhancer_element_B67)	15573	16461	17263	8484	7245	9331	423.885	448.158	463.859	211.938	193.249	222.229
ENSG00000162702	394.448	150.693	1.3643	5.9503e-20	8.9812e-19	ZNF281	chr1	-	200375827	200379184	3132	protein_coding	zinc_finger_protein_281	404	305	331	177	188	155	7.08879	5.3529	5.7334	2.85033	3.2326	2.37969
ENSG00000130340	1659.04	640.374	1.3642	8.235e-52	4.3068e-50	SNX9	chr6	+	158244296	158366109	4198	protein_coding	sorting_nexin_9	1563	1400	1412	800	677	741	20.4611	18.3314	18.2473	9.6115	8.68484	8.48761
ENSG00000012660	6039.43	2340.51	1.3626	4.41e-90	5.3251e-88	ELOVL5	chr6	-	53132196	53213947	3070	protein_coding	ELOVL_fatty_acid_elongase_5	5173	5268	5492	2826	2604	2669	92.6011	94.3232	97.0505	46.4277	45.6791	41.8042
ENSG00000260177	4.91536	0.279655	1.3624	0.013263	0.033736	RP4-536B24.3	chr16	-	87813740	87840082	756	processed_transcript	-	1	6	6	0	0	1	0.0726926	0.436255	0.430562	0	0	0.0636045
ENSG00000163602	1529.71	591.098	1.3614	5.9849e-45	2.6468e-43	RYBP	chr3	-	72423744	72496069	4744	protein_coding	RING1_and_YY1_binding_protein	1375	1222	1439	761	622	664	15.9283	14.1592	16.4559	8.09065	7.06092	6.73028
ENSG00000056277	266.936	101.956	1.3599	6.2761e-17	7.8917e-16	ZNF280C	chrX	-	129336685	129402873	4634	protein_coding	zinc_finger_protein_280C	253	218	233	132	121	99	3.00038	2.5859	2.72776	1.43668	1.40619	1.02728
ENSG00000173812	20186.2	7821.77	1.3598	5.1614e-58	3.2025e-56	EIF1	chr17	+	39845137	39848920	2330	protein_coding	eukaryotic_translation_initiation_factor_1	16839	17488	18937	8695	7853	10602	397.166	412.568	440.921	188.216	181.508	218.797
ENSG00000228323	19.3166	5.85014	1.3596	0.0028866	0.0086013	AC008753.6	chr19	-	54357835	54372361	439	antisense	-	18	12	21	6	10	4	2.25331	1.50255	2.59514	0.689335	1.22674	0.438132
ENSG00000261003	15.9187	4.60195	1.3584	0.0041497	0.011946	RP1-140C12.2	chr6	+	170723227	170728413	5187	sense_overlapping	-	11	17	14	6	4	6	0.116544	0.180154	0.146426	0.0583416	0.0415297	0.0556218
ENSG00000023287	3050.62	1184.09	1.3579	7.3017e-60	4.7208e-58	RB1CC1	chr8	-	53535016	53658403	6635	protein_coding	RB1-inducible_coiled-coil_1	2878	2547	2620	1429	1361	1304	23.8376	21.1008	21.4223	10.8626	11.0467	9.45032
ENSG00000162496	8168.91	3176.74	1.3571	1.1497e-84	1.2421e-82	DHRS3	chr1	-	12627939	12677737	1723	protein_coding	dehydrogenase/reductase_(SDR_family)_member_3	7056	7193	7300	3700	3288	4027	225.053	229.475	229.849	108.308	102.769	112.384
ENSG00000118454	1203.08	466.031	1.3565	7.1206e-41	2.7236e-39	ANKRD13C	chr1	-	70726271	70820417	4069	protein_coding	ankyrin_repeat_domain_13C	1168	1016	988	581	482	552	15.7749	13.7252	13.1727	7.20165	6.37932	6.52321
ENSG00000179674	31.4698	10.3884	1.3561	0.00067943	0.0022886	ARL14	chr3	+	160394948	160396233	1286	protein_coding	ADP-ribosylation_factor-like_14	17	42	24	9	12	15	0.726474	1.79523	1.01246	0.352976	0.502523	0.560867
ENSG00000128917	17.8152	5.26923	1.3542	0.003926	0.011354	DLL4	chr15	+	41221538	41231237	3339	protein_coding	delta-like_4_(Drosophila)	11	21	15	6	9	3	0.181046	0.345712	0.243714	0.0906313	0.145158	0.0432031
ENSG00000115419	1450.29	564.37	1.3532	2.3586e-51	1.218e-49	GLS	chr2	+	191745553	191830278	4834	protein_coding	glutaminase	1229	1214	1384	665	645	642	13.972	13.8046	15.5323	6.93839	7.18569	6.38613
ENSG00000185479	913.545	340.037	1.3531	3.3465e-08	2.0526e-07	KRT6B	chr12	-	52840435	52845910	2282	protein_coding	keratin_6B	849	867	692	332	308	544	20.4458	20.884	16.4511	7.3378	7.26859	11.4629
ENSG00000114416	4140.47	1615.24	1.3524	2.0115e-80	1.9205e-78	FXR1	chr3	+	180585929	180694950	3277	protein_coding	fragile_X_mental_retardation_autosomal_homolog_1	3682	3529	3711	1976	1728	1890	61.7475	59.1952	61.4356	30.4126	28.3977	27.7329
ENSG00000249992	43.9889	15.5328	1.3509	4.7806e-05	0.00019575	TMEM158	chr3	-	45265958	45267770	1813	protein_coding	transmembrane_protein_158_(gene/pseudogene)	37	43	36	22	13	19	1.12154	1.30371	1.07724	0.612024	0.386154	0.503925
ENSG00000213953	5.30651	0.580904	1.3504	0.015507	0.038757	AC018867.1	chr2	+	187361840	187365393	57	protein_coding	Uncharacterized_protein_	5	4	5	0	1	1	4.82067	3.85741	4.75884	0	0.944801	0.843597
ENSG00000198455	471.052	182.142	1.3493	4.4631e-22	7.6613e-21	ZXDB	chrX	+	57618269	57623906	5638	protein_coding	zinc_finger_X-linked_duplicated_B	485	359	398	230	203	197	4.72747	3.5001	3.82969	2.05753	1.93904	1.68016
ENSG00000225113	12.9121	3.46278	1.3486	0.0072965	0.019843	RP5-1160K1.3	chr1	+	110138847	110140403	596	antisense	-	15	11	8	3	4	5	1.38311	1.01451	0.728198	0.253874	0.361434	0.403398
ENSG00000213111	6.81625	1.14706	1.3483	0.015233	0.038168	COX5BP2	chr6	-	136355169	136356293	1125	pseudogene	cytochrome_c_oxidase_subunit_Vb_pseudogene_2	4	7	7	1	1	2	0.195398	0.342024	0.33756	0.0448323	0.0478699	0.0854845
ENSG00000104415	4.90182	0.286505	1.3475	0.014196	0.03583	WISP1	chr8	+	134203282	134242587	3844	protein_coding	WNT1_inducible_signaling_pathway_protein_1	2	2	9	1	0	0	0.0285929	0.0285995	0.127018	0.0131208	0	0
ENSG00000157680	23.1146	7.48384	1.347	0.0012845	0.0041109	DGKI	chr7	-	137073563	137531838	5148	protein_coding	diacylglycerol_kinase_iota	18	21	22	9	7	10	0.192153	0.224229	0.231841	0.0881754	0.0732276	0.0934052
ENSG00000164076	6.42156	0.867409	1.3464	0.015969	0.039794	CAMKV	chr3	-	49895421	49907655	3314	protein_coding	CaM_kinase-like_vesicle-associated	1	7	9	1	1	1	0.0165829	0.116107	0.147332	0.0152192	0.0162504	0.0145097
ENSG00000135069	2059.35	803.248	1.3462	7.2243e-39	2.5642e-37	PSAT1	chr9	+	80912059	80945009	2188	protein_coding	phosphoserine_aminotransferase_1	1973	1594	1865	1051	784	951	49.5555	40.0454	46.2421	24.227	19.2967	20.8998
ENSG00000203711	132.548	50.0906	1.3462	7.4559e-10	5.3718e-09	C6orf99	chr6	+	159290954	159331385	1018	protein_coding	chromosome_6_open_reading_frame_99	98	112	140	67	45	62	5.29042	6.04758	7.46081	3.31948	2.38057	2.92856
ENSG00000153767	544.838	211.718	1.3456	6.2949e-28	1.4478e-26	GTF2E1	chr3	+	120461484	120501916	3012	protein_coding	general_transcription_factor_IIE_polypeptide_1_alpha_56kDa	504	455	478	261	203	271	9.19576	8.30362	8.60952	4.37048	3.62958	4.32637
ENSG00000170606	5921.53	2324.48	1.3443	6.1293e-93	7.6253e-91	HSPA4	chr5	+	132387654	132442141	4825	protein_coding	heat_shock_70kDa_protein_4	5055	5259	5307	2665	2534	2852	57.5753	59.9124	59.6702	27.8576	28.2829	28.4225
ENSG00000267196	8.34538	1.72007	1.3433	0.013753	0.034841	RP11-813F20.4	chr18	-	47496091	47497327	375	sense_intronic	-	6	10	6	3	1	2	0.87929	1.46582	0.868012	0.403491	0.14361	0.256453
ENSG00000105976	3887.93	1520.12	1.3431	3.6053e-39	1.3022e-37	MET	chr7	+	116312444	116438440	6635	protein_coding	met_proto-oncogene_(hepatocyte_growth_factor_receptor)	4002	3123	3124	1683	1586	2003	33.1473	25.8727	25.5432	12.7934	12.8729	14.5161
ENSG00000254968	11.3672	2.92507	1.3429	0.009243	0.024516	RP11-65M17.3	chr11	+	112263841	112492452	855	lincRNA	-	9	10	11	3	5	2	0.57848	0.642902	0.697963	0.17697	0.314934	0.11248
ENSG00000110958	16025.6	6298.08	1.342	9.5038e-82	9.4398e-80	PTGES3	chr12	-	57057127	57082159	2928	protein_coding	prostaglandin_E_synthase_3_(cytosolic)	13102	14342	14840	7626	6606	7592	245.911	269.246	274.959	131.362	121.502	124.679
ENSG00000223552	4.55592	0.286505	1.3412	0.014855	0.037335	RP11-24F11.2	chr3	-	46406446	46448550	656	antisense	-	5	4	3	1	0	0	0.418869	0.335172	0.248098	0.0768847	0	0
ENSG00000147650	149.405	57.13	1.3411	1.2108e-11	1.0207e-10	LRP12	chr8	-	105501459	105601252	5008	protein_coding	low_density_lipoprotein_receptor-related_protein_12	138	129	127	77	57	64	1.51435	1.41591	1.37577	0.775479	0.612951	0.614505
ENSG00000011422	609.645	236.389	1.3407	2.3027e-19	3.3406e-18	PLAUR	chr19	-	44150247	44174699	1610	protein_coding	plasminogen_activator_urokinase_receptor	477	616	515	232	228	362	16.2819	21.0313	17.3535	7.26785	7.62648	10.8117
ENSG00000105642	8.35184	1.72797	1.3393	0.01409	0.035587	CTB-52I2.8	chr19	+	18062111	18109930	2657	pseudogene	-	7	10	5	1	2	3	0.144783	0.20688	0.10209	0.0189824	0.0405372	0.0542924
ENSG00000105369	6.41802	0.889002	1.3372	0.016707	0.041403	CD79A	chr19	+	42381190	42385439	1258	protein_coding	CD79a_molecule_immunoglobulin-associated_alpha	2	5	10	1	2	0	0.0873698	0.218474	0.431246	0.0400925	0.0856179	0
ENSG00000237264	14.4204	4.08583	1.3368	0.006511	0.017914	FTH1P11	chr8	-	82433917	82434467	551	pseudogene	ferritin_heavy_polypeptide_1_pseudogene_11	13	15	10	6	6	2	1.29659	1.49641	0.984587	0.549216	0.586428	0.174537
ENSG00000179520	4.54799	0.301249	1.3364	0.015234	0.038168	SLC17A8	chr12	+	100750857	100815837	3983	protein_coding	solute_carrier_family_17_(sodium-dependent_inorganic_phosphate_cotransporter)_member_8	3	5	4	0	1	0	0.0413926	0.0690034	0.0544823	0	0.0135209	0
ENSG00000198113	1651.83	649.392	1.3359	6.8631e-40	2.5423e-38	TOR4A	chr9	+	140172201	140177093	4148	protein_coding	torsin_family_4_member_A	1646	1278	1432	712	747	788	21.8074	16.9357	18.7288	8.65735	9.69834	9.13476
ENSG00000249628	19.3346	6.05712	1.3358	0.0027328	0.0081855	RP3-340I3.1	chr12	-	1609691	1616484	2417	lincRNA	-	20	13	18	8	6	7	0.454743	0.29565	0.404019	0.166939	0.133687	0.139262
ENSG00000254317	15.9231	4.69622	1.334	0.0053498	0.015021	RP11-473O4.5	chr8	+	130844547	130856750	917	antisense	-	14	14	14	4	9	3	0.839017	0.839208	0.828256	0.220006	0.528553	0.157312
ENSG00000137309	10977.7	4335.8	1.3337	2.7158e-67	2.0458e-65	HMGA1	chr6	+	34204650	34214008	2159	protein_coding	high_mobility_group_AT-hook_1	10369	9294	9285	4903	4559	5570	263.935	236.625	233.311	114.539	113.719	124.054
ENSG00000255299	4.55738	0.279655	1.3332	0.015346	0.038416	RP11-655C2.3	chr11	-	58265361	58273231	585	lincRNA	-	6	3	3	0	0	1	0.563648	0.281888	0.278209	0	0	0.0821966
ENSG00000260637	10.5922	2.57378	1.3332	0.011398	0.029549	RP11-46C24.5	chr16	-	89323587	89333938	555	lincRNA	-	6	9	13	2	2	5	0.594115	0.891375	1.27074	0.181753	0.194067	0.433198
ENSG00000259523	31.4467	10.6649	1.333	0.00066758	0.0022514	RP11-680F8.3	chr15	+	30114834	30116284	1451	antisense	-	32	18	33	18	9	10	1.21198	0.681893	1.23382	0.625675	0.334034	0.331392
ENSG00000110851	1306.39	514.892	1.3329	1.2571e-41	4.9865e-40	PRDM4	chr12	-	108126643	108155049	4210	protein_coding	PR_domain_containing_4	1267	1059	1119	628	580	573	16.5389	13.8269	14.4196	7.52352	7.41927	6.54459
ENSG00000163914	3.79239	0	1.3328	0.012133	0.031252	RHO	chr3	+	129247483	129254012	2592	protein_coding	rhodopsin	3	4	3	0	0	0	0.0636061	0.0848274	0.0627902	0	0	0
ENSG00000267501	4.55299	0.279655	1.3327	0.015382	0.038487	RP11-108P20.2	chr18	-	56422091	56425074	740	lincRNA	-	3	6	3	0	0	1	0.222793	0.445688	0.219935	0	0	0.0649797
ENSG00000170961	34.918	12.1869	1.3324	0.00028417	0.001024	HAS2	chr8	-	122624356	122653630	4190	protein_coding	hyaluronan_synthase_2	31	38	23	14	16	12	0.406593	0.498518	0.297796	0.168522	0.205646	0.137714
ENSG00000163273	5.31505	0.587754	1.3323	0.01688	0.041793	NPPC	chr2	-	232786530	232791113	1051	protein_coding	natriuretic_peptide_C	4	7	3	1	1	0	0.209156	0.366106	0.154855	0.0479889	0.0512404	0
ENSG00000256037	3.78739	0	1.332	0.012171	0.031338	MRPL40P1	chr12	+	67745216	67745819	604	pseudogene	mitochondrial_ribosomal_protein_L40_pseudogene_1	3	3	4	0	0	0	0.272958	0.273021	0.359277	0	0	0
ENSG00000168925	6.41448	0.889002	1.3315	0.017176	0.042445	CTRB1	chr16	+	75252898	75258822	858	protein_coding	chymotrypsinogen_B1	3	3	11	1	2	0	0.192153	0.192196	0.695522	0.0587836	0.125533	0
ENSG00000163950	1938	765.72	1.3314	3.4095e-55	1.9044e-53	SLBP	chr4	-	1694527	1714282	1977	protein_coding	stem-loop_binding_protein	1641	1697	1775	949	775	931	45.6157	47.1831	48.7077	24.2105	21.1111	22.644
ENSG00000165861	804.433	317.058	1.3308	2.665e-35	8.331e-34	ZFYVE1	chr14	-	73436159	73493920	4485	protein_coding	zinc_finger_FYVE_domain_containing_1	777	680	664	359	362	376	9.52074	8.33408	8.03177	4.03716	4.34672	4.03121
ENSG00000270022	23.8888	7.82723	1.3308	0.001614	0.0050648	RNU12	chr22	+	43011250	43011913	664	lincRNA	-	17	27	19	12	9	6	1.407	2.23515	1.55236	0.9115	0.729944	0.434503
ENSG00000006831	2353.74	931.085	1.3305	2.6416e-56	1.5567e-54	ADIPOR2	chr12	+	1797740	1897844	4018	protein_coding	adiponectin_receptor_2	2061	1961	2188	1163	1035	1023	28.189	26.8274	29.5422	14.5987	13.8722	12.2426
ENSG00000224470	1838.66	725.92	1.3304	1.295e-40	4.9229e-39	ATXN1L	chr16	+	71879894	71891231	7881	protein_coding	ataxin_1-like	1721	1541	1587	929	842	737	12.0008	10.7481	10.9245	5.94536	5.75369	4.49672
ENSG00000183016	4.17477	0	1.3296	0.012141	0.031265	IQCA1P1	chr7	-	150888067	150902582	2456	pseudogene	IQ_motif_containing_with_AAA_domain_1_pseudogene_1	1	8	2	0	0	0	0.0223761	0.179049	0.0441781	0	0	0
ENSG00000090520	4764.56	1887.61	1.3294	1.1355e-67	8.5797e-66	DNAJB11	chr3	+	186285192	186315061	4079	protein_coding	DnaJ_(Hsp40)_homolog_subfamily_B_member_11	3875	4248	4449	2144	2011	2387	52.2072	57.2456	59.1718	26.5103	26.5506	28.139
ENSG00000253307	23.9196	7.82038	1.3294	0.0017072	0.0053314	RP11-10J21.4	chr8	-	142262385	142263391	397	antisense	-	21	28	14	11	9	7	2.90697	3.87685	1.91312	1.39748	1.22086	0.847846
ENSG00000260710	16.3005	4.9248	1.3294	0.0044967	0.012847	RP11-616M22.7	chr16	-	1344552	1349167	320	lincRNA	-	12	17	14	6	6	5	2.06084	2.92018	2.37347	0.945681	1.00976	0.751328
ENSG00000217801	634.806	250.27	1.3277	8.5738e-30	2.1398e-28	RP11-465B22.3	chr1	+	995114	1004735	1220	pseudogene	-	488	605	582	292	269	306	21.9823	27.2588	25.8803	12.0716	11.8743	12.0607
ENSG00000165076	23.8588	7.84406	1.3275	0.0016809	0.0052539	PRSS37	chr7	-	141536086	141541287	1834	protein_coding	protease_serine_37	17	21	25	5	12	10	0.509403	0.629406	0.739514	0.137504	0.352369	0.262187
ENSG00000106299	3185.33	1257.57	1.3268	1.0661e-31	2.9081e-30	WASL	chr7	-	123321989	123389121	4435	protein_coding	Wiskott-Aldrich_syndrome-like	3372	2354	2672	1627	1321	1407	41.7836	29.1759	32.685	18.5028	16.0407	15.2549
ENSG00000176635	6.06358	0.889002	1.3263	0.017588	0.043343	HORMAD2	chr22	+	30476163	30573064	2187	protein_coding	HORMA_domain_containing_2	6	4	6	1	2	0	0.15077	0.100536	0.148836	0.0230619	0.0492489	0
ENSG00000146674	14649.8	5819.71	1.3257	2.434e-69	1.9094e-67	IGFBP3	chr7	-	45951949	45961473	2262	protein_coding	insulin-like_growth_factor_binding_protein_3	12714	13734	12185	6699	6051	7429	308.889	333.746	292.239	149.369	144.062	157.924
ENSG00000238290	10.2098	2.29993	1.3254	0.013989	0.035365	RP11-431K24.1	chr1	+	8086798	8182762	2044	lincRNA	-	8	5	14	6	1	1	0.215091	0.134462	0.37158	0.148052	0.0263472	0.023525
ENSG00000134108	2682.64	1065.12	1.325	5.7241e-58	3.5428e-56	ARL8B	chr3	+	5163905	5222596	3005	protein_coding	ADP-ribosylation_factor-like_8B	2486	2190	2400	1294	1101	1297	45.4641	40.06	43.3284	21.7187	19.7314	20.7542
ENSG00000175699	3.79885	0	1.3235	0.01261	0.032297	LINC00521	chr14	+	94463616	94478040	1937	processed_transcript	long_intergenic_non-protein_coding_RNA_521	4	4	2	0	0	0	0.113486	0.113512	0.0560152	0	0	0
ENSG00000065609	3.78885	0	1.3221	0.012689	0.032462	SNAP91	chr6	-	84262599	84419410	4726	protein_coding	synaptosomal-associated_protein_91kDa	4	2	4	0	0	0	0.0465134	0.023262	0.0459168	0	0	0
ENSG00000138829	391.648	154.718	1.3219	4.8049e-24	9.1822e-23	FBN2	chr5	-	127593601	127994878	11132	protein_coding	fibrillin_2	351	339	343	187	177	171	1.73279	1.67393	1.67158	0.847251	0.856279	0.73864
ENSG00000102539	3.78593	0	1.3216	0.012713	0.032508	MLNR	chr13	+	49794474	49796513	1390	protein_coding	motilin_receptor	2	4	4	0	0	0	0.0790729	0.158182	0.156117	0	0	0
ENSG00000242078	3.78593	0	1.3216	0.012713	0.032508	RP11-738B7.1	chr7	-	129423210	129425025	305	lincRNA	-	2	4	4	0	0	0	0.360365	0.720894	0.711485	0	0	0
ENSG00000158764	6.06419	0.845815	1.3208	0.018089	0.044438	ITLN2	chr1	-	160914815	160924589	1151	protein_coding	intelectin_2	3	8	5	1	0	2	0.143238	0.382055	0.235668	0.0438196	0	0.0835534
ENSG00000250548	6.06419	0.845815	1.3208	0.018089	0.044438	RP11-47I22.2	chr14	-	62023031	62037371	5103	lincRNA	-	3	8	5	1	0	2	0.0323078	0.0861739	0.0531557	0.00988367	0	0.0188458
ENSG00000155975	1150.05	457.239	1.32	3.2141e-41	1.2528e-39	VPS37A	chr8	+	17104080	17159936	4906	protein_coding	vacuolar_protein_sorting_37_homolog_A_(S._cerevisiae)	1092	1016	924	541	489	554	12.2323	11.3835	10.2176	5.56177	5.3678	5.4299
ENSG00000263847	36.7142	12.9111	1.319	0.00031221	0.0011182	RP11-143J12.3	chr18	-	9112402	9115875	544	antisense	-	24	31	42	13	11	21	2.42451	3.13238	4.18848	1.20528	1.08895	1.85622
ENSG00000183780	18.5854	5.8059	1.3183	0.0039383	0.011388	SLC35F3	chr1	+	234040679	234460262	2891	protein_coding	solute_carrier_family_35_member_F3	21	12	16	9	7	4	0.399193	0.228162	0.300246	0.157014	0.130396	0.0665306
ENSG00000100664	10543.4	4216.99	1.317	1.9874e-82	2.0147e-80	EIF5	chr14	+	103799881	103811362	5945	protein_coding	eukaryotic_translation_initiation_factor_5	9634	8818	9358	5148	4522	4934	89.0568	81.5322	85.3959	43.6747	40.9632	39.9077
ENSG00000224034	22.3396	7.28266	1.317	0.0024636	0.0074351	RP11-445P17.8	chr10	-	5307996	5313199	692	lincRNA	-	15	20	24	11	10	4	1.19123	1.58867	1.88153	0.801734	0.778232	0.277948
ENSG00000188786	2287.58	912.178	1.3167	1.0937e-42	4.4677e-41	MTF1	chr1	-	38275239	38325292	7972	protein_coding	metal-regulatory_transcription_factor_1	2287	1797	1948	1088	1038	1029	15.7656	12.3906	13.2565	6.88343	7.01206	6.20666
ENSG00000263045	5.29651	0.587754	1.3161	0.018181	0.044634	RP11-28B23.1	chr17	-	18889461	18889647	187	pseudogene	-	5	2	7	1	1	0	1.4694	0.587895	2.03078	0.269713	0.287988	0
ENSG00000243629	11.7604	3.15364	1.316	0.0099287	0.026124	RP11-6F2.4	chr3	-	156799456	156840793	2018	lincRNA	-	11	11	9	5	2	4	0.29956	0.299628	0.241951	0.124966	0.0533733	0.0953122
ENSG00000117000	970.776	387.042	1.3155	5.3999e-39	1.9278e-37	RLF	chr1	+	40627045	40706593	6246	protein_coding	rearranged_L-myc_fusion	880	789	892	485	403	453	7.74271	6.94362	7.74763	3.91637	3.47471	3.48743
ENSG00000161082	6.44449	0.903746	1.3155	0.018563	0.045449	CELF5	chr19	+	3224701	3297074	4268	protein_coding	CUGBP_Elav-like_family_member_5	3	9	5	0	3	0	0.0386286	0.115912	0.0635552	0	0.037854	0
ENSG00000233746	4.53652	0.301249	1.3155	0.016677	0.041342	LINC00656	chr20	-	23105705	23113258	1896	processed_transcript	long_intergenic_non-protein_coding_RNA_656	2	4	6	0	1	0	0.0579701	0.115967	0.17168	0	0.0284038	0
ENSG00000253930	53.1037	19.7218	1.3153	1.5661e-05	6.8804e-05	RP11-1149O23.2	chr8	+	23046792	23048188	637	antisense	-	49	49	42	21	26	21	4.22736	4.22832	3.57697	1.66274	2.19811	1.58522
ENSG00000227688	3.78239	0	1.315	0.013068	0.033307	HNRNPA3P2	chr20	+	35248806	35249826	662	pseudogene	heterogeneous_nuclear_ribonucleoprotein_A3_pseudogene_2	3	2	5	0	0	0	0.249044	0.166067	0.409749	0	0	0
ENSG00000226912	12.501	3.49123	1.3134	0.0089504	0.02383	ISCA2P1	chr22	-	27040853	27041300	448	pseudogene	iron-sulfur_cluster_assembly_2_homolog_(S._cerevisiae)_pseudogene_1	11	9	13	4	5	3	1.34936	1.10427	1.57424	0.450325	0.601045	0.321998
ENSG00000136738	884.825	352.881	1.3131	1.1467e-31	3.1245e-30	STAM	chr10	+	17686124	17757913	2972	protein_coding	signal_transducing_adaptor_molecule_(SH3_domain_and_ITAM_motif)_1	885	706	742	419	409	392	16.3646	13.0577	13.5444	7.11064	7.41122	6.3423
ENSG00000080371	1781.64	713.613	1.3121	9.1174e-53	4.8612e-51	RAB21	chr12	+	72148654	72184699	6180	protein_coding	RAB21_member_RAS_oncogene_family	1673	1458	1568	851	776	844	14.8771	12.9682	13.7646	6.9452	6.76221	6.56695
ENSG00000095794	684.421	273.333	1.3115	9.2091e-33	2.6044e-31	CREM	chr10	+	35415719	35501886	2658	protein_coding	cAMP_responsive_element_modulator	553	611	642	336	300	310	11.4336	12.6356	13.1035	6.3757	6.07829	5.60811
ENSG00000250326	30.7438	10.7091	1.3113	0.00065186	0.0022033	RP11-284M14.1	chr4	-	143854348	144106014	759	antisense	-	27	34	20	15	12	10	1.95494	2.46234	1.42953	0.996766	0.851441	0.633531
ENSG00000198435	1416.68	567.298	1.311	9.3403e-45	4.0722e-43	NRARP	chr9	-	140194083	140196703	2621	protein_coding	NOTCH-regulated_ankyrin_repeat_protein	1224	1329	1183	716	609	639	25.6641	27.8721	24.4863	13.7781	12.5131	11.7231
ENSG00000253686	10.6416	2.61697	1.3102	0.013489	0.034244	CTB-43E15.3	chr5	-	173134617	173173214	2361	lincRNA	-	9	15	4	2	4	3	0.209488	0.349226	0.0919115	0.0427246	0.0912388	0.0610991
ENSG00000227201	11.3348	2.86714	1.31	0.012553	0.032182	CNN2P1	chr22	-	30442265	30443182	918	pseudogene	calponin_2_pseudogene_1	4	10	16	4	2	4	0.239458	0.598782	0.945547	0.219766	0.117328	0.209521
ENSG00000106266	1298.95	519.958	1.3097	1.8217e-39	6.6579e-38	SNX8	chr7	-	2291405	2393953	4727	protein_coding	sorting_nexin_8	1257	1084	1084	583	544	676	14.6138	12.6053	12.4408	6.22052	6.19767	6.87655
ENSG00000135111	164.38	64.4637	1.3078	3.1626e-11	2.5839e-10	TBX3	chr12	-	115108059	115121969	4723	protein_coding	T-box_3	126	137	171	86	70	67	1.4661	1.59446	1.96419	0.918384	0.79817	0.682129
ENSG00000121579	4486.99	1801.88	1.3077	4.0161e-48	1.9513e-46	NAA50	chr3	-	113437841	113465147	3601	protein_coding	N(alpha)-acetyltransferase_50_NatE_catalytic_subunit	4470	3585	3776	2200	1999	2036	68.2176	54.7239	56.8872	30.8137	29.8954	27.1872
ENSG00000234036	5.65888	0.602497	1.3076	0.018711	0.045776	RP11-123J14.2	chr4	-	77880013	77880322	310	pseudogene	-	3	2	10	0	2	0	0.531829	0.354633	1.75002	0	0.347443	0
ENSG00000254612	47.7169	17.6357	1.3073	4.2794e-05	0.00017666	RP11-676M6.1	chr11	-	127810829	127811552	724	pseudogene	-	37	38	51	18	21	22	2.80851	2.88507	3.82153	1.25394	1.56205	1.46115
ENSG00000103089	1599.76	643.567	1.3063	3.981e-53	2.16e-51	FA2H	chr16	-	74746853	74808729	2424	protein_coding	fatty_acid_2-hydroxylase	1468	1376	1375	722	746	758	33.2817	31.203	30.7734	15.0227	16.5738	15.0365
ENSG00000169155	1078.41	433.413	1.3063	1.6782e-44	7.2652e-43	ZBTB43	chr9	+	129567285	129600489	5965	protein_coding	zinc_finger_and_BTB_domain_containing_43	953	905	987	514	495	490	8.78	8.33968	8.97661	4.34607	4.469	3.94998
ENSG00000253302	116.632	45.0705	1.3063	4.3885e-08	2.6528e-07	STAU2-AS1	chr8	+	74332239	74353761	2076	lincRNA	STAU2_antisense_RNA_1	92	89	127	69	45	42	2.43541	2.35653	3.31881	1.67635	1.16735	0.972818
ENSG00000146834	2797.55	1124.18	1.3055	9.591e-43	3.9245e-41	MEPCE	chr7	+	100026413	100031741	3022	protein_coding	methylphosphate_capping_enzyme	2747	2167	2464	1231	1214	1451	49.9547	39.4163	44.2336	20.545	21.6341	23.0878
ENSG00000099822	16.3084	4.82472	1.3054	0.0067842	0.018586	HCN2	chr19	+	589893	617159	3408	protein_coding	hyperpolarization_activated_cyclic_nucleotide-gated_potassium_channel_2	14	16	13	4	2	11	0.225757	0.258066	0.206942	0.0591976	0.0316043	0.155204
ENSG00000148516	230.312	91.1906	1.3053	9.1942e-15	1.0035e-13	ZEB1	chr10	+	31607424	31818742	6267	protein_coding	zinc_finger_E-box_binding_homeobox_1	174	201	233	109	96	111	1.52581	1.76298	2.01698	0.877224	0.824949	0.851673
ENSG00000093167	2166.08	872.666	1.3045	3.3099e-55	1.8615e-53	LRRFIP2	chr3	-	37094117	37225180	3814	protein_coding	leucine_rich_repeat_(in_FLII)_interacting_protein_2	2024	1782	1907	1020	1004	994	29.1637	25.6825	27.1254	13.4885	14.1765	12.5319
ENSG00000171867	4636.2	1870.82	1.3045	6.5064e-84	6.8787e-82	PRNP	chr20	+	4666882	4682236	2657	protein_coding	prion_protein	4015	3992	4224	2208	2029	2242	83.0436	82.5867	86.2458	41.9132	41.125	40.5746
ENSG00000101236	501.054	200.471	1.3044	2.7836e-24	5.3737e-23	RNF24	chr20	-	3912068	3996229	3341	protein_coding	ring_finger_protein_24	470	449	402	255	228	210	7.73096	7.38722	6.52763	3.84953	3.67514	3.0224
ENSG00000176716	7.963	1.73482	1.3035	0.016795	0.041608	OR10AB1P	chr11	+	7749632	7750935	1020	protein_coding	olfactory_receptor_family_10_subfamily_AB_member_1_pseudogene	8	6	7	2	2	2	0.431025	0.323342	0.372309	0.0988948	0.105595	0.0942843
ENSG00000113552	1128.61	454.72	1.3016	2.514e-44	1.0808e-42	GNPDA1	chr5	-	141371314	141392606	2980	protein_coding	glucosamine-6-phosphate_deaminase_1	980	1001	996	541	463	573	18.0727	18.4641	18.1321	9.1564	8.3672	9.24588
ENSG00000049130	1294.7	521.687	1.3008	3.2065e-37	1.082e-35	KITLG	chr12	-	88886570	88974628	5191	protein_coding	KIT_ligand	1270	1044	1100	621	612	570	13.4451	11.055	11.496	6.03371	6.34915	5.28
ENSG00000214203	5.31652	0.602497	1.3004	0.019539	0.047504	RP11-135F9.1	chr12	-	100402830	100403616	787	pseudogene	-	5	6	3	0	2	0	0.349146	0.419071	0.206801	0	0.136858	0
ENSG00000109846	181.498	71.414	1.2997	4.1762e-10	3.0911e-09	CRYAB	chr11	-	111779289	111794446	1119	protein_coding	crystallin_alpha_B	119	192	168	86	94	66	5.84425	9.43153	8.14489	3.87625	4.5239	2.83611
ENSG00000172183	2659.9	1075.11	1.2967	4.3791e-41	1.6961e-39	ISG20	chr15	+	89179384	89199714	5634	protein_coding	interferon_stimulated_exonuclease_gene_20kDa	2081	2443	2495	1162	1113	1455	20.2987	23.8351	24.0248	10.4024	10.6388	12.4181
ENSG00000255303	110.601	42.9043	1.2962	2.0365e-07	1.1482e-06	RP11-734C14.1	chr11	-	57633770	57634751	982	pseudogene	-	64	120	108	51	54	43	3.58163	6.71709	5.96648	2.6194	2.9614	2.10556
ENSG00000166863	10.6028	2.60908	1.2951	0.015069	0.037801	TAC3	chr12	-	57403784	57422667	1237	protein_coding	tachykinin_3	3	15	10	4	3	2	0.13328	0.66655	0.438567	0.163092	0.130607	0.0777446
ENSG00000234584	19.6946	6.39575	1.2951	0.0038488	0.011155	AC019186.1	chr2	-	158582220	158592517	545	lincRNA	-	13	19	20	4	10	8	1.31087	1.91632	1.99085	0.370175	0.988141	0.705835
ENSG00000080822	1815.02	736.129	1.295	4.9289e-56	2.8434e-54	CLDND1	chr3	-	98216756	98241910	2818	protein_coding	claudin_domain_containing_1	1539	1552	1698	884	811	853	30.013	30.2734	32.6891	15.8218	15.4987	14.5552
ENSG00000179151	1507.18	610.832	1.295	2.6803e-50	1.3641e-48	EDC3	chr15	-	74922899	74988633	3763	protein_coding	enhancer_of_mRNA_decapping_3_homolog_(S._cerevisiae)	1405	1257	1313	727	666	722	20.5189	18.3617	18.9294	9.74415	9.53137	9.22598
ENSG00000091527	4680.87	1896.87	1.2947	1.1236e-47	5.3331e-46	CDV3	chr3	+	133292574	133309105	3621	protein_coding	CDV3_homolog_(mouse)	4673	3668	4002	2189	2050	2332	70.9218	55.6816	59.959	30.4902	30.4888	30.9678
ENSG00000048405	1006.78	406.889	1.2942	7.9615e-33	2.2568e-31	ZNF800	chr7	-	126986844	127071978	4358	protein_coding	zinc_finger_protein_800	988	794	873	515	419	476	12.459	10.0148	10.8676	5.96024	5.17776	5.25206
ENSG00000136153	10191.8	4141.62	1.2942	4.2719e-77	3.7989e-75	LMO7	chr13	+	76194570	76434004	8128	protein_coding	LIM_domain_7	9116	8596	9173	4964	4755	4602	61.6358	58.1331	61.2257	30.8029	31.5052	27.2253
ENSG00000125845	111.797	43.6864	1.2932	1.6014e-08	1.0185e-07	BMP2	chr20	+	6748311	6760927	3601	protein_coding	bone_morphogenetic_protein_2	98	90	107	46	40	66	1.4956	1.37382	1.61201	0.644285	0.598208	0.881314
ENSG00000100341	5.29712	0.55931	1.2931	0.020072	0.048636	PNPLA5	chr22	-	44275558	44287893	2539	protein_coding	patatin-like_phospholipase_domain_containing_5	2	6	6	0	0	2	0.0432892	0.129897	0.128202	0	0	0.0378771
ENSG00000269946	38.6424	14.1945	1.2927	0.00017213	0.00064315	RP11-2B6.3	chr9	+	96928571	96962909	235	lincRNA	-	32	31	39	15	18	16	7.48332	7.25112	9.00332	3.21934	4.12496	3.27387
ENSG00000172780	114.916	44.9894	1.2925	1.552e-08	9.8968e-08	RAB43	chr3	-	128806412	128841644	4467	protein_coding	RAB43_member_RAS_oncogene_family	123	81	99	54	46	56	1.51322	0.996736	1.20233	0.609707	0.554571	0.602812
ENSG00000121743	75.7997	29.178	1.292	1.5949e-06	8.0554e-06	GJA3	chr13	-	20712394	20735188	5211	protein_coding	gap_junction_protein_alpha_3_46kDa	75	51	74	29	34	38	0.790956	0.537973	0.7704	0.280686	0.351377	0.350649
ENSG00000151553	958.981	387.569	1.2919	7.5163e-28	1.7255e-26	FAM160B1	chr10	+	116581503	116659591	5806	protein_coding	family_with_sequence_similarity_160_member_B1	1000	752	776	474	405	464	9.46532	7.11954	7.25088	4.11761	3.75659	3.84283
ENSG00000107140	998.025	404.914	1.2916	6.2588e-41	2.4015e-39	TESK1	chr9	+	35605367	35610038	2421	protein_coding	testis-specific_kinase_1	913	867	852	443	454	505	20.7247	19.685	19.092	9.22896	10.099	10.0301
ENSG00000138623	147.067	44.8192	1.2912	0.0072012	0.019616	SEMA7A	chr15	-	74701630	74726808	3885	protein_coding	semaphorin_7A_GPI_membrane_anchor_(John_Milton_Hagen_blood_group)	93	170	125	23	35	99	1.31554	2.4053	1.74552	0.298594	0.485168	1.22533
ENSG00000176490	9.1233	1.97129	1.2905	0.018194	0.04466	DIRAS1	chr19	-	2714565	2721416	3424	protein_coding	DIRAS_family_GTP-binding_RAS-like_1	11	9	4	2	0	5	0.176551	0.144484	0.063377	0.0294605	0	0.0702176
ENSG00000176407	2565.1	1043.03	1.2901	1.1241e-51	5.8539e-50	KCMF1	chr2	+	85198216	85282560	3533	protein_coding	potassium_channel_modulatory_factor_1	2317	2245	2203	1187	1057	1375	36.0408	34.9288	33.828	16.9454	16.1119	18.7141
ENSG00000156299	729.398	295.027	1.2896	6.0341e-25	1.2016e-23	TIAM1	chr21	-	32490734	32932290	7200	protein_coding	T-cell_lymphoma_invasion_and_metastasis_1	756	562	605	359	339	322	5.77034	4.29057	4.55857	2.51481	2.53561	2.15047
ENSG00000125775	3421.73	1392.9	1.2895	1.7006e-56	1.007e-54	SDCBP2	chr20	-	1290619	1309883	1519	protein_coding	syndecan_binding_protein_(syntenin)_2	2815	3141	3071	1541	1477	1811	101.843	113.664	109.68	51.1668	52.3646	57.3285
ENSG00000002587	1132.57	460.023	1.289	6.1436e-39	2.1869e-37	HS3ST1	chr4	-	11394774	11431389	8031	protein_coding	heparan_sulfate_(glucosamine)_3-O-sulfotransferase_1	1011	1002	974	489	492	614	6.91821	6.85819	6.57953	3.07102	3.29922	3.67628
ENSG00000069482	10.986	2.90347	1.2885	0.013521	0.034318	GAL	chr11	+	68451247	68458643	818	protein_coding	galanin/GMAP_prepropeptide	5	14	10	3	4	3	0.335915	0.940775	0.663212	0.184974	0.263343	0.176351
ENSG00000153162	19.3446	6.32307	1.2885	0.00372	0.010824	BMP6	chr6	+	7727030	7881655	2780	protein_coding	bone_morphogenetic_protein_6	20	15	16	6	6	10	0.395364	0.296591	0.312235	0.108855	0.116231	0.172968
ENSG00000247516	184.562	73.8714	1.286	2.6574e-12	2.3691e-11	RP11-480D4.3	chr5	+	8457606	8460776	1005	processed_transcript	-	158	154	175	71	96	88	8.63979	8.42298	9.44665	3.56316	5.14423	4.21043
ENSG00000233221	18.5866	6.05712	1.2857	0.0041249	0.011885	AC133785.1	chr2	-	131588551	131594567	2824	processed_transcript	-	15	20	14	8	6	7	0.291903	0.389293	0.268948	0.142879	0.11442	0.119191
ENSG00000170852	1060.08	431.435	1.2853	3.1801e-33	9.2052e-32	KBTBD2	chr7	-	32907784	32933743	3745	protein_coding	kelch_repeat_and_BTB_(POZ)_domain_containing_2	960	833	1004	552	482	458	14.0874	12.2266	14.5441	7.43414	6.93123	5.88062
ENSG00000213221	10.2477	2.63171	1.2848	0.015003	0.037654	DNLZ	chr9	-	139253932	139258241	2934	protein_coding	DNL-type_zinc_finger	10	10	7	1	5	3	0.187306	0.187349	0.129433	0.0171903	0.0917752	0.0491667
ENSG00000227356	14.406	4.32334	1.2847	0.0082959	0.022244	LINC00866	chr10	-	99588235	99609555	418	lincRNA	long_intergenic_non-protein_coding_RNA_866	10	16	12	3	5	7	1.31473	2.10404	1.55744	0.361983	0.644183	0.805251
ENSG00000216802	12.4837	3.43434	1.2845	0.012186	0.031365	RP11-390P2.2	chr6	-	138971363	138972110	748	pseudogene	-	6	12	15	2	3	7	0.440821	0.881842	1.08792	0.134857	0.215991	0.449993
ENSG00000267010	19.3202	6.35047	1.2837	0.0038999	0.011287	RP11-108P20.1	chr18	+	56419380	56421709	2330	lincRNA	-	17	14	20	10	6	6	0.400964	0.330281	0.465672	0.216465	0.138679	0.123824
ENSG00000243697	10.9942	2.6749	1.2835	0.016987	0.042038	RP11-463O9.1	chr16	+	86559063	86559858	796	pseudogene	-	14	4	11	1	7	1	0.966556	0.276222	0.749696	0.0633622	0.473588	0.0604083
ENSG00000188385	36.45	13.2329	1.2834	0.00039312	0.001385	JAKMIP3	chr10	+	133918175	133998313	6626	protein_coding	Janus_kinase_and_microtubule_interacting_protein_3	35	39	22	16	12	18	0.290288	0.323537	0.180126	0.12179	0.0975316	0.130626
ENSG00000158055	413.265	167.262	1.2833	7.4654e-21	1.198e-19	GRHL3	chr1	+	24645812	24690972	2869	protein_coding	grainyhead-like_3_(Drosophila)	361	371	358	219	152	210	6.91495	7.10812	6.76953	3.84997	2.85317	3.51964
ENSG00000198742	2679.33	1094.78	1.2831	2.5042e-47	1.1772e-45	SMURF1	chr7	-	98625061	98741723	5737	protein_coding	SMAD_specific_E3_ubiquitin_protein_ligase_1	2614	2114	2338	1310	1213	1266	25.0399	20.255	22.1088	11.5168	11.3865	10.6111
ENSG00000170185	886.336	361.044	1.2825	1.2195e-30	3.1687e-29	USP38	chr4	+	144106070	144144983	7009	protein_coding	ubiquitin_specific_peptidase_38	885	708	744	449	389	412	6.93904	5.5525	5.75868	3.23098	2.98888	2.82651
ENSG00000237596	11.7481	3.1252	1.2815	0.013712	0.034752	RP13-143G15.4	chr6	-	136415853	136546733	824	antisense	-	6	15	10	4	1	6	0.400162	1.00063	0.658383	0.244837	0.0653564	0.350134
ENSG00000249456	32.6262	11.8346	1.2809	0.0004831	0.0016744	RP11-298J20.4	chr10	+	126605712	126631450	555	processed_transcript	-	31	30	25	16	12	13	3.06959	2.97125	2.44373	1.45402	1.1644	1.12632
ENSG00000260277	13.644	4.02209	1.2808	0.0094886	0.025084	RP11-101E7.2	chr16	-	22094577	22103552	515	antisense	-	9	15	12	3	4	7	0.96039	1.60101	1.2641	0.293804	0.418281	0.653583
ENSG00000177156	7744.77	3173.64	1.2802	1.072e-57	6.6014e-56	TALDO1	chr11	+	747329	765024	1346	protein_coding	transaldolase_1	6563	6919	6949	3729	3135	4151	267.96	282.559	280.081	139.73	125.432	148.292
ENSG00000118292	49.614	18.6416	1.2801	0.00010513	0.00040756	C1orf54	chr1	+	150240600	150253327	1251	protein_coding	chromosome_1_open_reading_frame_54	34	46	51	14	30	20	1.4936	2.02121	2.21166	0.564436	1.29146	0.768745
ENSG00000197860	80.0974	31.0745	1.2792	1.8485e-06	9.2587e-06	SGTB	chr5	-	64961755	65018862	5469	protein_coding	small_glutamine-rich_tetratricopeptide_repeat_(TPR)-containing_beta	78	81	52	39	28	41	0.783789	0.81412	0.515824	0.359667	0.275718	0.360484
ENSG00000112149	70.8236	27.4727	1.2787	3.2602e-06	1.5774e-05	CD83	chr6	+	14117872	14137149	2471	protein_coding	CD83_molecule	53	60	74	25	34	36	1.17873	1.33472	1.62467	0.510283	0.741006	0.70055
ENSG00000081479	32.6245	11.6787	1.2777	0.00099605	0.003251	LRP2	chr2	-	169983619	170219195	15808	protein_coding	low_density_lipoprotein_receptor-related_protein_2	23	40	23	12	19	9	0.0799582	0.139089	0.0789326	0.0382867	0.064728	0.0273763
ENSG00000101493	1888.61	774.625	1.2774	5.2124e-46	2.3689e-44	ZNF516	chr18	-	74069644	74207146	8619	protein_coding	zinc_finger_protein_516	1833	1554	1593	926	858	897	11.6874	9.91072	10.0269	5.41873	5.361	5.00432
ENSG00000185437	162.551	65.0436	1.2768	1.0451e-10	8.2017e-10	SH3BGR	chr21	+	40817781	40887433	1251	protein_coding	SH3_domain_binding_glutamic_acid-rich_protein	121	153	155	86	58	82	5.31545	6.72272	6.72172	3.46725	2.49681	3.15185
ENSG00000248453	18.2034	5.85803	1.2762	0.0058881	0.016372	AC004510.2	chr19	-	15947287	15947865	579	pseudogene	-	13	21	14	4	11	5	1.23389	1.99366	1.31176	0.348438	1.02313	0.415242
ENSG00000067064	4495.87	1849.82	1.2733	4.0483e-48	1.963e-46	IDI1	chr10	-	1085848	1095110	2301	protein_coding	isopentenyl-diphosphate_delta_isomerase_1	3429	4229	4206	2277	1980	2149	81.8961	101.026	99.165	49.9103	46.3408	44.9086
ENSG00000234043	11.4095	2.83765	1.273	0.017041	0.042154	RP11-56M3.1	chr10	-	92912362	92913106	745	pseudogene	-	14	12	4	6	0	4	1.03272	0.885393	0.291279	0.406199	0	0.258175
ENSG00000083896	5476.32	2259.43	1.272	8.0167e-71	6.4324e-69	YTHDC1	chr4	-	69176105	69215807	6232	protein_coding	YTH_domain_containing_1	4833	4626	4988	2792	2460	2569	42.6188	40.8027	43.4215	22.596	21.258	19.8219
ENSG00000197579	847.886	348.074	1.2717	3.5391e-32	9.7952e-31	TOPORS	chr9	-	32540542	32552551	4098	protein_coding	topoisomerase_I_binding_arginine/serine-rich_E3_ubiquitin_protein_ligase	810	696	730	434	350	423	10.8624	9.33573	9.66399	5.34148	4.59951	4.96339
ENSG00000062194	4439.68	1832.83	1.2715	5.1968e-76	4.5395e-74	GPBP1	chr5	+	56469775	56560506	4683	protein_coding	GC-rich_promoter_binding_protein_1	3758	3900	4055	2198	1982	2167	44.1006	45.7774	46.9756	23.6727	22.7927	22.2507
ENSG00000188706	1574.29	647.315	1.271	4.5037e-35	1.385e-33	ZDHHC9	chrX	-	128937264	128977885	4569	protein_coding	zinc_finger_DHHC-type_containing_9	1598	1218	1335	761	700	781	19.2206	14.6534	15.8513	8.40054	8.25073	8.21939
ENSG00000120889	4089.51	1688.54	1.2708	4.8692e-70	3.8567e-68	TNFRSF10B	chr8	-	22877646	22926692	4146	protein_coding	tumor_necrosis_factor_receptor_superfamily_member_10b	3631	3386	3772	1948	1842	2058	48.1293	44.892	49.3569	23.6975	23.9263	23.8685
ENSG00000137575	6894.58	2841.06	1.2703	2.1237e-44	9.1778e-43	SDCBP	chr8	+	59465483	59495419	3589	protein_coding	syndecan_binding_protein_(syntenin)	5932	5907	6351	3186	2760	3922	90.8322	90.47	96.0007	44.773	41.4144	52.5465
ENSG00000143367	1476.64	609.126	1.2702	6.817e-53	3.6584e-51	TUFT1	chr1	+	151512781	151556059	3111	protein_coding	tuftelin_1	1283	1310	1302	720	654	736	22.6641	23.1463	22.7048	11.6728	11.3212	11.3759
ENSG00000215447	163.485	65.5286	1.2701	5.7209e-09	3.8149e-08	BX322557.10	chr21	+	46707967	46711653	1460	processed_transcript	-	151	151	129	81	95	49	5.68377	5.68506	4.79339	2.79818	3.50418	1.61381
ENSG00000135604	230.994	93.3778	1.2692	1.6755e-12	1.5264e-11	STX11	chr6	+	144471663	144509507	1926	protein_coding	syntaxin_11	230	190	189	105	82	138	6.56272	5.42261	5.32367	2.74964	2.29284	3.44534
ENSG00000154153	481.371	197.533	1.2682	8.617e-24	1.6228e-22	FAM134B	chr5	-	16473147	16617167	3268	protein_coding	family_with_sequence_similarity_134_member_B	465	422	382	225	218	241	7.81957	7.09809	6.34143	3.47251	3.59244	3.54605
ENSG00000182885	25.4458	8.53978	1.2677	0.0044103	0.012628	GPR97	chr16	+	57702099	57723975	2728	protein_coding	G_protein-coupled_receptor_97	21	33	13	6	18	5	0.423046	0.664937	0.258526	0.11093	0.355339	0.0881323
ENSG00000040633	1982.57	819.54	1.2673	3.3843e-55	1.899e-53	PHF23	chr17	-	7138347	7143041	2037	protein_coding	PHD_finger_protein_23	1786	1716	1727	954	857	1030	48.184	46.306	45.9946	23.6211	22.6571	24.314
ENSG00000175376	896.678	370.012	1.2672	2.8469e-38	9.9191e-37	EIF1AD	chr11	-	65764016	65769647	2887	protein_coding	eukaryotic_translation_initiation_factor_1A_domain_containing	761	760	845	439	406	436	14.4861	14.4703	15.8787	7.6694	7.57346	7.26189
ENSG00000105879	633.852	260.337	1.2671	1.2014e-22	2.1276e-21	CBLL1	chr7	+	107384142	107400131	2349	protein_coding	Cbl_proto-oncogene_E3_ubiquitin_protein_ligase-like_1	653	501	517	304	317	278	15.2772	11.7237	11.9402	6.52731	7.26761	5.69078
ENSG00000223768	151.204	61.1405	1.2667	1.0548e-10	8.2751e-10	LINC00205	chr21	+	46713200	46717269	1391	lincRNA	long_intergenic_non-protein_coding_RNA_205	126	129	144	75	75	61	4.97801	5.09769	5.61618	2.71943	2.90368	2.10869
ENSG00000214318	22.764	7.81353	1.2653	0.003088	0.0091448	ATP5G1P6	chr18	+	61164222	61164633	412	pseudogene	ATP_synthase_H+_transporting_mitochondrial_Fo_complex_subunit_C1_(subunit_9)_pseudogene_6	28	13	19	10	9	8	3.73485	1.73443	2.50186	1.22418	1.17642	0.933689
ENSG00000162664	2800.89	1159.5	1.2648	2.2146e-47	1.0431e-45	ZNF326	chr1	+	90460671	90494097	2729	protein_coding	zinc_finger_protein_326	2677	2250	2460	1373	1354	1281	53.9085	45.32	48.9032	25.3753	26.7196	22.5712
ENSG00000138764	1567.57	648.809	1.2647	1.111e-46	5.1444e-45	CCNG2	chr4	+	78078304	78354542	5526	protein_coding	cyclin_G2	1437	1284	1414	800	705	741	14.2909	12.7722	13.8818	7.30168	6.87058	6.44788
ENSG00000227262	15.5434	4.89531	1.2639	0.0077852	0.021021	HCG4B	chr6	-	29893760	29894750	991	pseudogene	HLA_complex_group_4B_(non-protein_coding)	11	17	13	8	4	5	0.610002	0.942945	0.711665	0.407155	0.217371	0.242609
ENSG00000145555	3491.67	1443.44	1.2635	2.5737e-34	7.7315e-33	MYO10	chr5	-	16665395	16936372	8038	protein_coding	myosin_X	3642	2775	2787	1744	1655	1592	24.9003	18.9769	18.8103	10.9431	11.0883	9.52368
ENSG00000168137	6369.75	2643.66	1.2629	7.0501e-62	4.7192e-60	SETD5	chr3	+	9439299	9520924	6866	protein_coding	SET_domain_containing_5	5859	5144	5800	3097	3062	2982	46.8956	41.1821	45.8279	22.75	24.0169	20.884
ENSG00000167193	2569.98	1065.71	1.2625	8.6434e-50	4.3452e-48	CRK	chr17	-	1323983	1366456	3880	protein_coding	v-crk_sarcoma_virus_CT10_oncogene_homolog_(avian)	2471	2121	2185	1301	1152	1237	34.9988	30.0483	30.551	16.9118	15.9895	15.3302
ENSG00000131389	7003.06	2905.87	1.2622	1.9424e-53	1.0566e-51	SLC6A6	chr3	+	14444076	14530857	6534	protein_coding	solute_carrier_family_6_(neurotransmitter_transporter_taurine)_member_6	6792	5924	5748	3569	3205	3282	57.1256	49.8364	47.7247	27.5493	26.4158	24.1529
ENSG00000148053	120.565	48.6455	1.2616	2.9298e-09	2.0136e-08	NTRK2	chr9	+	87283466	87638505	8226	protein_coding	neurotrophic_tyrosine_kinase_receptor_type_2	109	103	106	60	58	50	0.728199	0.688271	0.699074	0.36788	0.379712	0.292275
ENSG00000203446	9.10537	2.31572	1.2608	0.018048	0.044359	AC004988.1	chr7	-	40577726	40586527	1771	antisense	-	9	8	7	2	3	3	0.279278	0.248303	0.21443	0.056958	0.0912259	0.081454
ENSG00000189056	12.1365	3.4333	1.2604	0.013696	0.034724	RELN	chr7	-	103112231	103629963	11571	protein_coding	reelin	15	6	11	5	2	5	0.0712414	0.0285031	0.0515736	0.0217943	0.00930839	0.0207782
ENSG00000100591	6722.35	2794.15	1.2594	9.8321e-52	5.1313e-50	AHSA1	chr14	+	77924213	77935817	1402	protein_coding	AHA1_activator_of_heat_shock_90kDa_protein_ATPase_homolog_1_(yeast)	5186	6278	6275	3248	2938	3499	203.281	246.141	242.813	116.845	112.855	120.007
ENSG00000140403	14218.8	5919.1	1.2591	1.6871e-68	1.3028e-66	DNAJA4	chr15	+	78556428	78574538	3245	protein_coding	DnaJ_(Hsp40)_homolog_subfamily_A_member_4	11738	12710	13067	7255	6670	6548	198.789	215.299	218.457	112.763	110.695	97.0295
ENSG00000183935	85.4107	33.5362	1.2585	6.3326e-06	2.9382e-05	HTR7P1	chr12	+	13152812	13157764	4411	pseudogene	5-hydroxytryptamine_(serotonin)_receptor_7_pseudogene_1	91	76	58	56	33	27	1.13375	0.947082	0.71334	0.640316	0.402895	0.294331
ENSG00000235411	9.88829	2.37365	1.258	0.020416	0.049383	AC007041.2	chr2	-	20439653	20440807	1155	pseudogene	-	14	8	4	1	6	1	0.666129	0.380732	0.187881	0.0436678	0.279759	0.041632
ENSG00000244752	15.4946	4.63934	1.2566	0.011697	0.030247	CRYBB2	chr22	+	25615489	25627836	886	protein_coding	crystallin_beta_B2	5	15	21	2	7	7	0.310133	0.930612	1.28585	0.113852	0.425481	0.379904
ENSG00000103126	1867.76	778.618	1.2537	3.5013e-44	1.5e-42	AXIN1	chr16	-	337440	402673	6340	protein_coding	axin_1	1772	1515	1639	878	825	996	15.3598	13.1351	14.0248	6.98472	7.00777	7.55405
ENSG00000196326	18.1763	6.05816	1.2531	0.0055937	0.015649	AKR1CL1	chr10	-	5196335	5244449	1527	protein_coding	aldo-keto_reductase_family_1_member_C-like_1	15	13	20	5	7	9	0.539839	0.467967	0.710553	0.165148	0.246873	0.283409
ENSG00000028137	12.923	3.7414	1.253	0.013608	0.034518	TNFRSF1B	chr1	+	12227060	12269285	3683	protein_coding	tumor_necrosis_factor_receptor_superfamily_member_1B	19	8	7	6	3	4	0.283507	0.119399	0.10311	0.0821662	0.0438667	0.0522237
ENSG00000149257	2219.41	923.249	1.2527	7.6241e-30	1.9086e-28	SERPINH1	chr11	+	75273101	75283828	3391	protein_coding	serpin_peptidase_inhibitor_clade_H_(heat_shock_protein_47)_member_1_(collagen_binding_protein_1)	1572	2224	2061	1069	948	1185	25.4763	36.0511	32.9728	15.8999	15.0555	16.8035
ENSG00000163877	671.24	279.27	1.2527	5.2199e-31	1.3811e-29	SNIP1	chr1	-	38002142	38019903	2471	protein_coding	Smad_nuclear_interacting_protein_1	577	571	623	314	297	357	12.8326	12.7021	13.678	6.40915	6.4729	6.94713
ENSG00000231201	9.08598	2.30783	1.2509	0.01936	0.047128	AF127577.11	chr21	+	16343791	16365175	824	antisense	-	6	8	10	4	2	2	0.400162	0.533671	0.658383	0.244837	0.130713	0.116711
ENSG00000143889	1318.48	550.365	1.2503	3.0786e-37	1.0403e-35	HNRPLL	chr2	-	38789120	38830728	4173	protein_coding	heterogeneous_nuclear_ribonucleoprotein_L-like	1281	1057	1139	672	577	658	16.8699	13.9232	14.8075	8.12203	7.44634	7.58206
ENSG00000104825	1435.77	598.93	1.2496	5.6e-33	1.6078e-31	NFKBIB	chr19	+	39390340	39399533	2203	protein_coding	nuclear_factor_of_kappa_light_polypeptide_gene_enhancer_in_B-cells_inhibitor_beta	1159	1329	1300	639	609	831	28.9122	33.1605	32.0136	14.6295	14.8874	18.1383
ENSG00000109270	1458.19	610.32	1.2496	7.1125e-49	3.5394e-47	LAMTOR3	chr4	-	100799493	100815647	4226	protein_coding	late_endosomal/lysosomal_adaptor_MAPK_and_MTOR_activator_3	1266	1245	1336	721	696	694	16.4633	16.1939	17.1507	8.60497	8.86942	7.89659
ENSG00000134013	91.3758	36.4401	1.2494	9.5239e-07	4.9421e-06	LOXL2	chr8	-	23154702	23282841	3549	protein_coding	lysyl_oxidase-like_2	81	81	79	34	32	61	1.25427	1.25456	1.20761	0.483188	0.485578	0.826482
ENSG00000174013	665.053	277.149	1.2491	8.762e-28	2.0096e-26	FBXO45	chr3	+	196295482	196315930	5899	protein_coding	F-box_protein_45	644	523	587	331	297	332	5.99956	4.87343	5.39841	2.83004	2.7114	2.70626
ENSG00000112541	425.079	176.177	1.2488	2.1833e-17	2.8291e-16	PDE10A	chr6	-	165740776	166075588	8233	protein_coding	phosphodiesterase_10A	436	310	375	226	200	183	2.91032	2.06973	2.47104	1.3845	1.30824	1.06882
ENSG00000267161	41.6854	15.943	1.2486	0.00020335	0.00075033	AC005943.5	chr19	-	1573595	1575474	1880	lincRNA	-	29	43	38	19	20	16	0.84772	1.25725	1.09656	0.509729	0.572911	0.409234
ENSG00000089902	1888.74	790.622	1.2485	2.4735e-45	1.1018e-43	RCOR1	chr14	+	103058998	103196913	5754	protein_coding	REST_corepressor_1	1815	1528	1638	937	883	916	17.3348	14.597	15.4436	8.21322	8.2643	7.65483
ENSG00000113575	4163.5	1745.86	1.2485	9.9658e-69	7.7213e-67	PPP2CA	chr5	-	133530025	133561833	4649	protein_coding	protein_phosphatase_2_catalytic_subunit_alpha_isozyme	3587	3605	3792	2015	1846	2190	42.4018	42.6243	44.2501	21.8605	21.3839	22.6514
ENSG00000260966	148.227	60.6638	1.2485	1.4763e-10	1.1475e-09	RP11-690D19.3	chr11	-	102921416	102926528	5113	sense_overlapping	-	123	138	130	62	70	78	1.32203	1.48359	1.37935	0.611589	0.737289	0.733548
ENSG00000180422	9.08951	2.32257	1.2477	0.019705	0.047851	LINC00304	chr16	+	89225554	89230653	2243	lincRNA	long_intergenic_non-protein_coding_RNA_304	5	10	9	3	3	2	0.122505	0.245065	0.21768	0.0674583	0.072029	0.0428756
ENSG00000197140	69.721	27.559	1.2475	1.2181e-05	5.4311e-05	ADAM32	chr8	+	38964509	39142430	6871	protein_coding	ADAM_metallopeptidase_domain_32	45	75	64	25	38	32	0.359919	0.600002	0.505319	0.183512	0.297837	0.223944
ENSG00000181467	1425.31	597.018	1.2463	1.7449e-39	6.3866e-38	RAP2B	chr3	+	152880029	152886265	6237	protein_coding	RAP2B_member_of_RAS_oncogene_family	1375	1135	1249	670	666	731	12.1154	10.003	10.8641	5.41805	5.75061	5.63574
ENSG00000116711	321.007	133.143	1.2462	1.9979e-17	2.5967e-16	PLA2G4A	chr1	+	186798085	186958113	2875	protein_coding	phospholipase_A2_group_IVA_(cytosolic_calcium-dependent)	289	252	306	150	135	177	5.52424	4.81808	5.77417	2.63146	2.52878	2.96036
ENSG00000135018	3640.32	1527.58	1.2459	4.6483e-51	2.3854e-49	UBQLN1	chr9	-	86274878	86323118	6055	protein_coding	ubiquilin_1	3466	3008	3126	1908	1653	1727	31.4577	27.3071	28.0079	15.8931	14.7019	13.7147
ENSG00000255440	24.2341	8.66724	1.2454	0.0023208	0.0070526	RP11-632K5.2	chr11	+	74120105	74127424	639	sense_intronic	-	17	21	26	9	10	11	1.46204	1.80646	2.20739	0.710371	0.842781	0.827754
ENSG00000264188	14.0345	4.36549	1.2448	0.010935	0.028465	RP11-13N13.5	chr18	-	19241748	19242356	336	sense_intronic	-	16	9	12	6	6	3	2.61694	1.47236	1.93753	0.900649	0.961673	0.42933
ENSG00000152804	131.189	53.625	1.2441	1.4302e-09	1.0097e-08	HHEX	chr10	+	94447945	94455403	3490	protein_coding	hematopoietically_expressed_homeobox	113	121	112	71	52	63	1.77937	1.90577	1.741	1.02607	0.802404	0.86801
ENSG00000241886	26.8956	9.80641	1.2441	0.0015016	0.0047355	RP11-242C19.2	chrX	+	30716324	30740049	562	processed_transcript	-	20	24	27	12	10	12	1.95572	2.34739	2.60635	1.07693	0.95825	1.02673
ENSG00000166233	2579.71	1084.22	1.2439	1.3145e-52	6.9935e-51	ARIH1	chr15	+	72766667	72879692	6047	protein_coding	ariadne_homolog_ubiquitin-conjugating_enzyme_E2_binding_protein_1_(Drosophila)	2378	2085	2342	1317	1188	1248	21.6115	18.953	21.0113	10.9847	10.5801	9.92394
ENSG00000162438	23.8194	8.32965	1.2435	0.0035139	0.010277	CTRC	chr1	+	15764935	15775737	3147	protein_coding	chymotrypsin_C_(caldecrin)	14	17	32	10	7	12	0.24448	0.296936	0.551644	0.160268	0.119789	0.183356
ENSG00000116212	1379.12	578.995	1.2427	4.599e-41	1.7757e-39	LRRC42	chr1	+	54411750	54433841	2037	protein_coding	leucine_rich_repeat_containing_42	1185	1223	1230	659	586	764	31.9698	33.0025	32.7582	16.3169	15.4925	18.0348
ENSG00000131504	5807.47	2442.5	1.2424	8.5576e-50	4.3108e-48	DIAPH1	chr5	-	140894583	140998622	5792	protein_coding	diaphanous_homolog_1_(Drosophila)	5715	4637	4962	2791	2676	2992	54.225	44.0068	46.4766	24.3038	24.8813	24.8395
ENSG00000253210	45.1115	17.2371	1.2424	0.00024134	0.00087891	RP11-809O17.1	chr8	-	142136143	142140060	505	antisense	-	45	32	42	29	12	19	4.89704	3.48313	4.51194	2.89634	1.27969	1.80914
ENSG00000224959	22.7581	8.07159	1.2415	0.0029014	0.0086401	AC017002.2	chr2	-	112249520	112252388	881	lincRNA	-	24	17	19	10	8	10	1.49709	1.06068	1.16999	0.57249	0.489023	0.5458
ENSG00000255946	9.88244	2.58748	1.2414	0.019531	0.047494	RP11-173P15.7	chr12	-	121178273	121199395	583	antisense	-	10	12	4	4	2	3	0.942635	1.13142	0.372218	0.346047	0.184747	0.247436
ENSG00000100253	11.3463	2.97615	1.2413	0.020128	0.048752	MIOX	chr22	+	50925213	50929077	1658	protein_coding	myo-inositol_oxygenase	5	11	14	1	8	1	0.165729	0.364686	0.458088	0.03042	0.259849	0.0290018
ENSG00000189134	43.2665	16.6103	1.2412	0.00027403	0.00098904	NKAPL	chr6	+	28227098	28228736	1639	protein_coding	NFKB_activating_protein-like	46	37	31	19	25	13	1.54238	1.24089	1.0261	0.58468	0.821441	0.381394
ENSG00000239653	57.6306	22.6006	1.2412	5.0818e-05	0.00020725	PSMD6-AS2	chr3	+	63989698	63997824	2456	antisense	PSMD6_antisense_RNA_2	41	64	47	33	26	19	0.917419	1.43239	1.03819	0.677687	0.570112	0.371993
ENSG00000124588	985.346	413.885	1.2409	1.1289e-35	3.6304e-34	NQO2	chr6	+	2988221	3019996	1515	protein_coding	NAD(P)H_dehydrogenase_quinone_2	855	808	937	481	430	524	31.0146	29.3163	33.5531	16.0131	15.2852	16.6314
ENSG00000236675	33.3124	12.4028	1.2409	0.0008999	0.0029608	MTX1P1	chr1	+	155200766	155204116	838	pseudogene	metaxin_1_pseudogene_1	28	21	39	11	14	18	1.83623	1.37748	2.5248	0.662052	0.899703	1.03285
ENSG00000232956	699.214	292.933	1.2406	4.3312e-27	9.5945e-26	SNHG15	chr7	-	45022622	45026560	3116	lincRNA	small_nucleolar_RNA_host_gene_15_(non-protein_coding)	585	601	659	327	291	399	10.3174	10.602	11.4734	5.2929	5.02934	6.15723
ENSG00000176046	7037.97	2961.88	1.2396	9.5546e-40	3.5233e-38	NUPR1	chr16	-	28548606	28550495	914	protein_coding	nuclear_protein_transcriptional_regulator_1	5443	6395	6736	3428	2904	3951	327.269	384.597	399.817	189.164	171.106	207.86
ENSG00000164951	1523.7	641.838	1.2386	2.6411e-41	1.0343e-39	PDP1	chr8	+	94870035	94938294	4358	protein_coding	pyruvate_dehyrogenase_phosphatase_catalytic_subunit_1	1410	1251	1358	816	675	732	17.7805	15.7791	16.9051	9.44379	8.34126	8.07669
ENSG00000198797	10.6036	2.83184	1.2385	0.018981	0.046358	FAM5B	chr1	+	177140633	177251558	3558	protein_coding	family_with_sequence_similarity_5_member_B	7	10	11	2	1	7	0.10812	0.154492	0.167723	0.028351	0.0151359	0.0946023
ENSG00000260377	10.5922	2.88977	1.2384	0.018492	0.045297	RP11-646E18.4	chr3	-	182457457	182458636	1180	lincRNA	-	6	9	13	1	4	5	0.279435	0.419249	0.597678	0.0427427	0.182555	0.20375
ENSG00000156804	1809.32	763.639	1.2377	1.5258e-51	7.9295e-50	FBXO32	chr8	-	124510129	124553446	6744	protein_coding	F-box_protein_32	1535	1618	1620	943	823	878	12.5084	13.1878	13.0318	7.05241	6.572	6.26018
ENSG00000130749	2735.33	1154.75	1.237	8.0615e-48	3.8634e-46	ZC3H4	chr19	-	47567444	47617009	6119	protein_coding	zinc_finger_CCCH-type_containing_4	2616	2277	2320	1261	1351	1382	23.4947	20.4547	20.569	10.3939	11.8902	10.8602
ENSG00000176383	51.9079	20.2938	1.2368	9.669e-05	0.00037692	B3GNT4	chr12	+	122688090	122693499	2938	protein_coding	UDP-GlcNAc:betaGal_beta-13-N-acetylglucosaminyltransferase_4	32	57	48	26	25	19	0.598564	1.06643	0.88633	0.446339	0.458251	0.310965
ENSG00000101782	4501.67	1905.35	1.236	1.6854e-76	1.4827e-74	RIOK3	chr18	+	21032787	21066567	4038	protein_coding	RIO_kinase_3	4030	3862	3982	2213	2111	2272	54.8468	52.5723	53.4984	27.6413	28.1538	27.0553
ENSG00000104899	81.7546	32.7888	1.2357	3.8564e-06	1.847e-05	AMH	chr19	+	2248666	2252072	2465	protein_coding	anti-Mullerian_hormone	58	63	95	38	30	46	1.29307	1.40487	2.0908	0.777518	0.65542	0.897327
ENSG00000108798	3.41209	0	1.2354	0.018292	0.044866	ABI3	chr17	+	47287589	47300587	2109	protein_coding	ABI_family_member_3	3	3	3	0	0	0	0.078173	0.0781908	0.0771703	0	0	0
ENSG00000257894	14.7813	4.69622	1.2338	0.01124	0.029179	RP1-78O14.1	chr12	-	79734985	79897176	1155	lincRNA	-	10	16	13	4	9	3	0.475806	0.761464	0.610615	0.174671	0.419639	0.124896
ENSG00000105281	8481.19	3594.37	1.233	7.6992e-62	5.1397e-60	SLC1A5	chr19	-	47278140	47291851	2882	protein_coding	solute_carrier_family_1_(neutral_amino_acid_transporter)_member_5	8077	6931	7359	4217	3880	4353	154.017	132.194	138.526	73.7995	72.5025	72.628
ENSG00000224984	19.331	6.64487	1.2323	0.0056241	0.015714	RP11-524H19.2	chr6	-	54704916	54705653	586	antisense	-	21	11	19	9	7	7	1.9694	1.03183	1.75898	0.77462	0.643303	0.574394
ENSG00000106829	1514.53	640.892	1.2319	5.5646e-40	2.0674e-38	TLE4	chr9	+	82186688	82341658	4845	protein_coding	transducin-like_enhancer_of_split_4_(E(sp1)_homolog_Drosophila)	1431	1192	1372	772	684	764	16.2315	13.5236	15.3626	8.0365	7.60287	7.58244
ENSG00000240211	11.3313	3.13994	1.2305	0.018727	0.04581	RP11-758P17.3	chr7	+	100033827	100036127	303	antisense	-	5	8	17	3	2	6	0.906859	1.4513	3.04377	0.49937	0.35547	0.952178
ENSG00000229320	559.149	236.133	1.2298	2.516e-26	5.3798e-25	KRT8P12	chr3	+	160283235	160287036	1397	pseudogene	keratin_8_pseudogene_12	466	514	495	298	247	273	18.3317	20.2245	19.2227	10.7588	9.52173	9.39671
ENSG00000198146	852.206	359.153	1.2294	1.1879e-20	1.8769e-19	ZNF770	chr15	-	35270542	35280488	5439	protein_coding	zinc_finger_protein_770	900	618	729	452	417	372	9.0936	6.24569	7.27134	4.19144	4.12888	3.28877
ENSG00000121905	21.9837	7.65763	1.2292	0.0055983	0.015656	HPCA	chr1	+	33351595	33364042	1468	protein_coding	hippocalcin	18	20	20	6	16	4	0.673843	0.748885	0.739111	0.206143	0.586961	0.131022
ENSG00000176915	5702.67	2424.65	1.2286	1.0392e-65	7.5068e-64	ANKLE2	chr12	-	133302254	133338474	10890	protein_coding	ankyrin_repeat_and_LEM_domain_containing_2	5088	4905	5049	2732	2567	3106	25.6762	24.7584	25.1526	12.6531	12.6944	13.7146
ENSG00000109917	1258.94	534.474	1.2269	3.1481e-39	1.1438e-37	ZNF259	chr11	-	116648436	116658766	2645	protein_coding	zinc_finger_protein_259	1194	1045	1081	607	574	671	24.808	21.7171	22.172	11.5746	11.687	12.1985
ENSG00000122042	3534.64	1502.65	1.226	3.9556e-41	1.5369e-39	UBL3	chr13	-	30338508	30424821	4384	protein_coding	ubiquitin-like_3	3378	2852	3092	1848	1761	1583	42.3449	35.7594	38.2626	21.2606	21.6324	17.3628
ENSG00000261556	200.764	83.7826	1.226	7.2351e-11	5.7454e-10	RP11-296I10.6	chr16	-	70253477	70279519	2631	pseudogene	-	137	194	199	92	108	89	2.86162	4.05314	4.10334	1.76364	2.21064	1.62659
ENSG00000142684	3.41063	0	1.2258	0.019004	0.046389	ZNF593	chr1	+	26496362	26498551	1885	protein_coding	zinc_finger_protein_593	2	4	3	0	0	0	0.0583084	0.116643	0.0863407	0	0	0
ENSG00000225918	3.41063	0	1.2258	0.019004	0.046389	AC073331.2	chr7	-	144737092	144738034	943	pseudogene	-	2	4	3	0	0	0	0.116555	0.233163	0.17259	0	0	0
ENSG00000176714	601.694	255.02	1.2254	6.826e-26	1.431e-24	CCDC121	chr2	-	27848506	27851879	2342	protein_coding	coiled-coil_domain_containing_121	484	518	586	310	289	283	11.3572	12.1578	13.5743	6.67603	6.64548	5.81044
ENSG00000126524	1690.99	719.504	1.2252	9.4177e-48	4.4871e-46	SBDS	chr7	-	66452664	66460588	1631	protein_coding	Shwachman-Bodian-Diamond_syndrome	1447	1485	1529	854	737	904	48.7559	50.0476	50.858	26.4087	24.3349	26.6517
ENSG00000174038	77.662	31.5859	1.2249	2.6524e-06	1.3027e-05	C9orf131	chr9	+	35041092	35045988	3409	protein_coding	chromosome_9_open_reading_frame_131	55	74	76	35	40	34	0.886641	1.19321	1.20946	0.517827	0.6319	0.479581
ENSG00000267938	21.2287	7.54862	1.2246	0.0042578	0.012231	AC007292.1	chr19	-	4347777	4349058	334	pseudogene	-	15	23	18	9	10	7	2.46807	3.78523	2.92369	1.35906	1.61239	1.00777
ENSG00000179335	2481.05	1055.85	1.2245	2.5379e-43	1.0596e-41	CLK3	chr15	+	74890841	74932057	3787	protein_coding	CDC-like_kinase_3	1944	2279	2324	1183	1121	1356	28.2107	33.0796	33.2925	15.7555	15.9414	17.2177
ENSG00000081377	2358	1005.44	1.2229	3.7857e-48	1.8429e-46	CDC14B	chr9	-	99252523	99382112	5589	protein_coding	cell_division_cycle_14B	2248	1971	1999	1191	1141	1146	22.1042	19.3849	19.4037	10.7478	10.9943	9.85962
ENSG00000265778	85.252	34.8817	1.2227	6.1591e-07	3.2726e-06	RP11-17M16.2	chr18	+	74203608	74205487	813	antisense	-	68	74	83	42	35	44	4.59654	5.00325	5.53851	2.60557	2.31842	2.60239
ENSG00000130559	3236.48	1379.86	1.2221	3.8233e-43	1.5855e-41	CAMSAP1	chr9	-	138700333	138799074	7696	protein_coding	calmodulin_regulated_spectrin-associated_protein_1	3158	2652	2724	1721	1515	1539	22.5507	18.9417	19.2021	11.2787	10.6014	9.61575
ENSG00000179766	32.5771	12.2448	1.2215	0.0014957	0.0047198	ATP8B5P	chr9	+	35406752	35483026	3962	pseudogene	ATPase_class_I_type_8B_member_5_pseudogene	18	37	31	13	19	10	0.249672	0.513332	0.424476	0.16549	0.258258	0.121365
ENSG00000125977	6834.35	2922.7	1.2209	4.9082e-73	4.0984e-71	EIF2S2	chr20	-	32676104	32700138	2656	protein_coding	eukaryotic_translation_initiation_factor_2_subunit_2_beta_38kDa	6130	5839	6058	3453	3076	3600	126.837	120.843	123.739	65.571	62.3697	65.1755
ENSG00000172965	1802.36	768.141	1.2206	1.2329e-35	3.9492e-34	AC068491.1	chr2	-	111965353	112252677	1587	processed_transcript	-	1379	1704	1673	872	795	997	47.7529	59.0206	57.1906	27.713	26.9777	30.2084
ENSG00000161813	2633.03	1126	1.2198	1.064e-56	6.4084e-55	LARP4	chr12	+	50786166	50873787	6427	protein_coding	La_ribonucleoprotein_domain_family_member_4	2294	2274	2378	1393	1234	1270	19.6154	19.4488	20.0729	10.9317	10.34	9.50178
ENSG00000145283	42.8897	16.7878	1.2194	0.00025738	0.00093291	SLC10A6	chr4	-	87744621	87770416	1502	protein_coding	solute_carrier_family_10_(sodium/bile_acid_cotransporter_family)_member_6	45	38	30	23	19	16	1.64647	1.39067	1.08357	0.772328	0.681238	0.512224
ENSG00000145692	43.2277	16.9969	1.2192	0.00017102	0.00063954	BHMT	chr5	+	78407602	78428108	2497	protein_coding	betaine--homocysteine_S-methyltransferase	40	37	37	19	17	23	0.880347	0.814506	0.803876	0.383777	0.366645	0.442914
ENSG00000114251	581.227	246.807	1.219	5.4999e-21	8.9425e-20	WNT5A	chr3	-	55499743	55523973	6042	protein_coding	wingless-type_MMTV_integration_site_family_member_5A	579	430	524	314	270	270	5.26635	3.912	4.70496	2.62115	2.40657	2.14878
ENSG00000168564	1084.09	463.148	1.2182	8.5742e-37	2.8658e-35	CDKN2AIP	chr4	+	184365744	184369351	2721	protein_coding	CDKN2A_interacting_protein	939	933	988	486	547	569	18.9648	18.848	19.6985	9.00848	10.8262	10.0553
ENSG00000146166	23.8858	8.65934	1.2179	0.0034097	0.010003	LGSN	chr6	-	63985856	64029882	5213	protein_coding	lengsin_lens_protein_with_glutamine_synthetase_domain	15	29	19	11	9	10	0.158131	0.305789	0.19773	0.106426	0.0929758	0.0922406
ENSG00000102554	24901.8	10648.8	1.2176	7.5621e-42	3.0142e-40	KLF5	chr13	+	73629114	73651676	3562	protein_coding	Kruppel-like_factor_5_(intestinal)	24967	19049	21652	12793	12110	11927	385.199	293.961	329.769	181.143	183.09	161.008
ENSG00000173451	252.843	106.854	1.2167	1.0166e-13	1.0204e-12	THAP2	chr12	+	72056789	72074419	5719	protein_coding	THAP_domain_containing_apoptosis_associated_protein_2	197	249	221	109	135	125	1.89303	2.39326	2.09642	0.96128	1.27124	1.05099
ENSG00000136628	4528.06	1936.24	1.216	3.8995e-35	1.2037e-33	EPRS	chr1	-	220141943	220220000	5014	protein_coding	glutamyl-prolyl-tRNA_synthetase	4677	3501	3760	2367	2068	2271	51.262	38.3812	40.6827	23.8099	22.2117	21.7792
ENSG00000127688	416.988	176.776	1.2156	3.234e-15	3.6393e-14	GAN	chr16	+	81348557	81413940	4695	protein_coding	gigaxonin	426	356	317	200	236	173	4.98639	4.16798	3.66294	2.14851	2.70702	1.77182
ENSG00000204618	830.837	355.104	1.2156	2.7458e-31	7.3518e-30	RNF39	chr6	-	30038043	30043664	2206	protein_coding	ring_finger_protein_39	796	682	713	395	403	431	19.8299	16.9938	17.5344	9.03099	9.83818	9.39467
ENSG00000168140	209.254	88.0633	1.2154	1.2322e-11	1.037e-10	VASN	chr16	+	4421849	4433529	2806	protein_coding	vasorin	153	220	179	111	93	101	2.99651	4.30969	3.46076	1.99517	1.78489	1.73079
ENSG00000022567	3269.4	1402.95	1.2151	3.3889e-59	2.1571e-57	SLC45A4	chr8	-	142217265	142318404	7483	protein_coding	solute_carrier_family_45_member_4	2933	2922	2767	1713	1538	1605	21.5401	21.4642	20.0604	11.5458	11.0687	10.3136
ENSG00000159164	51.9246	20.8041	1.215	5.6447e-05	0.00022847	SV2A	chr1	-	149874870	149889434	4416	protein_coding	synaptic_vesicle_glycoprotein_2A	40	50	47	22	24	26	0.497787	0.622375	0.577397	0.251268	0.292683	0.283109
ENSG00000139697	2244.56	960.652	1.2146	3.9709e-34	1.1871e-32	SBNO1	chr12	-	123773656	123849390	10981	protein_coding	strawberry_notch_homolog_1_(Drosophila)	2276	1765	1877	1183	1064	1077	11.3905	8.83515	9.27317	5.43358	5.21813	4.71611
ENSG00000144597	577.64	246.025	1.2142	3.4071e-21	5.5877e-20	EAF1	chr3	+	15468862	15484120	4690	protein_coding	ELL_associated_factor_1	590	449	484	307	249	297	6.9134	5.26241	5.59859	3.30148	2.85918	3.04504
ENSG00000222041	366.116	154.877	1.2142	2.337e-14	2.4696e-13	LINC00152	chr2	+	87754887	87906324	1096	lincRNA	long_intergenic_non-protein_coding_RNA_152	257	383	326	176	149	213	12.8865	19.2088	16.1366	8.09927	7.32135	9.34499
ENSG00000180113	82.1949	33.7415	1.2136	1.7565e-06	8.823e-06	TDRD6	chr6	+	46655612	46672056	8887	protein_coding	tudor_domain_containing_6	58	76	83	42	34	41	0.358662	0.470078	0.506674	0.238362	0.206034	0.221839
ENSG00000122641	71.6711	27.9092	1.2128	0.00039404	0.001388	INHBA	chr7	-	41724712	41742706	6064	protein_coding	inhibin_beta_A	44	91	54	23	16	59	0.398755	0.824885	0.483104	0.191299	0.142094	0.467846
ENSG00000234554	3.42002	0	1.2124	0.02002	0.048544	RP3-323P13.2	chr6	-	134081323	134167089	244	processed_transcript	-	5	2	2	0	0	0	1.12614	0.450559	0.444678	0	0	0
ENSG00000235335	3.42002	0	1.2124	0.02002	0.048544	AC016723.4	chr2	-	168671284	168797654	643	antisense	-	5	2	2	0	0	0	0.427338	0.170974	0.168743	0	0	0
ENSG00000248476	22.7237	8.05208	1.2123	0.0053874	0.01512	BACH1-IT1	chr21	+	30723955	30734215	821	sense_intronic	BACH1_intronic_transcript_1_(non-protein_coding)	21	14	25	4	9	15	1.40569	0.937337	1.65197	0.245731	0.590357	0.878532
ENSG00000226155	13.2757	4.08687	1.2121	0.01616	0.04022	AC124944.3	chr3	+	195638920	195640857	625	antisense	-	7	19	9	3	7	4	0.615503	1.67103	0.781211	0.242094	0.603161	0.307744
ENSG00000174718	2146.19	921.989	1.2118	2.403e-44	1.0367e-42	KIAA1551	chr12	+	32112304	32146039	6228	protein_coding	KIAA1551	2030	1775	1855	1113	1057	1018	17.9126	15.6661	16.1585	9.01343	9.13991	7.85975
ENSG00000196115	3.41563	0	1.2117	0.020076	0.048641	ADAM5	chr8	+	39172110	39274897	1998	pseudogene	ADAM_metallopeptidase_domain_5_pseudogene	2	5	2	0	0	0	0.0550106	0.137558	0.0543051	0	0	0
ENSG00000184575	3953.43	1697.98	1.2105	9.1725e-38	3.1513e-36	XPOT	chr12	+	64798130	64844907	6414	protein_coding	exportin_tRNA	4021	3062	3341	2019	1868	1991	34.4522	26.2414	28.2588	15.8764	15.6842	14.9263
ENSG00000138685	14.4025	4.67358	1.2094	0.012945	0.03302	FGF2	chr4	+	123747863	123819391	6775	protein_coding	fibroblast_growth_factor_2_(basic)	11	14	13	7	7	2	0.0892269	0.113587	0.104097	0.0521114	0.0556422	0.0141948
ENSG00000228570	26.892	10.0782	1.209	0.0020568	0.0063213	NUTM2E	chr10	+	81601114	81610632	3623	protein_coding	NUT_family_member_2E	21	22	28	14	9	12	0.318539	0.333784	0.419272	0.194896	0.133779	0.159266
ENSG00000196792	1069.72	459.806	1.2081	5.4974e-31	1.4514e-29	STRN3	chr14	-	31363005	31495607	3970	protein_coding	striatin_calmodulin_binding_protein_3	1027	873	921	535	558	495	14.2165	12.0875	12.5856	6.79684	7.56936	5.99549
ENSG00000181472	677.767	290.358	1.2079	2.6926e-23	4.9571e-22	ZBTB2	chr6	-	151685252	151712683	3090	protein_coding	zinc_finger_and_BTB_domain_containing_2	691	528	568	356	305	345	12.2894	9.39262	9.97231	5.81079	5.31565	5.36871
ENSG00000267350	1246.82	536.477	1.2079	1.2867e-39	4.7306e-38	RP1-178F10.3	chr17	+	18227536	18231369	2480	processed_transcript	-	1119	1045	1125	658	547	655	24.7965	23.162	24.6097	13.3819	11.8782	12.6999
ENSG00000237311	55.6926	22.4789	1.2068	5.043e-05	0.00020577	RP6-159A1.3	chrX	+	65219593	65220913	857	antisense	-	40	53	54	31	21	26	2.56502	3.39943	3.41837	1.82442	1.31963	1.45882
ENSG00000251675	23.1772	8.3228	1.2058	0.0049206	0.013923	CTC-458I2.2	chr5	+	79424184	79439706	664	antisense	-	30	18	13	9	7	13	2.48294	1.4901	1.06214	0.683625	0.567735	0.941423
ENSG00000204673	2133.13	919.646	1.2055	1.0378e-41	4.1298e-40	AKT1S1	chr19	-	50372295	50381716	3640	protein_coding	AKT1_substrate_1_(proline-rich)	1885	1902	1839	1049	917	1226	28.4592	28.7224	27.4086	14.5351	13.567	16.1957
ENSG00000222009	176.114	74.3343	1.2045	5.9355e-10	4.3296e-09	BTBD19	chr1	+	45274154	45281257	2659	protein_coding	BTB_(POZ)_domain_containing_19	126	157	182	76	77	105	2.60414	3.24558	3.71329	1.44158	1.55951	1.89881
ENSG00000255266	12.8719	4.07898	1.2042	0.015379	0.038483	RP11-734C14.2	chr11	-	57637794	57638043	250	pseudogene	-	8	12	14	5	6	3	1.75858	2.63847	3.03804	1.00873	1.29249	0.57702
ENSG00000271369	20.7984	7.30634	1.2037	0.0075579	0.020486	RP11-350D17.3	chr11	+	34731147	34731708	562	pseudogene	-	15	12	28	5	13	7	1.46679	1.1737	2.70288	0.448722	1.24573	0.598924
ENSG00000175003	28.0127	10.342	1.2035	0.0033018	0.0097145	SLC22A1	chr6	+	160542821	160579750	1948	protein_coding	solute_carrier_family_22_(organic_cation_transporter)_member_1	14	30	30	18	7	11	0.394958	0.846532	0.835484	0.466044	0.193519	0.271527
ENSG00000013441	5622.25	2426.73	1.2034	2.4374e-37	8.2474e-36	CLK1	chr2	-	201717732	201729422	3208	protein_coding	CDC-like_kinase_1	4125	5302	5412	2990	2556	2861	70.6646	90.8482	91.5228	47.0089	42.9084	42.8838
ENSG00000009790	191.691	81.3305	1.2032	8.3881e-11	6.6396e-10	TRAF3IP3	chr1	+	209929377	209955668	3302	protein_coding	TRAF3_interacting_protein_3	133	186	187	89	99	93	2.21354	3.09633	3.07235	1.35943	1.61463	1.3543
ENSG00000169016	563.431	242.522	1.2013	8.4393e-24	1.593e-22	E2F6	chr2	-	11584501	11606297	3296	protein_coding	E2F_transcription_factor_6	537	453	496	298	245	298	8.95363	7.55478	8.16395	4.56008	4.00308	4.34749
ENSG00000257950	26.9652	10.036	1.2005	0.0028856	0.0086003	RP11-48B14.2	chr17	-	3566357	3599488	5905	protein_coding	-	30	25	16	11	8	16	0.279199	0.232719	0.146996	0.0939542	0.0729601	0.13029
ENSG00000175984	1654.96	716.768	1.2003	1.1557e-43	4.8915e-42	DENND2C	chr1	-	115125469	115213043	6163	protein_coding	DENN/MADD_domain_containing_2C	1527	1382	1456	846	833	799	13.6163	12.3261	12.8167	6.92344	7.27894	6.23396
ENSG00000085662	914.235	395.329	1.2001	1.313e-35	4.1949e-34	AKR1B1	chr7	-	134127102	134144036	1930	protein_coding	aldo-keto_reductase_family_1_member_B1_(aldose_reductase)	780	794	838	451	422	497	22.21	22.6138	23.5555	11.7859	11.7753	12.3825
ENSG00000004961	1389.86	602.123	1.1997	3.0427e-45	1.3505e-43	HCCS	chrX	+	11129421	11141198	2277	protein_coding	holocytochrome_c_synthase	1171	1213	1283	712	656	717	28.2622	29.2825	30.5682	15.771	15.5152	15.1414
ENSG00000177150	407.942	175.753	1.1986	1.7782e-19	2.6088e-18	FAM210A	chr18	-	13663346	13726662	4340	protein_coding	family_with_sequence_similarity_210_member_A	382	330	364	208	212	187	4.83711	4.17961	4.55006	2.41723	2.63064	2.07187
ENSG00000118200	1546.22	669.386	1.1977	3.0986e-31	8.2785e-30	CAMSAP2	chr1	+	200708686	200829832	7352	protein_coding	calmodulin_regulated_spectrin-associated_protein_family_member_2	1541	1232	1304	823	770	721	11.5189	9.2112	9.62228	5.64596	5.64028	4.71563
ENSG00000224814	12.1198	3.72085	1.1974	0.018075	0.044413	AC114812.8	chr2	-	234602080	234617345	663	antisense	-	7	13	12	3	3	7	0.580225	1.07781	0.981914	0.228219	0.243682	0.507685
ENSG00000162426	22.784	8.13161	1.1969	0.0067774	0.018572	SLC45A1	chr1	+	8377886	8404227	2784	protein_coding	solute_carrier_family_45_member_1	28	17	15	3	13	12	0.552715	0.335653	0.292299	0.0543495	0.251472	0.207263
ENSG00000198156	89.3506	37.1543	1.1958	2.4077e-06	1.1893e-05	A-575C2.4	chr16	-	28353876	28374829	2016	protein_coding	Protein_LOC728741_	58	81	97	44	36	49	1.58106	2.20854	2.61028	1.10079	0.961673	1.16873
ENSG00000240368	17.4049	6.05712	1.1956	0.0088587	0.023614	AP000304.2	chr21	-	34931848	34950669	528	processed_transcript	-	11	14	21	8	6	7	1.14491	1.45749	2.1577	0.764187	0.611974	0.637491
ENSG00000005238	731.867	316.8	1.1954	1.2924e-27	2.9396e-26	FAM214B	chr9	-	35104109	35116338	5771	protein_coding	family_with_sequence_similarity_214_member_B	651	591	689	369	321	409	6.19929	5.62921	6.477	3.22492	2.9955	3.40786
ENSG00000131379	16.6566	5.5331	1.1953	0.013144	0.033472	C3orf20	chr3	+	14716606	14814541	3326	protein_coding	chromosome_3_open_reading_frame_20	16	8	20	10	7	2	0.264369	0.132214	0.326222	0.151643	0.113342	0.0289146
ENSG00000076864	867.989	376.581	1.1945	6.0893e-33	1.7442e-31	RAP1GAP	chr1	-	21922708	21995801	4294	protein_coding	RAP1_GTPase_activating_protein	805	745	739	456	394	455	10.3026	9.53686	9.33659	5.35607	4.94139	5.09517
ENSG00000167470	7306.73	3178.38	1.1942	8.8144e-47	4.089e-45	MIDN	chr19	+	1248552	1259142	3790	protein_coding	midnolin	7081	6013	6173	3478	3460	4075	102.676	87.2094	88.3615	46.2843	49.1646	51.7009
ENSG00000186432	3016.14	1313.25	1.1926	6.3257e-45	2.7875e-43	KPNA4	chr3	-	160212783	160283376	8981	protein_coding	karyopherin_alpha_4_(importin_alpha_3)	2926	2419	2609	1567	1432	1548	17.9045	14.8055	15.76	8.80011	8.58685	8.28812
ENSG00000165650	1478.04	640.606	1.192	4.5819e-23	8.305e-22	PDZD8	chr10	-	119040000	119134978	6484	protein_coding	PDZ_domain_containing_8	1610	1094	1192	736	721	760	13.6457	9.27439	9.9733	5.72504	5.98836	5.63612
ENSG00000181026	1067.59	463.968	1.1917	7.2152e-31	1.8908e-29	AEN	chr15	+	89164527	89175513	5039	protein_coding	apoptosis_enhancing_nuclease	1027	821	968	556	498	553	11.2005	8.95591	10.4217	5.56511	5.32231	5.27704
ENSG00000186517	612.975	266.638	1.1897	3.7931e-27	8.4327e-26	ARHGAP30	chr1	-	161016736	161039760	4857	protein_coding	Rho_GTPase_activating_protein_30	526	543	548	288	316	318	5.95155	6.1453	6.12094	2.99067	3.50376	3.14825
ENSG00000143322	995.571	433.672	1.1894	4.7987e-32	1.3222e-30	ABL2	chr1	-	179068462	179198819	12144	protein_coding	v-abl_Abelson_murine_leukemia_viral_oncogene_homolog_2	935	798	893	530	489	481	4.23119	3.61204	3.98929	2.20119	2.16852	1.90455
ENSG00000189067	5094.08	2223.55	1.1893	1.3691e-48	6.7451e-47	LITAF	chr16	-	11641853	11730237	2357	protein_coding	lipopolysaccharide-induced_TNF_factor	4623	4259	4555	2648	2204	2864	107.79	99.3251	104.842	56.6633	50.3579	58.4283
ENSG00000257683	11.3866	3.48333	1.1889	0.020122	0.048742	RP11-110L15.2	chr12	-	116248164	116323942	497	lincRNA	-	12	10	8	6	4	2	1.3269	1.106	0.873252	0.608889	0.43343	0.193501
ENSG00000169504	2231.1	973.623	1.1879	1.4064e-37	4.8118e-36	CLIC4	chr1	+	25071848	25170815	4346	protein_coding	chloride_intracellular_channel_4	2178	1752	1954	1199	1025	1149	27.541	22.1593	24.3916	13.9147	12.7013	12.7128
ENSG00000261505	211.85	91.0679	1.1874	1.7342e-11	1.4457e-10	LA16c-358B7.3	chr16	-	1367892	1372846	3107	antisense	-	152	215	192	113	102	100	2.68853	3.80372	3.35248	1.83434	1.76797	1.54763
ENSG00000152455	361.545	156.974	1.1869	4.3056e-19	6.1627e-18	SUV39H2	chr10	+	14920819	14946314	3087	protein_coding	suppressor_of_variegation_3-9_homolog_2_(Drosophila)	300	314	340	177	181	185	5.34068	5.59119	5.97514	2.89188	3.1576	2.88167
ENSG00000163110	4361.63	1909.93	1.1857	3.3268e-54	1.8292e-52	PDLIM5	chr4	+	95373037	95589377	6083	protein_coding	PDZ_and_LIM_domain_5	4112	3595	3796	2308	2099	2204	37.149	32.4857	33.8543	19.1365	18.5827	17.4222
ENSG00000213923	5772.73	2530.51	1.1852	6.9923e-66	5.0659e-64	CSNK1E	chr22	-	38686697	38794527	2791	protein_coding	casein_kinase_1_epsilon	5141	5037	5048	2809	2770	3187	101.228	99.2026	98.1217	50.7616	53.4485	54.9075
ENSG00000169714	7783.31	3413.45	1.1851	1.8515e-75	1.5947e-73	CNBP	chr3	-	128888327	128902765	1664	protein_coding	CCHC-type_zinc_finger_nucleic_acid_binding_protein	6730	6831	6971	4056	3621	4150	222.266	225.653	227.273	122.939	117.19	119.924
ENSG00000176871	1535.04	670.856	1.1849	9.6039e-34	2.8298e-32	WSB2	chr12	-	118470712	118500235	2646	protein_coding	WD_repeat_and_SOCS_box_containing_2	1533	1259	1255	796	743	783	31.8394	26.1545	25.7312	15.1728	15.1222	14.2292
ENSG00000265656	27.3132	10.4679	1.1846	0.0026282	0.0078953	RP11-13N13.6	chr18	+	19253589	19262522	447	antisense	-	25	26	21	8	16	12	3.07358	3.19725	2.54869	0.902664	1.92765	1.29087
ENSG00000171067	641.197	279.276	1.1845	1.2519e-23	2.338e-22	C11orf24	chr11	-	68028803	68039469	2063	protein_coding	chromosome_11_open_reading_frame_24	560	589	542	293	291	385	14.9177	15.6938	14.253	7.16328	7.59642	8.97369
ENSG00000232445	43.6168	17.621	1.1843	0.00027644	0.00099745	RP11-132A1.4	chr7	+	100951627	100954266	705	antisense	-	46	32	37	19	20	22	3.58576	2.49501	2.8472	1.35928	1.52776	1.50053
ENSG00000140519	45.5057	17.7605	1.1841	0.0013265	0.0042271	RHCG	chr15	-	89998680	90039844	1982	protein_coding	Rh_family_C_glycoprotein	34	50	36	8	17	37	0.94273	1.38668	0.985382	0.203578	0.461913	0.897651
ENSG00000132003	944.897	413.282	1.1838	3.5254e-35	1.091e-33	ZSWIM4	chr19	+	13906274	13943044	4339	protein_coding	zinc_finger_SWIM-type_containing_4	847	835	810	465	446	521	10.7277	10.5781	10.1275	5.40514	5.53555	5.77375
ENSG00000271590	15.941	5.52729	1.1838	0.011102	0.028857	RP11-181E10.3	chr2	-	111968572	111970053	1482	lincRNA	-	16	15	11	6	8	5	0.593313	0.556358	0.402671	0.204196	0.290708	0.16223
ENSG00000050820	2820.94	1235.34	1.183	3.8192e-39	1.3734e-37	BCAR1	chr16	-	75262928	75301951	4659	protein_coding	breast_cancer_anti-estrogen_resistance_1	2691	2413	2334	1401	1257	1628	31.7419	28.4692	27.1778	15.1666	14.5297	16.8024
ENSG00000175768	69.3668	29.0121	1.1829	1.0383e-05	4.6621e-05	TOMM5	chr9	-	37582643	37592639	3071	protein_coding	translocase_of_outer_mitochondrial_membrane_5_homolog_(yeast)	56	65	62	33	38	29	1.00212	1.16344	1.09526	0.541973	0.666376	0.454075
ENSG00000153487	982.995	429.462	1.1824	1.565e-27	3.5433e-26	ING1	chr13	+	111365083	111373421	2870	protein_coding	inhibitor_of_growth_family_member_1	815	840	939	472	429	590	15.6059	16.0882	17.7496	8.29476	8.0499	9.88507
ENSG00000169946	12.1622	3.76299	1.1823	0.020423	0.049395	ZFPM2	chr8	+	106330920	106816760	4700	protein_coding	zinc_finger_protein_FOG_family_member_2	12	15	5	6	4	3	0.140312	0.17543	0.0577136	0.0643868	0.0458329	0.0306926
ENSG00000175471	246.091	106.747	1.1821	2.353e-14	2.4844e-13	MCTP1	chr5	-	94039446	94620279	5396	protein_coding	multiple_C2_domains_transmembrane_1	223	216	210	128	124	117	2.27115	2.20036	2.11132	1.19641	1.23756	1.04261
ENSG00000160588	2027.06	889.374	1.1818	2.1601e-43	9.0801e-42	MPZL3	chr11	-	118097409	118123065	3964	protein_coding	myelin_protein_zero-like_3	1834	1621	1893	1044	1019	1013	25.426	22.4781	25.9073	13.2834	13.8438	12.2881
ENSG00000101544	969.408	424.469	1.1804	9.2594e-29	2.2209e-27	ADNP2	chr18	+	77866915	77905406	5393	protein_coding	ADNP_homeobox_2	954	795	807	531	451	488	9.72143	8.10304	8.118	4.96601	4.50362	4.3511
ENSG00000186577	307.125	133.231	1.1804	6.3566e-15	6.9997e-14	C6orf1	chr6	-	34214157	34217247	1487	protein_coding	chromosome_6_open_reading_frame_1	258	293	259	163	122	178	9.53501	10.831	9.44919	5.52866	4.41839	5.75597
ENSG00000181126	133.735	56.9467	1.1796	9.0436e-08	5.3016e-07	HLA-V	chr6	+	29758731	29765588	4814	pseudogene	major_histocompatibility_complex_class_I_V_(pseudogene)	88	137	128	66	52	80	1.00459	1.56432	1.44248	0.691483	0.581718	0.799086
ENSG00000241749	11.7554	3.74929	1.1779	0.018847	0.04608	RPSAP52	chr12	-	66151800	66220777	1144	pseudogene	ribosomal_protein_SA_pseudogene_52	11	10	10	4	4	5	0.52842	0.480491	0.47422	0.176351	0.1883	0.210162
ENSG00000139926	1171.25	514.915	1.1767	3.1231e-33	9.0507e-32	FRMD6	chr14	+	51955818	52197445	5123	protein_coding	FERM_domain_containing_6	1127	933	1029	603	589	589	12.0896	10.0108	10.8967	5.93658	6.19165	5.52841
ENSG00000225880	38.9969	15.686	1.1767	0.00065009	0.0021994	LINC00115	chr1	-	761586	762902	1317	lincRNA	long_intergenic_non-protein_coding_RNA_115	28	32	43	16	22	16	1.16838	1.3356	1.77129	0.612742	0.899606	0.584176
ENSG00000218336	37.2042	14.8049	1.1766	0.0010061	0.0032817	TENM3	chr4	+	183065140	183724177	10896	protein_coding	teneurin_transmembrane_protein_3	34	41	23	13	21	17	0.171484	0.206837	0.114516	0.0601755	0.103793	0.0750225
ENSG00000148680	23.8855	9.02537	1.1762	0.0044667	0.01277	HTR7	chr10	-	92500578	92617671	3344	protein_coding	5-hydroxytryptamine_(serotonin)_receptor_7_adenylate_cyclase-coupled	25	16	22	11	13	7	0.410853	0.263005	0.356913	0.165909	0.209359	0.100656
ENSG00000183423	29.1609	11.3421	1.1761	0.0023367	0.0070922	LRIT3	chr4	+	110769358	110793471	3781	protein_coding	leucine-rich_repeat_immunoglobulin-like_and_transmembrane_domains_3	19	28	30	10	17	12	0.276159	0.407064	0.430448	0.133394	0.242135	0.15261
ENSG00000239305	1281.57	564.277	1.1759	1.9372e-39	7.0592e-38	RNF103	chr2	-	86830516	86850989	4560	protein_coding	ring_finger_protein_103	1118	1091	1172	702	616	635	13.4738	13.1514	13.9434	7.76454	7.27497	6.69605
ENSG00000264785	45.4966	18.5284	1.175	0.00031269	0.0011197	RP11-311F12.2	chr17	+	19640995	19641855	446	antisense	-	38	43	39	29	20	15	4.68232	5.29962	4.7439	3.27949	2.41496	1.61721
ENSG00000260339	51.1428	21.069	1.1746	0.00012132	0.00046568	HEXA-AS1	chr15	+	72668454	72671129	2676	antisense	HEXA_antisense_RNA_1	46	36	53	23	23	27	0.944678	0.739482	1.07447	0.433496	0.462868	0.485163
ENSG00000269906	26.5822	10.0998	1.1737	0.0039152	0.011328	RP11-248J18.2	chr14	-	51129229	51129896	668	sense_intronic	-	35	17	18	14	10	11	2.87941	1.39889	1.46185	1.05705	0.806193	0.791819
ENSG00000239815	27.7267	10.6454	1.1722	0.0031413	0.0092794	RP11-309L24.4	chr7	+	128506633	128508898	431	lincRNA	-	34	22	17	12	10	15	4.33525	2.8058	2.13982	1.40426	1.24951	1.67349
ENSG00000179981	610.152	267.478	1.1721	2.6783e-18	3.6591e-17	TSHZ1	chr18	+	72922710	73001905	7080	protein_coding	teashirt_zinc_finger_homeobox_1	642	504	462	345	285	296	4.98327	3.91299	3.54009	2.4577	2.16784	2.01033
ENSG00000268812	37.9477	15.2552	1.1713	0.00068591	0.0023063	MGC20647	chr22	+	30641984	30642907	723	protein_coding	Uncharacterized_protein_	36	37	27	16	15	22	2.73638	2.81303	2.02596	1.11616	1.1173	1.46317
ENSG00000158792	446.871	195.919	1.1712	2.0486e-18	2.8207e-17	SPATA2L	chr16	-	89762751	89768113	2335	protein_coding	spermatogenesis_associated_2-like	388	377	414	200	203	277	9.13181	8.87494	9.61876	4.32003	4.68193	5.7043
ENSG00000107937	2283.12	1009.91	1.1705	9.0694e-49	4.4951e-47	GTPBP4	chr10	+	1034338	1065876	4696	protein_coding	GTP_binding_protein_4	2086	1916	2020	1151	1076	1273	24.4117	22.4274	23.3361	12.3621	12.3396	13.035
ENSG00000070961	970.645	427.214	1.1704	2.862e-22	4.9577e-21	ATP2B1	chr12	-	89981828	90103077	7032	protein_coding	ATPase_Ca++_transporting_plasma_membrane_1	986	701	873	523	490	464	7.70567	5.47962	6.73506	3.75117	3.7526	3.17284
ENSG00000245293	26.8774	10.1803	1.1701	0.0048915	0.013854	RP11-286E11.1	chr4	-	108784635	108899955	2810	antisense	-	11	32	28	10	15	10	0.215129	0.625972	0.540577	0.179489	0.287475	0.171121
ENSG00000145824	416.059	182.994	1.169	5.8775e-20	8.8822e-19	CXCL14	chr5	-	134906373	134914969	1971	protein_coding	chemokine_(C-X-C_motif)_ligand_14	345	350	403	210	197	227	9.61933	9.76096	11.0924	5.37374	5.38264	5.53795
ENSG00000179119	953.943	421.324	1.1688	1.7313e-29	4.2647e-28	SPTY2D1	chr11	-	18627948	18656338	5754	protein_coding	SPT2_Suppressor_of_Ty_domain_containing_1_(S._cerevisiae)	884	795	837	546	456	456	8.44296	7.59466	7.89153	4.78593	4.26786	3.8107
ENSG00000160951	21.6422	8.10793	1.1682	0.0058365	0.016248	PTGER1	chr19	-	14583278	14586174	1421	protein_coding	prostaglandin_E_receptor_1_(subtype_EP1)_42kDa	24	19	14	9	10	9	0.928174	0.734972	0.53449	0.319442	0.378984	0.30455
ENSG00000113615	892.415	394.151	1.1681	2.2242e-26	4.7684e-25	SEC24A	chr5	+	133984479	134063513	6299	protein_coding	SEC24_family_member_A_(S._cerevisiae)	809	746	799	511	452	399	7.05812	6.50996	6.88147	4.0916	3.8644	3.04587
ENSG00000115963	4261.13	1889.56	1.168	3.8615e-56	2.2381e-54	RND3	chr2	-	151324709	151395525	2777	protein_coding	Rho_family_GTPase_3	3543	3671	4030	2280	2019	2246	70.1144	72.6641	78.729	41.4097	39.154	38.8905
ENSG00000135750	1214.56	537.362	1.1678	1.6764e-35	5.3011e-34	KCNK1	chr1	+	233749750	233808258	2161	protein_coding	potassium_channel_subfamily_K_member_1	1117	975	1112	611	577	674	28.406	24.8005	27.9162	14.2603	14.3793	14.9974
ENSG00000220563	15.9131	5.33506	1.1671	0.017669	0.043511	PKMP3	chr6	-	86369610	86370324	715	pseudogene	pyruvate_kinase_muscle_pseudogene_3	14	12	16	3	13	2	1.07605	0.922542	1.214	0.211621	0.979158	0.134504
ENSG00000085514	72.344	29.9933	1.1669	9.2473e-05	0.00036151	PILRA	chr7	+	99965153	99997719	1313	protein_coding	paired_immunoglobin-like_type_2_receptor_alpha	49	69	73	32	19	54	2.0509	2.88865	3.01623	1.22922	0.779299	1.9776
ENSG00000181588	1141.92	505.417	1.1669	1.15e-33	3.3752e-32	MEX3D	chr19	-	1554668	1568057	2850	protein_coding	mex-3_homolog_D_(C._elegans)	1104	952	955	583	557	610	21.2881	18.3613	18.1788	10.3173	10.5251	10.2919
ENSG00000106546	5012.93	2220.6	1.1667	2.7182e-36	8.904e-35	AHR	chr7	+	17338246	17385776	6276	protein_coding	aryl_hydrocarbon_receptor	4988	3845	4387	2628	2579	2470	43.6773	33.6763	37.9219	21.1196	22.1301	18.9245
ENSG00000104695	5084.87	2257.4	1.1662	8.0128e-54	4.396e-52	PPP2CB	chr8	-	30631973	30671830	2006	protein_coding	protein_phosphatase_2_catalytic_subunit_beta_isozyme	4841	4237	4331	2574	2513	2728	132.622	116.102	117.129	64.7174	67.4647	65.3918
ENSG00000108244	7344.24	3260.02	1.1662	1.3093e-53	7.1515e-52	KRT23	chr17	-	39078948	39093886	1987	protein_coding	keratin_23_(histone_deacetylase_inducible)	6188	6787	6397	3826	3323	4158	171.145	187.755	174.656	97.116	90.0633	100.623
ENSG00000136802	5549.52	2463.6	1.1652	1.9349e-45	8.65e-44	LRRC8A	chr9	+	131644391	131680318	4619	protein_coding	leucine_rich_repeat_containing_8_family_member_A	5444	4589	4599	2921	2757	2847	64.7713	54.6111	54.0159	31.8953	32.1443	29.638
ENSG00000196843	265.871	116.414	1.1637	2.4288e-12	2.1756e-11	ARID5A	chr2	+	97202480	97218375	3079	protein_coding	AT_rich_interactive_domain_5A_(MRF1-like)	202	221	279	123	120	161	3.6054	3.94542	4.91587	2.01483	2.09888	2.51435
ENSG00000224367	25.3723	9.78481	1.1629	0.0037142	0.010809	OACYLP	chr18	+	56663966	56736570	2208	pseudogene	O-acyltransferase_like_pseudogene	22	17	28	12	9	13	0.547565	0.423215	0.687962	0.274111	0.219512	0.283109
ENSG00000260391	35.9991	14.4152	1.1628	0.0012595	0.0040355	RP11-71H17.7	chr3	+	124442635	124445172	2538	sense_overlapping	-	38	20	37	19	14	17	0.822819	0.433161	0.79089	0.377577	0.297065	0.322082
ENSG00000215853	274.217	120.544	1.1617	6.882e-13	6.4704e-12	RPTN	chr1	-	152126071	152131704	3569	protein_coding	repetin	270	226	227	154	146	116	4.15747	3.48075	3.45052	2.1763	2.20304	1.56286
ENSG00000110713	3370.91	1500.65	1.1605	2.8354e-40	1.0696e-38	NUP98	chr11	-	3692313	3819022	6973	protein_coding	nucleoporin_98kDa	3301	2707	2881	1788	1713	1689	26.0159	21.3393	22.4145	12.9328	13.2298	11.6472
ENSG00000164609	2072.13	923.191	1.1597	3.3575e-43	1.3947e-41	SLU7	chr5	-	159828648	159848718	3793	protein_coding	SLU7_splicing_factor_homolog_(S._cerevisiae)	1897	1696	1873	1148	985	1064	27.4851	24.5784	26.7893	15.2652	13.9852	13.4886
ENSG00000164715	2815.15	1254.81	1.1582	4.7613e-38	1.6473e-36	LMTK2	chr7	+	97736197	97838945	8946	protein_coding	lemur_tyrosine_kinase_2	2790	2254	2379	1472	1424	1445	17.1391	13.8496	14.4268	8.29894	8.57228	7.76692
ENSG00000163666	43.9134	17.9517	1.1575	0.00069123	0.002322	HESX1	chr3	-	57231944	57260549	876	protein_coding	HESX_homeobox_1	23	46	47	17	23	22	1.4429	2.88646	2.91071	0.978788	1.41397	1.20761
ENSG00000244405	61.079	25.6236	1.1569	8.4366e-05	0.00033192	ETV5	chr3	-	185764097	185828107	4111	protein_coding	ets_variant_5	62	51	48	41	21	27	0.828813	0.681921	0.633431	0.503014	0.275098	0.31581
ENSG00000260810	14.4081	4.9248	1.1568	0.016847	0.041721	CTD-2547L24.4	chr14	+	91724643	91725347	705	lincRNA	-	8	19	11	6	6	5	0.62361	1.48141	0.846466	0.429245	0.458329	0.341028
ENSG00000102580	3744.56	1672.13	1.1565	6.8829e-45	3.0115e-43	DNAJC3	chr13	+	96329393	96447243	5591	protein_coding	DnaJ_(Hsp40)_homolog_subfamily_C_member_3	3547	3035	3294	1921	1751	2125	34.8645	29.8387	31.9624	17.3293	16.866	18.2759
ENSG00000229715	39.8573	16.2727	1.1558	0.00083323	0.0027576	EEF1DP3	chr13	+	32420978	32527609	3283	pseudogene	eukaryotic_translation_elongation_factor_1_delta_pseudogene_3	45	32	28	20	22	14	0.753276	0.535785	0.462693	0.307258	0.360884	0.205053
ENSG00000111145	3137.44	1403.74	1.1555	3.3994e-56	1.9843e-54	ELK3	chr12	+	96588160	96663613	4205	protein_coding	ELK3_ETS-domain_protein_(SRF_accessory_protein_2)	2751	2660	2866	1686	1570	1601	35.9531	34.7718	36.9757	20.2225	20.1071	18.3078
ENSG00000159200	394.27	174.829	1.1548	4.78e-18	6.4377e-17	RCAN1	chr21	-	35885440	35987441	2816	protein_coding	regulator_of_calcineurin_1	337	356	347	196	173	238	6.57672	6.9491	6.68502	3.51048	3.30848	4.064
ENSG00000260464	29.1703	11.6207	1.1545	0.0023023	0.006999	RP4-561L24.3	chr1	+	94312730	94314495	1766	lincRNA	-	22	26	29	13	16	11	0.684612	0.809271	0.890867	0.371275	0.487916	0.29951
ENSG00000109606	5555.24	2486.35	1.1544	3.8796e-52	2.0464e-50	DHX15	chr4	-	24519064	24586173	3028	protein_coding	DEAH_(Asp-Glu-Ala-His)_box_polypeptide_15	5274	4602	4774	3011	2720	2876	95.7186	83.5414	85.5327	50.1532	48.3758	45.6712
ENSG00000188064	2321.28	1038.31	1.1535	2.8885e-40	1.088e-38	WNT7B	chr22	-	46316242	46373009	3919	protein_coding	wingless-type_MMTV_integration_site_family_member_7B	2255	1973	1892	1217	1140	1238	31.6216	27.6734	26.191	15.6624	15.6655	15.1899
ENSG00000076641	18.993	6.92453	1.153	0.010569	0.027621	PAG1	chr8	-	81882526	82024303	4387	protein_coding	phosphoprotein_associated_with_glycosphingolipid_microdomains_1	26	12	12	9	7	8	0.3257	0.150357	0.148395	0.103471	0.0859302	0.0876864
ENSG00000163870	1583.15	706.772	1.1525	5.351e-28	1.2342e-26	TPRA1	chr3	-	127291912	127317094	1933	protein_coding	transmembrane_protein_adipocyte_asscociated_1	1312	1483	1381	748	712	994	37.3005	42.1716	38.7586	19.517	19.8364	24.7266
ENSG00000075618	1915.92	856.083	1.1521	3.2865e-30	8.3632e-29	FSCN1	chr7	+	5632439	5646286	2777	protein_coding	fascin_homolog_1_actin-bundling_protein_(Strongylocentrotus_purpuratus)	1873	1560	1619	1032	828	1112	37.0659	30.8788	31.6284	18.7434	16.0572	19.2548
ENSG00000164933	513.138	228.718	1.152	1.4398e-21	2.4061e-20	SLC25A32	chr8	-	104410863	104427417	2891	protein_coding	solute_carrier_family_25_(mitochondrial_folate_carrier)_member_32	432	438	484	296	241	255	8.21198	8.32793	9.08245	5.16401	4.48936	4.24133
ENSG00000141655	400.86	178.401	1.1515	5.5136e-18	7.4055e-17	TNFRSF11A	chr18	+	59992520	60058516	8138	protein_coding	tumor_necrosis_factor_receptor_superfamily_member_11a_NFKB_activator	395	323	339	202	207	208	2.66742	2.1817	2.25989	1.25192	1.36983	1.22901
ENSG00000224411	27.2929	10.7465	1.1515	0.0034245	0.010041	RP11-1033A18.1	chr11	-	27910385	27912580	2196	pseudogene	-	18	31	23	11	15	11	0.450456	0.775962	0.5682	0.252641	0.367853	0.240863
ENSG00000156983	945.977	423.16	1.1508	3.8606e-31	1.0281e-29	BRPF1	chr3	+	9773413	9789702	4736	protein_coding	bromodomain_and_PHD_finger_containing_1	884	778	833	497	440	530	10.2578	9.02982	9.54199	5.29283	5.0033	5.38113
ENSG00000227471	18.2093	6.69491	1.1497	0.010666	0.027832	AKR1B15	chr7	+	134233888	134264627	1989	protein_coding	aldo-keto_reductase_family_1_member_B15	17	17	14	10	9	4	0.469706	0.469813	0.381855	0.253576	0.243682	0.0967019
ENSG00000129116	3983.24	1789.23	1.1491	6.3598e-53	3.4205e-51	PALLD	chr4	+	169418217	169849608	6435	protein_coding	palladin_cytoskeletal_associated_protein	3653	3420	3432	2120	1853	2230	31.197	29.2138	28.9337	16.6162	15.5075	16.6635
ENSG00000167105	194.434	85.9266	1.149	6.7827e-11	5.3931e-10	TMEM92	chr17	+	48348767	48358844	2765	protein_coding	transmembrane_protein_92	181	147	185	91	104	102	3.59746	2.92236	3.6298	1.65993	2.0256	1.77384
ENSG00000124209	1997.79	896.747	1.1482	4.242e-38	1.4738e-36	RAB22A	chr20	+	56884752	56942563	8670	protein_coding	RAB22A_member_RAS_oncogene_family	1925	1579	1765	1031	989	1085	12.2018	10.0109	11.0441	5.99768	6.14317	6.01756
ENSG00000237437	33.6739	13.6136	1.1477	0.0017429	0.0054347	ASS1P12	chr9	+	32945994	32947220	1227	pseudogene	argininosuccinate_synthetase_1_pseudogene_12	22	26	41	15	17	15	0.98535	1.16477	1.81278	0.616581	0.746139	0.587836
ENSG00000143756	1654.87	742.879	1.1472	5.7158e-35	1.749e-33	FBXO28	chr1	+	224301789	224349749	5451	protein_coding	F-box_protein_28	1611	1329	1424	890	785	899	16.2417	13.4017	14.1723	8.23488	7.75548	7.93037
ENSG00000241015	373.936	166.823	1.1466	2.2547e-16	2.7387e-15	TPM3P9	chr19	+	53935237	53947923	2920	pseudogene	tropomyosin_3_pseudogene_9	277	345	365	189	193	195	5.21326	6.49452	6.78134	3.26454	3.55951	3.21116
ENSG00000133393	1154.3	518.578	1.1455	3.9916e-31	1.0618e-29	FOPNL	chr16	-	15959577	15982482	2275	protein_coding	FGFR1OP_N-terminal_like	1068	921	1056	648	576	570	25.799	22.253	25.1819	14.366	13.635	12.0477
ENSG00000135913	349.374	155.558	1.145	9.5931e-14	9.6452e-13	USP37	chr2	-	219314974	219433084	8032	protein_coding	ubiquitin_specific_peptidase_37	364	274	283	206	171	161	2.49052	1.87516	1.91147	1.29356	1.14654	0.963855
ENSG00000100485	1142.19	512.208	1.1447	2e-23	3.7097e-22	SOS2	chr14	-	50583847	50698276	5489	protein_coding	son_of_sevenless_homolog_2_(Drosophila)	1126	827	1060	648	553	572	11.2735	8.28177	10.4766	5.95423	5.42559	5.01086
ENSG00000174738	1335.29	600.152	1.1436	1.3993e-27	3.1769e-26	NR1D2	chr3	+	23986751	24022109	5258	protein_coding	nuclear_receptor_subfamily_1_group_D_member_2	1277	1046	1199	779	660	637	13.347	10.9351	12.371	7.47241	6.75988	5.82544
ENSG00000231305	57.9386	24.5876	1.1433	0.00011555	0.00044563	RP11-723O4.2	chr3	-	128580156	128590383	1298	antisense	-	36	57	60	31	28	26	1.52419	2.41386	2.50774	1.20457	1.16171	0.963182
ENSG00000130479	779.089	349.639	1.1432	1.1063e-22	1.9647e-21	MAP1S	chr19	+	17830051	17845325	3419	protein_coding	microtubule-associated_protein_1S	798	613	643	417	389	404	12.8267	9.85536	10.2028	6.15149	6.12725	5.68188
ENSG00000154553	20.459	7.77034	1.1427	0.0076332	0.02066	PDLIM3	chr4	-	186422851	186456766	5137	protein_coding	PDZ_and_LIM_domain_3	19	14	21	10	7	10	0.203262	0.149806	0.221776	0.0981825	0.0733844	0.0936052
ENSG00000121749	1274.29	574.717	1.1419	1.9689e-40	7.4501e-39	TBC1D15	chr12	+	72233487	72320629	5785	protein_coding	TBC1_domain_family_member_15	1149	1096	1116	681	627	682	10.9151	10.414	10.4657	5.93728	5.83686	5.66879
ENSG00000181826	222.274	99.0052	1.1404	1.4816e-11	1.2401e-10	RELL1	chr4	-	37592422	37687998	1350	protein_coding	RELT-like_1	224	180	182	119	118	105	9.11856	7.32909	7.31381	4.44587	4.70721	3.73995
ENSG00000028116	870.762	392.376	1.1397	1.0723e-26	2.3273e-25	VRK2	chr2	+	58134786	58387055	2446	protein_coding	vaccinia_related_kinase_2	850	716	730	475	446	436	19.0974	16.0904	16.1909	9.79447	9.8196	8.57116
ENSG00000270177	60.647	25.9622	1.1392	5.4169e-05	0.0002199	CTD-2410N18.3	chr5	+	133562101	133563518	1418	lincRNA	-	54	50	56	37	25	28	2.09281	1.93823	2.14248	1.31604	0.949465	0.949492
ENSG00000090013	2873.31	1297.69	1.1391	6.687e-37	2.2381e-35	BLVRB	chr19	-	40953696	40971747	1392	protein_coding	biliverdin_reductase_B_(flavin_reductase_(NADPH))	2220	2688	2674	1511	1338	1651	87.6448	106.145	104.214	54.7481	51.7645	57.0319
ENSG00000145050	3256.61	1467.13	1.1389	2.6215e-25	5.3105e-24	MANF	chr3	+	51422478	51426828	1509	protein_coding	mesencephalic_astrocyte-derived_neurotrophic_factor	2512	3085	2996	1578	1419	2101	91.4835	112.377	107.711	52.7426	50.6417	66.9494
ENSG00000112308	6211.12	2812.97	1.137	1.1758e-47	5.5699e-46	C6orf62	chr6	-	24705089	24721064	4134	protein_coding	chromosome_6_open_reading_frame_62	5910	5101	5369	3470	2962	3313	78.565	67.826	70.4577	42.3353	38.586	38.5355
ENSG00000205622	24.2737	9.48356	1.1367	0.0053168	0.014949	AF064858.6	chr21	-	40249215	40328392	3823	lincRNA	-	27	16	21	12	8	13	0.388125	0.230052	0.298003	0.158314	0.112694	0.163512
ENSG00000049769	413.788	186.192	1.1364	4.9152e-19	6.9905e-18	PPP1R3F	chrX	+	49126306	49157929	3421	protein_coding	protein_phosphatase_1_regulatory_subunit_3F	383	372	336	212	202	231	6.15259	5.97724	5.32834	3.12555	3.1799	3.2469
ENSG00000158615	3215.32	1458.83	1.135	1.2754e-50	6.5316e-49	PPP1R15B	chr1	-	204372515	204380919	5227	protein_coding	protein_phosphatase_1_regulatory_subunit_15B	2960	2654	2867	1729	1647	1671	31.1208	27.91	29.7564	16.6835	16.969	15.3721
ENSG00000157227	8211.77	3724.77	1.1345	3.0409e-45	1.3505e-43	MMP14	chr14	+	23305766	23318236	3732	protein_coding	matrix_metallopeptidase_14_(membrane-inserted)	7648	6969	7039	4128	3873	4918	112.621	102.646	102.323	55.7881	55.8883	63.366
ENSG00000006837	283.723	127.086	1.1344	4.9662e-13	4.7214e-12	CDKL3	chr5	-	133541305	133706738	2160	protein_coding	cyclin-dependent_kinase-like_3	221	239	289	164	122	155	5.62278	6.08212	7.25855	3.82943	3.04174	3.45054
ENSG00000135540	1246.65	564.185	1.1339	8.9036e-27	1.9426e-25	NHSL1	chr6	-	138743180	139013708	7500	protein_coding	NHS-like_1	1217	959	1112	603	682	665	8.91747	7.02859	8.04358	4.05508	4.89709	4.26354
ENSG00000112110	3204.98	1450.97	1.1338	1.9805e-29	4.864e-28	MRPL18	chr6	+	160210844	160219468	1075	protein_coding	mitochondrial_ribosomal_protein_L18	2318	3142	2998	1699	1513	1818	118.5	160.66	151.297	79.7129	75.7959	81.3196
ENSG00000082153	7100.09	3226.19	1.1331	8.4435e-55	4.6635e-53	BZW1	chr2	+	201675317	201688569	3383	protein_coding	basic_leucine_zipper_and_W2_domains_1	6401	5945	6383	4036	3412	3726	103.982	96.5964	102.36	60.1718	54.3153	52.9603
ENSG00000178127	61.3206	26.2814	1.133	0.00010016	0.00038948	NDUFV2	chr18	+	9102628	9134343	942	protein_coding	NADH_dehydrogenase_(ubiquinone)_flavoprotein_2_24kDa	39	54	69	27	30	34	2.27523	3.15104	3.97378	1.44563	1.71509	1.73555
ENSG00000197045	1133.04	512.604	1.133	1.5316e-24	2.9943e-23	GMFB	chr14	-	54941202	54955914	6721	protein_coding	glia_maturation_factor_beta	1147	847	994	624	566	584	9.37868	6.92725	8.0234	4.68268	4.53521	4.17819
ENSG00000173039	3294.07	1495.65	1.1328	6.8496e-45	3.0076e-43	RELA	chr11	-	65421067	65430565	3183	protein_coding	v-rel_reticuloendotheliosis_viral_oncogene_homolog_A_(avian)	2945	2735	3010	1768	1514	1906	50.8465	47.2315	51.3022	28.0149	25.6156	28.7936
ENSG00000115484	3742.89	1702.76	1.132	8.1206e-63	5.5876e-61	CCT4	chr2	-	62095224	62115939	2520	protein_coding	chaperonin_containing_TCP1_subunit_4_(delta)	3246	3315	3312	1995	1851	2051	70.7881	72.3093	71.301	39.9288	39.5568	39.1359
ENSG00000214548	64.0374	27.6923	1.1314	3.4581e-05	0.00014418	MEG3	chr14	+	101245747	101327368	4867	lincRNA	maternally_expressed_3_(non-protein_coding)	49	59	61	32	29	35	0.553283	0.666349	0.679946	0.331614	0.320887	0.345793
ENSG00000157570	16.254	5.8059	1.1312	0.017377	0.042895	TSPAN18	chr11	+	44748015	44953972	4229	protein_coding	tetraspanin_18	11	9	23	9	7	4	0.142944	0.116981	0.29505	0.107337	0.0891406	0.0454812
ENSG00000122257	3180	1447.02	1.1311	3.4078e-55	1.9044e-53	RBBP6	chr16	+	24549014	24584184	6482	protein_coding	retinoblastoma_binding_protein_6	2839	2727	2822	1762	1569	1679	24.0696	23.1253	23.6186	13.7101	13.0355	12.4552
ENSG00000237238	160.325	71.5573	1.1311	6.4426e-10	4.6801e-09	RP11-236F9.4	chr9	-	67327775	67334983	1120	pseudogene	-	139	135	149	82	76	90	6.82039	6.62562	7.21729	3.69266	3.65436	3.86397
ENSG00000023330	1829.44	832.982	1.1291	4.9926e-46	2.2733e-44	ALAS1	chr3	+	52232102	52248343	2430	protein_coding	aminolevulinate_delta-_synthase_1	1620	1554	1652	972	891	1023	36.6371	35.1525	36.8816	20.1745	19.7463	20.2432
ENSG00000227036	1963.95	894.042	1.129	1.1176e-42	4.5579e-41	LINC00511	chr17	-	70319264	70636611	2265	processed_transcript	long_intergenic_non-protein_coding_RNA_511	1613	1744	1825	1092	948	1057	39.1362	42.3243	43.712	24.3163	22.5401	22.4397
ENSG00000203668	248.83	111.924	1.1282	1.171e-11	9.875e-11	CHML	chr1	-	241792155	241799232	7078	protein_coding	choroideremia-like_(Rab_escort_protein_2)	248	206	202	133	142	111	1.92554	1.59981	1.54827	0.94773	1.08042	0.754088
ENSG00000166170	2175.21	990.181	1.1281	1.1581e-36	3.8602e-35	BAG5	chr14	-	104022881	104029168	4867	protein_coding	BCL2-associated_athanogene_5	2103	1780	1853	1229	1070	1129	23.746	20.1034	20.6547	12.736	11.8396	11.1543
ENSG00000140157	1571.76	715.55	1.1279	1.9875e-37	6.7529e-36	NIPA2	chr15	-	23004684	23034427	3233	protein_coding	non_imprinted_in_Prader-Willi/Angelman_syndrome_2	1463	1263	1420	845	764	870	24.8686	21.4738	23.828	13.1824	12.7263	12.9397
ENSG00000233578	17.8346	6.66646	1.1277	0.01234	0.031722	RP5-1022P6.3	chr20	+	5529486	5530127	642	pseudogene	-	14	21	12	9	8	6	1.19841	1.79802	1.01403	0.707052	0.671074	0.449393
ENSG00000162892	59.4337	25.0095	1.1274	0.00060076	0.0020462	IL24	chr1	+	207070788	207077484	1819	protein_coding	interleukin_24	25	70	62	33	21	33	0.7553	2.11532	1.84912	0.915008	0.62173	0.87235
ENSG00000267251	37.9077	15.8498	1.1273	0.00087514	0.0028835	AC139100.3	chr18	+	77941563	77960875	2035	antisense	-	36	29	35	18	16	21	0.972188	0.78333	0.93306	0.44612	0.42342	0.496209
ENSG00000073921	3848.67	1755.46	1.1271	2.4664e-49	1.2323e-47	PICALM	chr11	-	85668727	85780924	3613	protein_coding	phosphatidylinositol_binding_clathrin_assembly_protein	3586	3164	3401	2126	1867	2088	54.545	48.1371	51.0675	29.6783	27.8286	27.789
ENSG00000179168	20.8478	8.09423	1.1269	0.0077115	0.020849	GGN	chr19	-	38874905	38878722	2239	protein_coding	gametogenetin	18	18	19	7	10	11	0.441805	0.441906	0.460368	0.157684	0.240526	0.236237
ENSG00000185728	2731.77	1244.4	1.1264	7.0965e-33	2.0233e-31	YTHDF3	chr8	+	64081112	64125346	5162	protein_coding	YTH_domain_family_member_3	2711	2267	2224	1509	1435	1358	28.8618	24.1404	23.3734	14.744	14.9709	12.65
ENSG00000035403	4269.96	1949.83	1.1262	1.131e-56	6.7787e-55	VCL	chr10	+	75757872	75879918	5482	protein_coding	vinculin	3870	3664	3728	2382	2097	2273	38.7958	36.739	36.8929	21.9152	20.6004	19.9375
ENSG00000052795	466.015	211.373	1.1261	1.2506e-19	1.8513e-18	FNIP2	chr4	+	159690290	159829201	6925	protein_coding	folliculin_interacting_protein_2	442	383	404	267	224	241	3.50764	3.04012	3.16495	1.94462	1.74198	1.67343
ENSG00000055483	2036.36	929.73	1.1257	5.4827e-48	2.6481e-46	USP36	chr17	-	76783463	76837523	5885	protein_coding	ubiquitin_specific_peptidase_36	1852	1731	1788	1072	1040	1106	17.2944	16.1682	16.4826	9.18739	9.51705	9.03688
ENSG00000111897	2918.05	1333.02	1.1247	3.6491e-46	1.6677e-44	SERINC1	chr6	-	122764493	122907269	3382	protein_coding	serine_incorporator_1	2760	2455	2480	1560	1508	1544	44.8485	39.9015	39.7817	23.2645	24.0128	21.9525
ENSG00000179837	2365.95	1077.67	1.1247	3.7355e-28	8.7054e-27	RBM15B	chr3	+	51428731	51435330	6600	protein_coding	RNA_binding_motif_protein_15B	2448	1876	1913	1256	1137	1342	20.3835	15.6243	15.7245	9.59819	9.27752	9.77728
ENSG00000214226	164.677	73.6976	1.1246	4.5469e-09	3.0619e-08	C17orf67	chr17	-	54869274	54916134	2013	protein_coding	chromosome_17_open_reading_frame_67	162	150	122	74	87	94	4.42266	4.09599	3.28792	1.85409	2.32751	2.2454
ENSG00000123091	2630.69	1202.67	1.1236	1.6541e-48	8.1004e-47	RNF11	chr1	+	51701943	51739127	3084	protein_coding	ring_finger_protein_11	2419	2245	2274	1443	1272	1452	43.1056	40.0141	40.002	23.5991	22.212	22.6392
ENSG00000152433	156.497	70.0599	1.1229	5.9217e-09	3.9435e-08	ZNF547	chr19	+	57874845	57890933	2739	protein_coding	zinc_finger_protein_547	115	151	147	77	73	93	2.30737	3.03037	2.9116	1.41789	1.43531	1.63268
ENSG00000108061	1533.74	700.788	1.1228	1.4762e-35	4.6801e-34	SHOC2	chr10	+	112679301	112773425	3943	protein_coding	soc-2_suppressor_of_clear_homolog_(C._elegans)	1460	1244	1341	825	799	800	20.3488	17.3422	18.4505	10.5529	10.9128	9.75602
ENSG00000249012	15.509	5.55678	1.1222	0.019302	0.047003	RP11-731D1.1	chr4	+	152180655	152184001	486	pseudogene	-	8	14	19	4	10	5	0.90462	1.58344	2.12091	0.415114	1.1081	0.494702
ENSG00000172216	5658.97	2587.81	1.122	3.2414e-40	1.2172e-38	CEBPB	chr20	+	48807376	48809212	1837	protein_coding	CCAAT/enhancer_binding_protein_(C/EBP)_beta	4890	5053	4984	3014	2522	3449	146.289	151.2	147.189	82.7518	73.9352	90.2805
ENSG00000221823	1843.94	844.015	1.1214	1.6979e-42	6.913e-41	PPP3R1	chr2	-	68358370	68488362	3023	protein_coding	protein_phosphatase_3_regulatory_subunit_B_alpha	1682	1523	1659	1015	935	971	30.5774	27.6932	29.7724	16.9345	16.6567	15.4451
ENSG00000126767	1124.3	513.144	1.1212	1.1678e-27	2.661e-26	ELK1	chrX	-	47494920	47510003	2695	protein_coding	ELK1_member_of_ETS_oncogene_family	1035	894	1037	625	500	656	21.1054	18.2343	20.875	11.6967	9.99141	11.7046
ENSG00000141452	730.271	333.656	1.1208	1.0359e-28	2.4798e-27	C18orf8	chr18	+	21083473	21111746	2162	protein_coding	chromosome_18_open_reading_frame_8	648	651	627	389	370	396	16.4714	16.5515	15.7332	9.07481	9.2164	8.80743
ENSG00000198522	1032.77	471.904	1.1206	9.237e-30	2.3007e-28	GPN1	chr2	+	27851114	27874375	2496	protein_coding	GPN-loop_GTPase_1	828	946	951	581	482	573	18.2305	20.8333	20.6701	11.7402	10.3996	11.0387
ENSG00000107719	14.4183	5.2113	1.1183	0.018403	0.045103	PALD1	chr10	+	72238577	72328205	4555	protein_coding	phosphatase_domain_containing_paladin_1	15	12	11	7	6	5	0.180974	0.144812	0.131012	0.0775092	0.0709379	0.0527827
ENSG00000168374	7411.79	3403.87	1.1179	1.5194e-55	8.6238e-54	ARF4	chr3	-	57557090	57583947	1660	protein_coding	ADP-ribosylation_factor_4	6188	6561	6806	3992	3534	4275	204.859	217.257	222.428	121.29	114.65	123.833
ENSG00000156298	45.4789	19.4569	1.1174	0.00047744	0.0016574	TSPAN7	chrX	+	38420623	38548169	1909	protein_coding	tetraspanin_7	43	33	44	20	27	20	1.23787	0.950209	1.25041	0.528406	0.761681	0.503772
ENSG00000125249	612.241	280.273	1.1146	1.3255e-22	2.339e-21	RAP2A	chr13	+	98086476	98121382	5487	protein_coding	RAP2A_member_of_RAS_oncogene_family	555	509	551	357	278	337	5.55866	5.0991	5.44782	3.28153	2.72851	2.95328
ENSG00000115756	429.565	196.044	1.1143	1.696e-17	2.214e-16	HPCAL1	chr2	+	10443015	10567743	4781	protein_coding	hippocalcin-like_1	390	366	377	231	186	264	4.48289	4.20798	4.27788	2.4369	2.09512	2.65519
ENSG00000106853	2959.09	1362.65	1.1137	6.7593e-49	3.3705e-47	PTGR1	chr9	-	114312002	114362135	2298	protein_coding	prostaglandin_reductase_1	2722	2457	2626	1621	1527	1567	65.0954	58.7714	61.9941	35.5776	35.7853	32.789
ENSG00000144476	1063.69	488.26	1.1131	4.857e-27	1.073e-25	CXCR7	chr2	+	237476430	237491001	2203	protein_coding	chemokine_(C-X-C_motif)_receptor_7	1032	861	912	607	493	593	25.7441	21.4832	22.4588	13.8969	12.0517	12.9434
ENSG00000172071	972.757	446.937	1.1131	2.0552e-31	5.5209e-30	EIF2AK3	chr2	-	88856259	88927094	4646	protein_coding	eukaryotic_translation_initiation_factor_2-alpha_kinase_3	856	841	869	526	457	567	10.1253	9.95011	10.1472	5.71018	5.29727	5.86832
ENSG00000171940	1954.16	899.084	1.1122	1.5292e-31	4.1258e-30	ZNF217	chr20	-	52183604	52226446	5796	protein_coding	zinc_finger_protein_217	1841	1518	1796	1073	1058	976	17.4557	14.3964	16.8106	9.33716	9.83043	8.09713
ENSG00000235529	26.1629	10.5385	1.1121	0.0061401	0.017004	AGAP1-IT1	chr2	+	236414395	236416210	664	sense_intronic	AGAP1_intronic_transcript_1_(non-protein_coding)	22	25	22	12	18	6	1.82082	2.06958	1.79746	0.9115	1.45989	0.434503
ENSG00000125753	2803.84	1291.99	1.1113	1.677e-41	6.62e-40	VASP	chr19	+	46009837	46030241	2305	protein_coding	vasodilator-stimulated_phosphoprotein	2526	2360	2510	1483	1316	1683	60.2247	56.2798	59.0757	32.4499	30.7468	35.1094
ENSG00000101752	2381.07	1095.35	1.1109	3.0408e-27	6.7971e-26	MIB1	chr18	+	19284918	19450918	9576	protein_coding	mindbomb_E3_ubiquitin_protein_ligase_1	2330	1900	2049	1389	1279	1116	13.3716	10.9064	11.6082	7.3158	7.19286	5.60389
ENSG00000236861	21.6222	8.44656	1.1106	0.010072	0.026453	AC006378.2	chr7	+	93598754	93640425	563	antisense	-	24	15	18	5	14	10	2.34269	1.46452	1.73448	0.447925	1.33917	0.854085
ENSG00000165637	5260.84	2429.12	1.1105	1.9512e-58	1.2199e-56	VDAC2	chr10	+	76969912	76991206	1581	protein_coding	voltage-dependent_anion_channel_2	4513	4577	4789	2832	2561	3026	156.872	159.133	164.331	90.3452	87.2355	92.0337
ENSG00000174574	3150.01	1454.8	1.1098	6.4173e-55	3.5523e-53	AKIRIN1	chr1	+	39456895	39471731	2741	protein_coding	akirin_1	2788	2725	2796	1739	1548	1753	55.898	54.6473	55.3393	31.9988	30.4143	30.7527
ENSG00000206559	43.1816	18.3804	1.1095	0.00078872	0.0026209	ZCWPW2	chr3	+	28390637	28579613	1716	protein_coding	zinc_finger_CW_type_with_PWWP_domain_2	29	42	43	20	16	28	0.928737	1.34537	1.35943	0.587836	0.502132	0.784604
ENSG00000169071	29.9591	12.3949	1.1091	0.0028938	0.0086185	ROR2	chr9	-	94325373	94712444	4360	protein_coding	receptor_tyrosine_kinase-like_orphan_receptor_2	31	22	26	13	13	17	0.39074	0.277362	0.323514	0.150384	0.160573	0.187487
ENSG00000182400	814.897	375.172	1.1091	1.8206e-25	3.7186e-24	TRAPPC6B	chr14	-	39617015	39639736	4533	protein_coding	trafficking_protein_particle_complex_6B	750	631	769	432	427	439	9.09259	7.65164	9.20336	4.80664	5.07291	4.65681
ENSG00000131773	265.437	121.393	1.1088	6.7835e-14	6.9249e-13	KHDRBS3	chr8	+	136469700	136668965	5466	protein_coding	KH_domain_containing_RNA_binding_signal_transduction_associated_3	234	243	223	143	137	140	2.35266	2.4437	2.2133	1.3195	1.34979	1.2316
ENSG00000001630	177.637	80.3082	1.1081	3.6991e-08	2.2577e-07	CYP51A1	chr7	-	91741465	91772266	3210	protein_coding	cytochrome_P450_family_51_subfamily_A_polypeptide_1	196	146	126	81	106	90	3.35555	2.50011	2.12947	1.27269	1.77835	1.34818
ENSG00000140022	1192.82	549.729	1.108	2.2104e-26	4.7429e-25	STON2	chr14	-	81727000	81902809	4302	protein_coding	stonin_2	1195	956	994	657	630	614	15.2655	12.2151	12.5349	7.70262	7.88652	6.8629
ENSG00000110906	1602.94	740.21	1.1079	1.0893e-38	3.8332e-37	KCTD10	chr12	-	109886461	109915349	5355	protein_coding	potassium_channel_tetramerisation_domain_containing_10	1472	1332	1424	893	777	895	15.1064	13.6727	14.4263	8.41077	7.81406	8.03662
ENSG00000151689	1792.35	827.503	1.1064	2.5846e-31	6.9278e-30	INPP1	chr2	+	191208196	191236391	2162	protein_coding	inositol_polyphosphate-1-phosphatase	1453	1559	1718	999	810	1063	36.9336	39.6371	43.1095	23.3052	20.1764	23.6422
ENSG00000164690	64.847	28.5792	1.1064	4.838e-05	0.00019787	SHH	chr7	-	155592680	155604967	4454	protein_coding	sonic_hedgehog	62	54	55	39	29	31	0.764986	0.66643	0.669913	0.441629	0.350641	0.334673
ENSG00000169490	1504.95	695.455	1.1064	1.5547e-37	5.3116e-36	TM2D2	chr8	-	38846327	38854343	3435	protein_coding	TM2_domain_containing_2	1311	1307	1352	820	709	883	20.9743	20.9151	21.3528	12.0401	11.1156	12.3607
ENSG00000265478	20.8155	8.15901	1.106	0.010594	0.027672	CTD-2145A24.3	chr17	-	18713269	18714253	985	lincRNA	-	13	18	24	7	13	8	0.725303	1.00449	1.32185	0.358431	0.710759	0.390538
ENSG00000174010	239.327	109	1.1056	4.414e-10	3.2554e-09	KLHL15	chrX	-	24001837	24045303	6272	protein_coding	kelch-like_family_member_15	255	173	203	146	119	112	2.23433	1.51618	1.75588	1.17406	1.02178	0.858661
ENSG00000134109	1556.99	720.115	1.1051	4.2559e-35	1.3121e-33	EDEM1	chr3	+	5229331	5261642	6146	protein_coding	ER_degradation_enhancer_mannosidase_alpha-like_1	1491	1274	1341	858	777	859	13.3321	11.3943	11.837	7.04106	6.80838	6.72063
ENSG00000143674	244.635	111.897	1.105	5.6418e-12	4.878e-11	MLK4	chr1	+	233463514	233520894	5809	protein_coding	Mitogen-activated_protein_kinase_kinase_kinase_MLK4_	247	194	204	126	130	131	2.33673	1.83574	1.90517	1.09399	1.20519	1.08438
ENSG00000223508	47.4421	20.4212	1.104	0.00053905	0.0018521	RPL23AP53	chr8	-	163251	163707	457	pseudogene	ribosomal_protein_L23a_pseudogene_53	51	40	34	29	17	25	6.1329	4.81122	4.03616	3.20056	2.00331	2.63047
ENSG00000104765	2016.07	934.287	1.1038	5.2555e-41	2.026e-39	BNIP3L	chr8	+	26240414	26363152	3610	protein_coding	BCL2/adenovirus_E1B_19kDa_interacting_protein_3-like	1745	1715	1859	1153	1044	1035	26.5644	26.1137	27.9369	16.1089	15.5743	13.7861
ENSG00000239697	34.8663	14.7096	1.1025	0.0018636	0.0057803	TNFSF12	chr17	+	7452208	7464925	1768	protein_coding	tumor_necrosis_factor_(ligand)_superfamily_member_12	23	38	31	18	15	18	0.714921	1.18144	0.951229	0.513492	0.456903	0.489553
ENSG00000111912	2721.65	1260.82	1.1019	7.2173e-32	1.982e-30	NCOA7	chr6	+	126102307	126252266	5521	protein_coding	nuclear_receptor_coactivator_7	2200	2405	2577	1387	1276	1713	21.8986	23.9446	25.3223	12.6707	12.4465	14.9193
ENSG00000189308	377.664	174.019	1.1012	1.405e-16	1.7261e-15	LIN54	chr4	-	83831126	83934079	6127	protein_coding	lin-54_homolog_(C._elegans)	359	309	328	219	180	204	3.22002	2.77218	2.90423	1.80277	1.58212	1.601
ENSG00000064393	2882.79	1334.34	1.101	7.1653e-25	1.4211e-23	HIPK2	chr7	-	139246316	139477577	15049	protein_coding	homeodomain_interacting_protein_kinase_2	3062	2219	2318	1613	1449	1558	11.1817	8.10514	8.35625	5.40593	5.18533	4.97817
ENSG00000137875	62.135	27.4284	1.1008	7.9307e-05	0.00031363	BCL2L10	chr15	-	52401460	52404972	1249	protein_coding	BCL2-like_10_(apoptosis_facilitator)	45	59	60	28	31	36	1.97999	2.59657	2.60612	1.13068	1.33664	1.38596
ENSG00000164023	2758.06	1280.77	1.1007	3.1812e-40	1.1964e-38	SGMS2	chr4	+	108745719	108836203	6149	protein_coding	sphingomyelin_synthase_2	2610	2252	2412	1464	1502	1462	23.3264	20.1314	21.2803	12.0083	13.1547	11.4328
ENSG00000068323	2386.16	1109.58	1.0996	2.7715e-47	1.2979e-45	TFE3	chrX	-	48886242	48901012	3415	protein_coding	transcription_factor_binding_to_IGHM_enhancer_3	2192	2047	2054	1272	1250	1318	35.2746	32.9487	32.6299	18.7862	19.7122	18.5581
ENSG00000127080	328.196	150.363	1.0995	6.0273e-11	4.808e-10	IPPK	chr9	-	95375466	95432547	4401	protein_coding	inositol_13456-pentakisphosphate_2-kinase	363	243	259	148	169	204	4.53281	3.03505	3.19267	1.69611	2.068	2.22889
ENSG00000213762	552.22	255.134	1.0994	3.5112e-17	4.4953e-16	ZNF134	chr19	+	58125601	58134724	3547	protein_coding	zinc_finger_protein_134	563	429	464	295	312	274	8.72287	6.64825	7.0968	4.19473	4.73706	3.71449
ENSG00000135144	29.9482	12.288	1.0987	0.0046074	0.013134	DTX1	chr12	+	113494514	113535833	3455	protein_coding	deltex_homolog_1_(Drosophila)	27	25	27	10	9	24	0.429465	0.397743	0.423957	0.145981	0.140285	0.33402
ENSG00000136026	2546.42	1181.94	1.0986	3.6926e-30	9.3869e-29	CKAP4	chr12	-	106631655	106698057	3093	protein_coding	cytoskeleton-associated_protein_4	2461	2151	2102	1363	1166	1574	43.7264	38.2271	36.8688	22.2259	20.3018	24.47
ENSG00000170893	33.343	13.9628	1.0979	0.0032848	0.0096705	TRH	chr3	+	129693148	129696781	1978	protein_coding	thyrotropin-releasing_hormone	25	31	32	22	18	8	0.694586	0.861483	0.877666	0.56097	0.490074	0.194479
ENSG00000144231	725.074	336.475	1.0969	3.044e-23	5.5832e-22	POLR2D	chr2	-	128603840	128615731	2327	protein_coding	polymerase_(RNA)_II_(DNA_directed)_polypeptide_D	711	581	620	389	384	391	16.7913	13.7243	14.4544	8.43134	8.8869	8.0796
ENSG00000259826	75.1054	33.6151	1.0968	1.864e-05	8.098e-05	RP11-467D6.1	chr7	-	39987121	39989354	2234	antisense	-	69	70	59	36	43	37	1.69738	1.72237	1.43276	0.812761	1.03657	0.796394
ENSG00000080802	920.213	428.079	1.096	5.542e-30	1.393e-28	CNOT4	chr7	-	135046547	135194875	4642	protein_coding	CCR4-NOT_transcription_complex_subunit_4	851	772	804	508	483	490	10.0748	9.14162	9.3963	5.51953	5.60347	5.07575
ENSG00000139496	1760.92	820.154	1.095	3.478e-33	1.0056e-31	NUPL1	chr13	+	25875662	25923938	6360	protein_coding	nucleoporin_like_1	1682	1432	1530	1021	903	914	14.5339	12.3765	13.0509	8.09678	7.64621	6.91033
ENSG00000111711	930.357	432.862	1.0949	6.8211e-29	1.6425e-27	GOLT1B	chr12	+	21654715	21671342	3227	protein_coding	golgi_transport_1B	848	778	828	541	448	511	14.4414	13.2523	13.9199	8.45555	7.47643	7.61433
ENSG00000059769	508.875	235.99	1.0948	3.0309e-19	4.3712e-18	DNAJC25	chr9	+	114393632	114432508	2572	protein_coding	DnaJ_(Hsp40)_homolog_subfamily_C__member_25	401	451	491	293	242	283	8.56812	9.63866	10.3566	5.74566	5.0671	5.29085
ENSG00000261512	135.069	61.5881	1.0946	6.7473e-08	4.0118e-07	RP11-46D6.1	chr16	-	46656773	46658363	1591	lincRNA	-	128	127	101	65	73	75	4.42132	4.38778	3.44395	2.06057	2.47097	2.26674
ENSG00000180667	799.513	372.341	1.0935	1.0603e-26	2.3032e-25	YOD1	chr1	-	207217194	207226325	6291	protein_coding	YOD1_OTU_deubiquinating_enzyme_1_homolog_(S._cerevisiae)	708	686	715	468	414	406	6.1848	5.99398	6.16584	3.75206	3.54402	3.10324
ENSG00000152684	743.193	345.863	1.0933	5.0854e-26	1.0753e-24	PELO	chr5	+	52083774	52099880	4349	protein_coding	pelota_homolog_(Drosophila)	680	642	638	422	355	422	8.59274	8.11441	7.95861	4.89403	4.39597	4.66587
ENSG00000116852	112.295	50.5304	1.0932	1.2208e-05	5.4398e-05	KIF21B	chr1	-	200938520	200992828	9895	protein_coding	kinesin_family_member_21B	131	72	93	65	66	43	0.727558	0.39997	0.509886	0.331315	0.359206	0.20896
ENSG00000147065	2391.48	1116.45	1.0924	7.9757e-39	2.8187e-37	MSN	chrX	+	64887537	64961791	3942	protein_coding	moesin	2240	2072	1994	1324	1150	1397	31.228	28.8924	27.4419	16.9401	15.7107	17.0408
ENSG00000083223	1941.5	907.019	1.0921	9.3814e-41	3.5773e-39	ZCCHC6	chr9	-	88902648	88969369	5724	protein_coding	zinc_finger_CCHC_domain_containing_6	1789	1606	1726	1092	1005	1042	17.176	15.4226	16.3586	9.62203	9.45544	8.75342
ENSG00000224292	48.0958	21.0248	1.092	0.0004256	0.0014902	AF196972.9	chrX	-	48364911	48367226	653	antisense	-	36	40	51	26	20	27	3.02971	3.36711	4.23704	2.00819	1.64942	1.9882
ENSG00000135926	7424.99	3473.58	1.0919	3.1772e-59	2.0276e-57	TMBIM1	chr2	-	219138915	219157309	2936	protein_coding	transmembrane_BAX_inhibitor_motif_containing_1	6756	6441	6385	3970	3752	4312	126.458	120.589	117.981	68.199	68.8212	70.6208
ENSG00000173575	10547	4938.61	1.0912	2.6162e-66	1.9353e-64	CHD2	chr15	+	93425937	93571237	9857	protein_coding	chromodomain_helicase_DNA_binding_protein_2	9382	8955	9485	5855	5533	5701	52.3074	49.9381	52.2033	29.9589	30.2295	27.811
ENSG00000213514	40.1263	17.2755	1.0908	0.0012256	0.003935	RP11-428P16.2	chr10	+	79490524	79494527	3711	pseudogene	-	27	34	45	22	16	22	0.399839	0.503615	0.657851	0.299003	0.23219	0.285063
ENSG00000116752	1546.54	722.209	1.0903	2.1085e-30	5.4158e-29	BCAS2	chr1	-	115110178	115124260	1299	protein_coding	breast_carcinoma_amplified_sequence_2	1192	1448	1441	875	752	876	50.4289	61.2732	60.1812	33.9737	31.1763	32.4268
ENSG00000196338	54.52	23.9714	1.0903	0.00033375	0.0011894	NLGN3	chrX	+	70364681	70391051	3913	protein_coding	neuroligin_3	32	54	58	29	26	28	0.44942	0.758569	0.804126	0.373794	0.357832	0.344079
ENSG00000254615	65.2394	29.1269	1.0896	5.4425e-05	0.00022076	RP11-395G23.3	chr8	+	107282372	107285127	1318	lincRNA	-	60	60	52	31	31	39	2.50177	2.50234	2.14039	1.18629	1.26666	1.42285
ENSG00000198018	614.259	286.311	1.0882	5.2099e-18	7.0014e-17	ENTPD7	chr10	+	101419263	101465997	3550	protein_coding	ectonucleoside_triphosphate_diphosphohydrolase_7	590	492	538	352	352	284	9.13347	7.61812	8.22166	5.00101	5.33986	3.8468
ENSG00000260515	27.6605	11.5855	1.0881	0.0042634	0.012246	CTD-2199O4.3	chr5	-	10195233	10197740	2508	lincRNA	-	23	23	27	11	15	14	0.503979	0.504094	0.584039	0.221212	0.322091	0.268417
ENSG00000211455	1145.95	536.449	1.0877	7.6677e-33	2.176e-31	STK38L	chr12	+	27396901	27478892	5068	protein_coding	serine/threonine_kinase_38_like	1041	939	1043	644	589	624	11.2882	10.1845	11.1649	6.40904	6.25884	5.92049
ENSG00000054598	2396.91	1122.4	1.0873	7.0164e-34	2.0798e-32	FOXC1	chr6	+	1610681	1614127	3447	protein_coding	forkhead_box_C1	2347	1969	2004	1259	1213	1417	37.4183	31.399	31.54	18.4216	18.9511	19.7669
ENSG00000198060	1455.38	682.267	1.0871	3.6575e-39	1.3191e-37	2018-03-05	chr10	+	94050920	94113721	3926	protein_coding	membrane-associated_ring_finger_(C3HC4)_5	1310	1228	1301	794	767	800	18.3372	17.1933	17.9776	10.2003	10.5211	9.79827
ENSG00000094975	1681.94	787.494	1.0862	1.8799e-28	4.4654e-27	SUCO	chr1	+	172501489	172580971	5917	protein_coding	SUN_domain_containing_ossification_factor	1688	1315	1432	933	856	938	15.6777	12.2162	13.1295	7.95287	7.7909	7.62274
ENSG00000163811	1803.71	844.866	1.086	7.6421e-29	1.8366e-27	WDR43	chr2	+	29117509	29171088	3533	protein_coding	WD_repeat_domain_43	1781	1455	1520	1032	969	920	27.7034	22.6376	23.3403	14.7326	14.7705	12.5214
ENSG00000158480	665.105	310.805	1.085	8.599e-22	1.4578e-20	SPATA2	chr20	-	48519928	48532080	4138	protein_coding	spermatogenesis_associated_2	614	572	568	367	303	409	8.15436	7.5983	7.4467	4.47321	3.94337	4.75272
ENSG00000113924	481.013	224.801	1.0848	2.1561e-20	3.3551e-19	HGD	chr3	-	120347020	120401418	2005	protein_coding	homogentisate_12-dioxygenase	405	428	436	258	240	281	11.1008	11.7338	11.7972	6.49006	6.44633	6.7391
ENSG00000166848	1835.39	862.081	1.0846	1.0484e-43	4.4525e-42	TERF2IP	chr16	+	75681684	75795051	2118	protein_coding	telomeric_repeat_binding_factor_2_interacting_protein	1610	1632	1599	983	940	1063	41.7746	42.3551	40.957	23.4084	23.9011	24.1333
ENSG00000108861	1822.45	854.893	1.0845	7.0878e-34	2.096e-32	DUSP3	chr17	-	41843489	41856356	4110	protein_coding	dual_specificity_phosphatase_3	1659	1533	1615	1059	842	1065	22.1828	20.5027	21.3175	12.9956	11.0328	12.46
ENSG00000168256	1095.95	514.286	1.0844	7.251e-33	2.0649e-31	NKIRAS2	chr17	+	40163400	40177659	4213	protein_coding	NFKB_inhibitor_interacting_Ras-like_2	992	909	990	612	570	598	12.9399	11.86	12.7482	7.32662	7.28616	6.82526
ENSG00000229931	46.611	20.4391	1.0841	0.00056487	0.0019323	RP1-151F17.1	chr6	+	16761369	16762883	635	antisense	-	37	42	44	19	21	31	3.20214	3.63569	3.75911	1.50912	1.78099	2.34746
ENSG00000115919	979.662	437.956	1.0836	0.00010221	0.00039676	KYNU	chr2	+	143635067	143799890	1805	protein_coding	kynureninase	832	902	850	422	359	747	25.3314	27.4688	25.5474	11.7918	10.7111	19.9
ENSG00000065613	7263.27	3411.59	1.0827	9.9299e-32	2.7118e-30	SLK	chr10	+	105726959	105788991	7766	protein_coding	STE20-like_kinase	7318	5645	6189	4148	3868	3783	51.7854	39.9556	43.2343	26.9392	26.8228	23.4233
ENSG00000074935	838.518	393.676	1.0827	2.3829e-28	5.6385e-27	TUBE1	chr6	-	112391980	112408732	3610	protein_coding	tubulin_epsilon_1	755	695	762	448	450	464	11.4935	10.5825	11.4513	6.25914	6.71306	6.18046
ENSG00000139146	2686.95	1263.46	1.0827	4.4591e-41	1.7243e-39	FAM60A	chr12	-	31433518	31479992	3163	protein_coding	family_with_sequence_similarity_60_member_A	2536	2237	2313	1517	1331	1530	44.0618	38.8757	39.6718	24.1897	22.6618	23.2596
ENSG00000111696	479.239	224.07	1.0826	9.6221e-19	1.3452e-17	NT5DC3	chr12	-	104164231	104234975	7207	protein_coding	5'-nucleotidase_domain_containing_3	451	389	424	255	233	289	3.43902	2.96692	3.19166	1.78455	1.74107	1.9282
ENSG00000177337	506.704	237.384	1.0819	1.2835e-20	2.0203e-19	DLGAP1-AS1	chr18	+	3593730	3598350	1966	antisense	DLGAP1_antisense_RNA_1	419	444	474	289	256	277	11.7123	12.414	13.0798	7.41409	7.01248	6.77495
ENSG00000129757	656.815	307.979	1.0818	6.036e-23	1.0861e-21	CDKN1C	chr11	-	2904443	2907111	2051	protein_coding	cyclin-dependent_kinase_inhibitor_1C_(p57_Kip2)	523	608	602	375	325	367	14.0136	16.2948	15.9234	9.22166	8.53361	8.60419
ENSG00000169641	1487.07	698.044	1.0807	9.379e-24	1.7569e-22	LUZP1	chr1	-	23410516	23504301	8898	protein_coding	leucine_zipper_protein_1	1494	1172	1255	912	722	784	9.22721	7.24013	7.65169	5.16947	4.36979	4.23675
ENSG00000230387	24.6494	10.1135	1.0807	0.0080467	0.021639	RP4-737E23.2	chr20	+	23168765	23170944	556	lincRNA	-	17	29	19	16	10	9	1.6803	2.86704	1.85389	1.45141	0.968591	0.778354
ENSG00000135070	1338.24	629.851	1.0805	2.0218e-35	6.3604e-34	ISCA1	chr9	-	88879461	88897676	1958	protein_coding	iron-sulfur_cluster_assembly_1_homolog_(S._cerevisiae)	1225	1102	1203	724	693	764	34.3824	30.9371	33.3318	18.6496	19.0606	18.7625
ENSG00000100604	59.1608	26.3561	1.0803	0.00023928	0.00087204	CHGA	chr14	+	93389425	93401638	2063	protein_coding	chromogranin_A_(parathyroid_secretory_protein_1)	54	53	49	19	36	36	1.43849	1.41217	1.28855	0.464513	0.939764	0.839099
ENSG00000241313	25.7855	10.6975	1.0795	0.0066592	0.018283	WWTR1-AS1	chr3	+	149374807	149379151	1700	antisense	WWTR1_antisense_RNA_1	24	22	22	7	14	16	0.775844	0.711352	0.702069	0.207679	0.443501	0.452565
ENSG00000134001	2380.15	1121.98	1.0793	1.9302e-41	7.5953e-40	EIF2S1	chr14	+	67826714	67853233	4485	protein_coding	eukaryotic_translation_initiation_factor_2_subunit_1_alpha_35kDa	2171	1923	2185	1314	1215	1357	26.6017	23.5683	26.4299	14.7767	14.5891	14.5488
ENSG00000119541	3213.29	1514.18	1.079	1.4147e-35	4.4966e-34	VPS4B	chr18	-	61056423	61089716	3324	protein_coding	vacuolar_protein_sorting_4_homolog_B_(S._cerevisiae)	3161	2663	2648	1804	1700	1735	52.2608	44.0374	43.2178	27.3728	27.5425	25.0985
ENSG00000075785	8859.88	4183.51	1.0786	7.8971e-59	4.9625e-57	RAB7A	chr3	+	128444965	128533639	2244	protein_coding	RAB7A_member_RAS_oncogene_family	7707	7711	7954	4932	4361	5209	188.745	188.886	192.295	110.852	104.659	111.62
ENSG00000113448	652.857	306.666	1.0783	3.6857e-20	5.6568e-19	PDE4D	chr5	-	58264865	59817947	8232	protein_coding	phosphodiesterase_4D_cAMP-specific	571	505	647	381	340	340	3.81191	3.37207	4.26388	2.33434	2.22428	1.98602
ENSG00000263680	20.8866	8.39547	1.078	0.011887	0.030707	RP11-57A1.1	chr17	+	70422080	70424796	636	processed_transcript	-	24	18	13	7	11	11	2.0738	1.5557	1.1089	0.555117	0.931431	0.831659
ENSG00000269982	143.348	66.2822	1.0765	3.0829e-08	1.8985e-07	RP11-1020A11.2	chr3	+	10000401	10004223	3823	antisense	-	126	134	118	72	68	90	1.81125	1.92669	1.67449	0.949887	0.9579	1.132
ENSG00000183655	455.034	213.096	1.0756	8.4555e-15	9.2447e-14	KLHL25	chr15	-	86302554	86338261	3758	protein_coding	kelch-like_family_member_25	399	419	382	233	198	310	5.83483	6.1287	5.51458	3.12711	2.83742	3.96657
ENSG00000233237	102.364	47.0581	1.0751	2.6283e-06	1.2918e-05	LINC00472	chr6	-	72054047	72130472	2958	lincRNA	long_intergenic_non-protein_coding_RNA_472	91	89	90	48	66	48	1.69066	1.65388	1.65063	0.81844	1.2016	0.780284
ENSG00000099812	5452.49	2579.49	1.0747	6.5052e-46	2.951e-44	C19orf21	chr19	+	751126	764318	2871	protein_coding	chromosome_19_open_reading_frame_21	4934	4682	4765	2840	2749	3353	94.4448	89.6415	90.04	49.8918	51.5652	56.1578
ENSG00000121690	65.1814	29.4466	1.074	7.4248e-05	0.00029504	DEPDC7	chr11	+	33037410	33055128	2012	protein_coding	DEP_domain_containing_7	58	51	63	40	30	32	1.58421	1.39333	1.69871	1.00271	0.802987	0.764771
ENSG00000068305	1718.73	811.974	1.0732	3.678e-26	7.824e-25	MEF2A	chr15	+	100017370	100256671	5824	protein_coding	myocyte_enhancer_factor_2A	1684	1323	1526	982	951	873	15.8903	12.4868	14.2147	8.50421	8.79376	7.2078
ENSG00000167995	79.7115	36.1125	1.0729	5.5096e-05	0.00022326	BEST1	chr11	+	61717293	61732987	5772	protein_coding	bestrophin_1	81	75	54	30	44	51	0.771207	0.714243	0.507543	0.262143	0.410527	0.424868
ENSG00000114796	680.564	321.467	1.0728	1.5823e-24	3.091e-23	KLHL24	chr3	+	183353356	183398733	3848	protein_coding	kelch-like_family_member_24	626	571	598	362	371	379	8.94029	8.15666	8.43086	4.74479	5.19223	4.73602
ENSG00000163293	343.85	161.66	1.0721	3.1683e-15	3.5686e-14	NIPAL1	chr4	+	47916159	48042188	5298	protein_coding	NIPA-like_domain_containing_1	323	273	311	186	175	199	3.35045	2.83245	3.18459	1.7707	1.77886	1.80614
ENSG00000121895	173.882	81.024	1.071	3.7416e-09	2.5454e-08	TMEM156	chr4	-	38968365	39034542	1935	protein_coding	transmembrane_protein_156	136	148	175	101	81	99	3.86251	4.20428	4.9064	2.63259	2.25434	2.46016
ENSG00000104131	2746.81	1302.42	1.0708	5.346e-40	1.9922e-38	EIF3J	chr15	+	44829255	44855227	2569	protein_coding	eukaryotic_translation_initiation_factor_3_subunit_J	2576	2223	2446	1459	1444	1607	55.1054	47.5649	51.6533	28.6441	30.2704	30.0789
ENSG00000214018	88.289	40.5054	1.0707	8.2245e-06	3.7594e-05	RRM2P3	chrX	-	44168560	44169722	1163	pseudogene	ribonucleotide_reductase_M2_polypeptide_pseudogene_3	78	68	87	40	50	50	3.68576	3.21396	4.05831	1.7347	2.31529	2.06728
ENSG00000146676	2488.94	1180.18	1.0705	1.1918e-36	3.9619e-35	PURB	chr7	-	44915896	44924960	9065	protein_coding	purine-rich_element_binding_protein_B	2377	2022	2165	1342	1376	1363	14.4103	12.261	12.9567	7.46669	8.17459	7.22999
ENSG00000205763	307.298	144.226	1.0696	1.3886e-12	1.2758e-11	RP9P	chr7	-	32956427	32982788	1303	pseudogene	retinitis_pigmentosa_9_pseudogene	239	277	295	182	133	186	10.0801	11.6855	12.2824	7.04483	5.49696	6.86401
ENSG00000260349	41.3177	18.2235	1.0692	0.0011017	0.0035669	RP11-473I1.5	chr16	-	9199691	9201031	731	antisense	-	41	29	39	19	22	22	3.08233	2.18068	2.89436	1.31093	1.62077	1.44715
ENSG00000047634	517.004	243.696	1.069	2.3357e-14	2.4693e-13	SCML1	chrX	+	17755588	17773105	4615	protein_coding	sex_comb_on_midleg-like_1_(Drosophila)	376	458	531	296	300	245	4.47743	5.45513	6.24207	3.23492	3.50078	2.55273
ENSG00000163424	21.2173	8.68883	1.069	0.010904	0.028395	C3orf30	chr3	+	118864997	118878889	1858	protein_coding	chromosome_3_open_reading_frame_30	14	22	20	9	11	10	0.41409	0.650861	0.583969	0.24431	0.318832	0.2588
ENSG00000104635	604.196	285.658	1.0687	4.7325e-20	7.205e-19	SLC39A14	chr8	+	22224762	22291642	4641	protein_coding	solute_carrier_family_39_(zinc_transporter)_member_14	583	515	495	304	324	361	6.9035	6.09968	5.78628	3.30374	3.75966	3.74029
ENSG00000198924	555.542	262.727	1.0687	3.7652e-20	5.7714e-19	DCLRE1A	chr10	-	115594488	115614142	4464	protein_coding	DNA_cross-link_repair_1A	535	454	476	314	295	300	6.5863	5.5904	5.7848	3.54772	3.55888	3.23152
ENSG00000116141	1100.71	521.692	1.0686	2.4903e-28	5.8872e-27	MARK1	chr1	+	220701568	220837803	5230	protein_coding	MAP/microtubule_affinity-regulating_kinase_1	1045	893	965	632	544	632	10.9806	9.38557	10.0099	6.09479	5.60161	5.81065
ENSG00000138823	34.5006	14.9687	1.0685	0.0023223	0.0070563	MTTP	chr4	+	100484918	100545156	4092	protein_coding	microsomal_triglyceride_transfer_protein	33	27	31	15	15	22	0.443191	0.362693	0.410991	0.184884	0.197411	0.258522
ENSG00000065600	187.295	87.4502	1.0679	1.9654e-09	1.3707e-08	TMEM206	chr1	-	212537273	212588243	2475	protein_coding	transmembrane_protein_206	165	166	163	97	82	125	3.66371	3.68675	3.57288	1.9767	1.78424	2.42854
ENSG00000158517	46.2288	20.2153	1.0679	0.0018085	0.0056207	NCF1	chr7	+	74188309	74203659	2354	protein_coding	neutrophil_cytosolic_factor_1	22	60	40	24	22	24	0.513604	1.40106	0.921848	0.514219	0.503305	0.490246
ENSG00000173727	29.58	12.6814	1.067	0.0038837	0.011244	AP000769.1	chr11	+	65222728	65234028	693	protein_coding	Uncharacterized_protein_	25	29	24	14	13	17	1.98253	2.30025	1.87881	1.01892	1.01024	1.17957
ENSG00000157483	3955.07	1882.25	1.0666	4.8989e-48	2.3708e-46	MYO1E	chr15	-	59427113	59665099	6193	protein_coding	myosin_IE	3690	3293	3448	2183	2061	2274	32.7444	29.2282	30.2045	17.7785	17.9222	17.6563
ENSG00000161326	2510.72	1192.7	1.0663	2.4291e-30	6.2264e-29	DUSP14	chr17	+	35849937	35873603	2207	protein_coding	dual_specificity_phosphatase_14	1886	2284	2457	1403	1276	1453	46.9625	56.8859	60.3961	32.0626	31.1361	31.6572
ENSG00000089916	1281.84	608.719	1.066	1.4085e-25	2.8985e-24	GPATCH2L	chr14	+	76618259	76720685	14007	protein_coding	G_patch_domain_containing_2-like	1119	1068	1195	757	727	618	4.39033	4.19119	4.62838	2.7258	2.79515	2.12155
ENSG00000108510	2168.23	1028.17	1.0659	1.125e-21	1.898e-20	MED13	chr17	-	60019966	60142643	10465	protein_coding	mediator_complex_subunit_13	2234	1640	1843	1223	1251	1076	11.7316	8.61422	9.55415	5.89428	6.43774	4.94405
ENSG00000174749	411.173	194.14	1.0658	1.0485e-14	1.1378e-13	C4orf32	chr4	+	113066553	113110237	2726	protein_coding	chromosome_4_open_reading_frame_32	426	319	339	226	216	230	8.58808	6.43244	6.74652	4.18144	4.2672	4.05706
ENSG00000174827	26.1091	10.9898	1.0656	0.0070257	0.019185	PDZK1	chr1	+	145726918	145764074	2084	protein_coding	PDZ_domain_containing_1	16	22	31	12	13	13	0.421924	0.580278	0.806993	0.29042	0.335939	0.299954
ENSG00000042429	938.869	446.336	1.064	6.0228e-28	1.3878e-26	MED17	chr11	+	93517393	93547861	4874	protein_coding	mediator_complex_subunit_17	797	820	860	520	457	571	8.98639	9.24782	9.57235	5.38098	5.04947	5.63327
ENSG00000086544	1960.99	933.926	1.0633	5.9948e-35	1.8299e-33	ITPKC	chr19	+	41223008	41246765	3385	protein_coding	inositol-trisphosphate_3-kinase_C	1779	1688	1705	1070	950	1220	28.8821	27.411	27.3257	15.943	15.114	17.3305
ENSG00000143256	2000.08	951.694	1.0633	2.0645e-29	5.0551e-28	PFDN2	chr1	-	161070346	161087901	677	protein_coding	prefoldin_subunit_2	1597	1785	1896	1095	949	1259	129.637	144.931	151.934	81.5772	75.4906	89.4225
ENSG00000155744	275.672	129.787	1.0629	1.0579e-10	8.294e-10	FAM126B	chr2	-	201843216	201936394	4778	protein_coding	family_with_sequence_similarity_126_member_B	290	191	246	153	147	149	3.33552	2.19735	2.79315	1.61506	1.65686	1.49951
ENSG00000090061	2059.41	982.121	1.0618	2.6705e-36	8.7593e-35	CCNK	chr14	+	99947506	100001381	5627	protein_coding	cyclin_K	1945	1718	1768	1133	1038	1233	18.9957	16.7825	17.0456	10.1554	9.93427	10.5365
ENSG00000150995	508.384	241.598	1.0617	9.549e-21	1.5176e-19	ITPR1	chr3	+	4535032	4889524	10197	protein_coding	inositol_145-trisphosphate_receptor_type_1	442	450	449	276	261	300	2.38211	2.42578	2.3888	1.36515	1.37843	1.41468
ENSG00000109929	1918.68	915.969	1.0615	4.1132e-41	1.5956e-39	SC5D	chr11	+	121163162	121179403	2456	protein_coding	sterol-C5-desaturase	1588	1730	1744	1070	1025	1075	35.5332	38.7194	38.5233	21.9735	22.4756	21.047
ENSG00000206573	1097.39	523.154	1.0608	1.7726e-27	3.9985e-26	SETD5-AS1	chr3	-	9391373	9440263	3253	antisense	SETD5_antisense_RNA_1	887	958	1051	562	608	640	14.9848	16.188	17.5277	8.71356	10.0655	9.46032
ENSG00000261490	173.603	81.6101	1.0607	4.6589e-09	3.1336e-08	RP11-448G15.3	chr4	-	10069713	10074643	3510	sense_overlapping	-	134	170	154	89	99	94	2.09802	2.66227	2.38023	1.27887	1.51895	1.28775
ENSG00000213062	50.4195	22.6301	1.0602	0.00064606	0.0021863	AL021068.1	chr1	+	169455380	169456846	1463	pseudogene	-	51	35	47	31	28	19	1.91575	1.31503	1.74285	1.06871	1.03069	0.624481
ENSG00000156304	1389.26	663.208	1.0599	3.3516e-32	9.2868e-31	SCAF4	chr21	-	33043346	33104388	4193	protein_coding	SR-related_CTD-associated_factor_4	1284	1172	1208	826	729	740	16.8288	15.3643	15.6296	9.93571	9.36306	8.48626
ENSG00000134684	4427.71	2117.53	1.0597	2.9689e-50	1.5079e-48	YARS	chr1	-	33240840	33283754	3238	protein_coding	tyrosyl-tRNA_synthetase	3971	3708	4001	2455	2251	2632	67.3962	62.9468	67.0344	38.24	37.4381	39.0858
ENSG00000198160	1397.43	667.17	1.0596	6.5586e-31	1.7224e-29	MIER1	chr1	+	67390578	67454302	4978	protein_coding	mesoderm_induction_early_response_1_homolog_(Xenopus_laevis)	1300	1134	1252	820	746	742	14.3516	12.5219	13.6444	8.30812	8.07048	7.16735
ENSG00000126003	1155.54	551.812	1.0589	4.1075e-28	9.5453e-27	PLAGL2	chr20	-	30780306	30795594	5705	protein_coding	pleiomorphic_adenoma_gene-like_2	1058	958	1032	672	644	591	10.1916	9.23041	9.81363	5.94097	6.07919	4.98129
ENSG00000243244	35.6121	15.6781	1.0585	0.0022744	0.0069183	STON1	chr2	+	48756522	48826025	5802	protein_coding	stonin_1	30	28	36	18	21	15	0.284155	0.265272	0.336613	0.156473	0.19492	0.124315
ENSG00000196110	57.3586	25.7289	1.0583	0.00066117	0.002232	ZNF699	chr19	-	9404951	9420514	3358	protein_coding	zinc_finger_protein_699	74	42	35	28	30	31	1.21105	0.687511	0.565449	0.420553	0.481123	0.443906
ENSG00000165868	90.2111	41.7867	1.0578	6.1629e-06	2.8649e-05	HSPA12A	chr10	-	118430703	118502085	5722	protein_coding	heat_shock_70kDa_protein_12A	75	81	82	45	43	57	0.72032	0.778123	0.777449	0.396651	0.404703	0.479001
ENSG00000240163	19.7355	7.87726	1.0568	0.018917	0.046232	RP11-745A24.1	chr15	+	60682570	60682881	312	pseudogene	-	17	22	13	13	11	3	2.99438	3.87596	2.26045	2.10151	1.89869	0.462356
ENSG00000101557	1882.48	900.925	1.0566	2.6748e-33	7.7699e-32	USP14	chr18	+	158383	214622	4914	protein_coding	ubiquitin_specific_peptidase_14_(tRNA-guanine_transglycosylase)	1793	1505	1667	1085	997	1036	20.052	16.835	18.4037	11.1362	10.9264	10.1376
ENSG00000196428	671.114	320.772	1.0558	5.2727e-24	1.0045e-22	TSC22D2	chr3	+	150126122	150177903	4839	protein_coding	TSC22_domain_family_member_2	617	569	584	380	359	371	7.00716	6.4635	6.54731	3.9607	3.99534	3.68662
ENSG00000118655	227.047	107.552	1.0545	4.3129e-11	3.4821e-10	DCLRE1B	chr1	+	114447763	114456708	3940	protein_coding	DNA_cross-link_repair_1B	183	212	204	120	112	141	2.55251	2.95768	2.80892	1.53613	1.53087	1.72081
ENSG00000169031	28.4047	12.1632	1.0543	0.006396	0.017643	COL4A3	chr2	+	228029281	228179508	8097	protein_coding	collagen_type_IV_alpha_3_(Goodpasture_antigen)	22	23	30	20	13	9	0.149318	0.15614	0.201003	0.12458	0.0864638	0.0534476
ENSG00000115548	2434.6	1168.45	1.0535	6.0073e-40	2.2286e-38	KDM3A	chr2	+	86667770	86719839	8741	protein_coding	lysine_(K)-specific_demethylase_3A	2134	2051	2238	1450	1213	1386	13.4167	12.8978	13.8901	8.36663	7.47334	7.62451
ENSG00000005700	2580.97	1237.26	1.0526	2.934e-27	6.5702e-26	IBTK	chr6	-	82879700	82957471	6054	protein_coding	inhibitor_of_Bruton_agammaglobulinemia_tyrosine_kinase	2635	2004	2166	1466	1364	1453	23.9194	18.1956	19.4098	12.2134	12.1335	11.5407
ENSG00000178996	1376.38	658.971	1.0524	1.602e-22	2.8127e-21	SNX18	chr5	+	53813589	53842415	5375	protein_coding	sorting_nexin_18	1411	1059	1159	814	692	777	14.4265	10.83	11.698	7.63817	6.93335	6.95108
ENSG00000197047	18.1526	7.25526	1.0523	0.019739	0.047922	Z73979.1	chr22	-	33210035	33210372	333	pseudogene	-	9	16	23	7	10	8	1.48529	2.64111	3.74705	1.06022	1.61723	1.1552
ENSG00000112406	952.335	456.464	1.0518	9.5817e-25	1.8927e-23	HECA	chr6	+	139456249	139501939	5614	protein_coding	headcase_homolog_(Drosophila)	903	749	860	563	485	533	8.8395	7.33366	8.31059	5.05801	4.65248	4.56525
ENSG00000083799	1269.75	609.819	1.0508	1.2579e-30	3.2651e-29	CYLD	chr16	+	50775961	50835846	8713	protein_coding	cylindromatosis_(turban_tumor_syndrome)	1161	1074	1114	771	644	697	7.32279	6.7756	6.93623	4.46303	3.98046	3.84658
ENSG00000130311	2435.54	1172.51	1.0489	1.4632e-39	5.3715e-38	DDA1	chr19	+	17420327	17434110	4078	protein_coding	DET1_and_DDB1_associated_1	2083	2156	2186	1339	1216	1511	28.0708	29.0611	29.081	16.5606	16.0584	17.8167
ENSG00000269929	20.4461	8.45236	1.0478	0.014764	0.037135	RP11-2B6.2	chr9	+	96938740	96940174	1435	lincRNA	-	17	14	23	9	13	7	0.651042	0.536275	0.869524	0.316326	0.487873	0.234561
ENSG00000233862	20.4855	8.47395	1.0473	0.01488	0.037386	AC016907.3	chr2	-	30273932	30366670	3563	antisense	-	20	18	16	9	14	6	0.30848	0.277695	0.243618	0.1274	0.211606	0.0809739
ENSG00000104472	759.633	364.97	1.0471	1.8211e-22	3.1951e-21	CHRAC1	chr8	+	141521397	141527236	2488	protein_coding	chromatin_accessibility_complex_1	736	630	637	435	381	449	16.257	13.9188	13.8898	8.81825	8.24689	8.67772
ENSG00000127314	3549.06	1711.97	1.0461	3.5668e-39	1.2902e-37	RAP1B	chr12	+	69004619	69054372	2129	protein_coding	RAP1B_member_of_RAS_oncogene_family	3261	3035	3064	2144	1738	2053	84.1758	78.3599	78.0762	50.7917	43.9632	46.3685
ENSG00000116584	2453.3	1184.34	1.0454	6.4746e-41	2.4804e-39	ARHGEF2	chr1	-	155916645	155966129	4435	protein_coding	Rho/Rac_guanine_nucleotide_exchange_factor_(GEF)_2	2258	2029	2184	1429	1282	1390	27.9797	25.1478	26.7156	16.2511	15.5672	15.0706
ENSG00000131263	2159.59	1041.46	1.0454	1.1841e-30	3.0867e-29	RLIM	chrX	-	73805052	73834452	8317	protein_coding	ring_finger_protein_LIM_domain_interacting	2052	1724	1920	1280	1188	1133	13.5589	11.3941	12.5239	7.76224	7.69246	6.55048
ENSG00000108932	93.7058	43.8513	1.0453	1.2458e-05	5.5483e-05	SLC16A6	chr17	-	66263167	66287408	3807	protein_coding	solute_carrier_family_16_member_6_(monocarboxylic_acid_transporter_7)	90	85	72	51	59	41	1.29919	1.22729	1.02602	0.675664	0.834612	0.517858
ENSG00000157890	74.3256	34.5336	1.0452	5.5261e-05	0.00022389	MEGF11	chr15	-	66187417	66546085	6163	protein_coding	multiple_EGF-like-domains_11	73	59	64	35	47	37	0.650943	0.526224	0.56337	0.286431	0.410697	0.288682
ENSG00000204524	101.936	47.5021	1.0442	2.056e-05	8.865e-05	ZNF805	chr19	+	57751973	57766503	2413	protein_coding	zinc_finger_protein_805	103	63	103	66	42	57	2.34581	1.43514	2.31572	1.37953	0.937362	1.13587
ENSG00000124225	814.724	391.537	1.044	1.1319e-18	1.5734e-17	PMEPA1	chr20	-	56223448	56286592	4845	protein_coding	prostate_transmembrane_protein_androgen_induced_1	693	745	711	435	368	558	7.86053	8.45227	7.96126	4.52834	4.09043	5.53796
ENSG00000165030	556.375	267.939	1.0426	1.8802e-19	2.7471e-18	NFIL3	chr9	-	94171327	94186144	2085	protein_coding	nuclear_factor_interleukin_3_regulated	492	451	525	337	283	308	12.9679	11.89	13.6603	8.15206	7.30964	7.1032
ENSG00000170802	321.491	153.641	1.0426	3.0598e-10	2.3028e-09	FOXN2	chr2	+	48541776	48606433	5408	protein_coding	forkhead_box_N2	326	226	296	196	189	145	3.31278	2.29712	2.96935	1.82794	1.88209	1.28926
ENSG00000128595	2118.56	1023.93	1.0421	6.5617e-33	1.8751e-31	CALU	chr7	+	128379346	128411861	4418	protein_coding	calumenin	1985	1786	1816	1263	1029	1259	24.6915	22.2212	22.2995	14.4185	12.5431	13.7028
ENSG00000101888	483.938	232.957	1.0417	9.8895e-17	1.231e-15	NXT2	chrX	+	108779010	108787919	2692	protein_coding	nuclear_transport_factor_2-like_export_factor_2	376	450	451	296	256	254	7.67582	9.18858	9.08881	5.54575	5.1213	4.537
ENSG00000171497	1343.55	649.28	1.0415	2.2455e-29	5.4821e-28	PPID	chr4	-	159630286	159644548	1823	protein_coding	peptidylprolyl_isomerase_D	1073	1236	1236	753	677	821	32.3464	37.2686	36.7822	20.833	19.9994	21.6554
ENSG00000240602	529.626	255.222	1.0399	4.3837e-16	5.2191e-15	RP11-64D22.2	chr3	+	151488216	151502682	1285	pseudogene	-	504	415	478	330	292	260	21.5546	17.7524	20.1804	12.9525	12.2376	9.72926
ENSG00000183624	1927.41	934.193	1.0396	1.9255e-39	7.0268e-38	C3orf37	chr3	+	128997671	129025029	2515	protein_coding	chromosome_3_open_reading_frame_37	1669	1644	1772	1042	1036	1157	36.4696	35.9315	38.2236	20.8965	22.1839	22.121
ENSG00000117036	1760.4	852.857	1.0395	3.9922e-34	1.192e-32	ETV3	chr1	-	157090983	157108266	5254	protein_coding	ets_variant_3	1612	1417	1615	1018	955	978	16.8612	14.8249	16.6759	9.7724	9.78878	8.95073
ENSG00000226318	27.2873	11.8925	1.0386	0.0064544	0.017784	RP11-474D14.2	chr10	-	69720459	69721221	763	pseudogene	-	21	26	25	15	15	11	1.51254	1.8731	1.77755	0.99154	1.05872	0.693231
ENSG00000141026	485.951	234.648	1.0382	1.1527e-18	1.6014e-17	MED9	chr17	+	17380300	17396540	3351	protein_coding	mediator_complex_subunit_9	428	410	444	257	256	300	7.0191	6.72544	7.1881	3.86814	4.11416	4.30484
ENSG00000100380	9205.44	4472.46	1.0381	6.664e-61	4.3542e-59	ST13	chr22	-	41220539	41253026	3595	protein_coding	suppression_of_tumorigenicity_13_(colon_carcinoma)_(Hsp70_interacting_protein)	7788	8115	8383	5287	4860	5341	119.053	124.08	126.505	74.1744	72.8036	71.4387
ENSG00000198610	43.5692	19.6676	1.0378	0.0016257	0.0050975	AKR1C4	chr10	+	5237425	5260912	1414	protein_coding	aldo-keto_reductase_family_1_member_C4	34	38	43	32	20	16	1.32142	1.47722	1.64978	1.14142	0.761721	0.544102
ENSG00000169684	25.4029	10.9466	1.0375	0.0081256	0.02183	CHRNA5	chr15	+	78857862	78887611	3623	protein_coding	cholinergic_receptor_nicotinic_alpha_5_(neuronal)	19	27	21	12	11	15	0.288202	0.409644	0.314454	0.167054	0.163508	0.199082
ENSG00000065802	1693.91	822.046	1.037	5.8313e-33	1.6722e-31	ASB1	chr2	+	239335383	239360891	6994	protein_coding	ankyrin_repeat_and_SOCS_box_containing_1	1593	1429	1445	986	937	920	12.5171	11.231	11.2085	7.11041	7.21488	6.32517
ENSG00000138757	4804.57	2332.11	1.0365	1.5429e-33	4.5138e-32	G3BP2	chr4	-	76567966	76649709	4883	protein_coding	GTPase_activating_protein_(SH3_domain)_binding_protein_2	4723	3799	4148	2831	2485	2762	53.1549	42.7655	46.0848	29.2413	27.4066	27.1986
ENSG00000151491	3537.78	1717.18	1.0363	4.6356e-33	1.3371e-31	EPS8	chr12	-	15773092	16035263	4061	protein_coding	epidermal_growth_factor_receptor_pathway_substrate_8	3424	2896	3009	2119	1754	2080	46.3354	39.1992	40.1971	26.3173	23.2601	24.6286
ENSG00000139517	1018.6	493.581	1.0361	6.8639e-23	1.2314e-21	LNX2	chr13	-	28120050	28194541	4625	protein_coding	ligand_of_numb-protein_X_2	1012	801	873	579	567	561	12.0249	9.51989	10.2402	6.31409	6.60217	5.83258
ENSG00000116560	14134.7	6876.55	1.0359	1.452e-55	8.2605e-54	SFPQ	chr1	-	35641979	35658749	3747	protein_coding	splicing_factor_proline/glutamine-rich	12855	11780	12649	8121	7777	7892	188.539	172.812	183.138	109.312	111.775	101.278
ENSG00000118804	155.506	74.2596	1.0353	3.3945e-08	2.0811e-07	FAM47E-STBD1	chr4	+	77172886	77232752	3420	protein_coding	FAM47E-STBD1_readthrough	156	125	129	87	83	87	2.50675	2.00907	2.0463	1.28303	1.30698	1.22322
ENSG00000111291	37.8795	17.0606	1.0349	0.0021287	0.0065186	GPRC5D	chr12	-	13093709	13105081	1038	protein_coding	G_protein-coupled_receptor_family_C_group_5_member_D	27	35	38	22	19	18	1.42948	1.85345	1.98606	1.06898	0.985761	0.833844
ENSG00000172974	49.6399	22.788	1.0346	0.00056316	0.0019272	AC007318.5	chr2	+	65432137	65433396	1260	pseudogene	-	38	46	47	29	23	27	1.65739	2.00677	2.02364	1.16084	0.983043	1.03039
ENSG00000177855	18.2063	7.49069	1.0346	0.018203	0.044677	CACYBPP2	chr2	-	184472170	184472847	678	pseudogene	calcyclin_binding_protein_pseudogene_2	15	19	14	10	7	9	1.21583	1.54041	1.12022	0.743899	0.556011	0.638297
ENSG00000248099	21.2546	8.96059	1.0345	0.013412	0.034074	INSL3	chr19	-	17927321	17932383	899	protein_coding	insulin-like_3_(Leydig_cell)	19	23	14	11	10	10	1.16147	1.4063	0.844839	0.61713	0.59904	0.534872
ENSG00000164070	1571.77	764.313	1.0343	1.6316e-33	4.762e-32	HSPA4L	chr4	+	128702976	128755226	4128	protein_coding	heat_shock_70kDa_protein_4-like	1294	1407	1446	928	859	857	17.2269	18.7355	19.0035	11.3384	11.2065	9.98276
ENSG00000155252	759.065	368.119	1.0341	2.7808e-23	5.112e-22	PI4K2A	chr10	+	99344131	99436191	4189	protein_coding	phosphatidylinositol_4-kinase_type_2_alpha	673	673	656	452	366	459	8.82911	8.83112	8.4957	5.44216	4.70529	5.2688
ENSG00000187522	895.316	435.008	1.033	3.4463e-26	7.3374e-25	HSPA14	chr10	+	14880163	14913740	1904	protein_coding	heat_shock_70kDa_protein_14	839	762	760	518	464	525	24.2163	21.9988	21.6547	13.7217	13.124	13.2587
ENSG00000027697	3216.36	1562.14	1.0329	1.9895e-24	3.871e-23	IFNGR1	chr6	-	137518621	137540586	2139	protein_coding	interferon_gamma_receptor_1	2744	2766	2976	1726	1485	2218	70.4994	71.0808	75.4793	40.6981	37.3879	49.8609
ENSG00000006555	1480.22	718.109	1.0323	8.0974e-20	1.2118e-18	TTC22	chr1	-	55245385	55266940	3345	protein_coding	tetratricopeptide_repeat_domain_22	1560	1143	1199	823	747	920	25.6295	18.7828	19.4459	12.4093	12.0265	13.2252
ENSG00000198380	4114.64	2003.9	1.0311	3.7453e-30	9.5112e-29	GFPT1	chr2	-	69546905	69614382	8695	protein_coding	glutamine--fructose-6-phosphate_transaminase_1	4145	3245	3459	2376	2194	2368	26.1979	20.5143	21.5818	13.7823	13.5888	13.0955
ENSG00000175911	24.2649	10.4679	1.0305	0.010304	0.027003	AC127496.1	chr17	+	78977135	78978932	1798	protein_coding	Uncharacterized_protein_	21	22	21	8	16	12	0.641862	0.67258	0.633629	0.224411	0.479232	0.320923
ENSG00000262944	385.826	186.493	1.0305	2.3777e-12	2.1336e-11	RP11-473I1.9	chr16	+	9198705	9200618	1914	sense_intronic	-	407	303	307	193	222	230	11.686	8.70185	8.70166	5.0858	6.24635	5.77824
ENSG00000180957	2552.81	1245.84	1.0302	2.9636e-43	1.2331e-41	PITPNB	chr22	-	28247657	28316122	2926	protein_coding	phosphatidylinositol_transfer_protein_beta	2289	2150	2295	1413	1364	1538	42.9916	40.3901	42.5514	24.3563	25.1047	25.275
ENSG00000105085	304.378	147.444	1.0295	1.8881e-13	1.856e-12	MED26	chr19	-	16685718	16739873	3871	protein_coding	mediator_complex_subunit_26	275	247	281	174	168	168	3.90411	3.5074	3.93812	2.26709	2.33723	2.08687
ENSG00000261087	68.5951	31.9498	1.0295	0.00026586	0.0009614	KB-1460A1.5	chr8	-	102179033	102181857	2825	lincRNA	-	45	75	61	41	42	27	0.8754	1.45933	1.17143	0.731997	0.800656	0.459574
ENSG00000197780	1021.26	497.231	1.0294	2.0288e-24	3.9413e-23	TAF13	chr1	-	109605108	109618624	1076	protein_coding	TAF13_RNA_polymerase_II_TATA_box_binding_protein_(TBP)-associated_factor_18kDa	996	828	869	569	532	622	50.8697	42.2989	43.814	26.6713	26.6265	27.7964
ENSG00000184551	64.7409	30.1797	1.0286	0.0002648	0.00095784	AC132872.1	chr17	+	80206943	80209703	2759	pseudogene	-	51	47	73	37	39	28	1.01585	0.936391	1.43541	0.676384	0.761252	0.487996
ENSG00000146453	105.668	49.7973	1.0284	2.9886e-05	0.0001258	PNLDC1	chr6	+	160221301	160241736	1921	protein_coding	poly(A)-specific_ribonuclease_(PARN)-like_domain_containing_1	61	113	105	65	45	63	1.74508	3.23342	2.96529	1.70659	1.26154	1.57697
ENSG00000146731	8380.42	4100.39	1.0278	7.0648e-58	4.3616e-56	CCT6A	chr7	+	56119323	56131682	2719	protein_coding	chaperonin_containing_TCP1_subunit_6A_(zeta_1)	7099	7406	7604	4891	4410	4901	143.483	149.722	151.719	90.7261	87.3463	86.6733
ENSG00000247626	377.663	183.294	1.0277	7.2117e-15	7.9095e-14	MARS2	chr2	+	198570087	198573113	3027	protein_coding	methionyl-tRNA_synthetase_2_mitochondrial	358	310	328	232	191	212	6.49954	5.62938	5.87851	3.86562	3.3981	3.3677
ENSG00000122068	1887.41	921.645	1.027	1.1142e-28	2.6621e-27	FYTTD1	chr3	+	197464050	197511317	3654	protein_coding	forty-two-three_domain_containing_1	1828	1471	1679	1120	1000	1071	27.4929	22.1287	24.928	15.4594	14.7383	14.0939
ENSG00000127364	31.4955	13.7648	1.0263	0.0090584	0.024079	TAS2R4	chr7	+	141478242	141479235	994	protein_coding	taste_receptor_type_2_member_4	38	20	25	15	24	8	2.10092	1.106	1.36446	0.761112	1.30029	0.387002
ENSG00000143514	1523.74	743.929	1.0261	1.8977e-25	3.8633e-24	TP53BP2	chr1	-	223967601	224033674	4741	protein_coding	tumor_protein_p53_binding_protein_2	1527	1258	1232	886	796	895	17.7003	14.5855	14.0976	9.42556	9.04187	9.07743
ENSG00000164305	2119.68	1037.06	1.026	4.6075e-38	1.5963e-36	CASP3	chr4	-	185548850	185570663	2673	protein_coding	caspase_3_apoptosis-related_cysteine_peptidase	1958	1744	1889	1226	1131	1234	40.2556	35.864	38.3388	23.1332	22.7866	22.1986
ENSG00000198650	21.6228	9.22655	1.0258	0.012953	0.033037	TAT	chr16	-	71599563	71611033	3983	protein_coding	tyrosine_aminotransferase	21	19	17	9	10	13	0.289749	0.262213	0.23155	0.113966	0.135209	0.156943
ENSG00000138660	837.924	409.471	1.0253	4.0365e-26	8.5716e-25	AP1AR	chr4	+	113152893	113191203	2902	protein_coding	adaptor-related_protein_complex_1_associated_regulatory_protein	749	734	727	499	453	465	14.1839	13.903	13.5907	8.67255	8.40652	7.70487
ENSG00000130545	935.288	456.846	1.025	4.139e-24	7.9159e-23	CRB3	chr19	+	6463788	6467232	1443	protein_coding	crumbs_homolog_3_(Drosophila)	908	786	772	518	504	560	34.5805	29.9411	29.024	18.1054	18.8096	18.6608
ENSG00000146233	330.271	160.624	1.0246	2.6669e-14	2.8063e-13	CYP39A1	chr6	-	46517541	46620523	2176	protein_coding	cytochrome_P450_family_39_subfamily_A_polypeptide_1	294	297	280	176	182	198	7.42507	7.50255	6.9808	4.07941	4.50431	4.37538
ENSG00000182446	4323.84	2120.47	1.0234	4.3419e-43	1.7975e-41	NPLOC4	chr17	-	79523913	79615495	5538	protein_coding	nuclear_protein_localization_4_homolog_(S._cerevisiae)	4012	3748	3642	2357	2444	2535	39.8126	37.2013	35.6774	21.466	23.7664	22.0107
ENSG00000164404	47.7734	22.0807	1.023	0.00096032	0.0031428	GDF9	chr5	-	132196873	132202576	2640	protein_coding	growth_differentiation_factor_9	38	48	40	23	31	22	0.791028	0.999421	0.821981	0.439408	0.632373	0.400708
ENSG00000126261	2285.8	1119.64	1.0228	3.7531e-30	9.5212e-29	UBA2	chr19	+	34919264	34960853	2802	protein_coding	ubiquitin-like_modifier_activating_enzyme_2	2228	1819	1981	1360	1183	1336	43.6978	35.6842	38.355	24.4802	22.7369	22.927
ENSG00000111875	552.455	269.685	1.0225	1.7429e-18	2.4038e-17	ASF1A	chr6	+	119215384	119230332	2362	protein_coding	ASF1_anti-silencing_function_1_homolog_A_(S._cerevisiae)	525	450	482	306	283	346	12.2149	10.4723	11.0706	6.53409	6.45241	7.04378
ENSG00000140839	21.2202	8.86528	1.0224	0.017981	0.044213	CLEC18B	chr16	-	74442529	74455368	1865	protein_coding	C-type_lectin_domain_family_18_member_B	16	20	20	16	4	11	0.471469	0.589471	0.581778	0.432698	0.115504	0.283611
ENSG00000171931	342.349	166.451	1.0219	2.0312e-12	1.8341e-11	FBXW10	chr17	+	18647326	18682662	3456	protein_coding	F-box_and_WD_repeat_domain_containing_10	262	352	289	204	171	202	4.1662	5.59861	4.53659	2.97715	2.66463	2.81052
ENSG00000110048	3110.43	1526.22	1.0215	1.848e-35	5.8212e-34	OSBP	chr11	-	59341871	59383617	5083	protein_coding	oxysterol_binding_protein	3013	2550	2639	1785	1668	1832	32.5755	27.576	28.166	17.7118	17.6722	17.3307
ENSG00000178718	614.983	300.331	1.0215	2.7834e-17	3.5935e-16	RPP25	chr15	-	75246757	75249805	3049	protein_coding	ribonuclease_P/MRP_25kDa_subunit	579	576	466	323	337	380	10.436	10.3843	8.29152	5.34304	5.95234	5.99288
ENSG00000135919	249.398	113.035	1.0212	0.0028394	0.008479	SERPINE2	chr2	-	224839829	224904036	5989	protein_coding	serpin_peptidase_inhibitor_clade_E_(nexin_plasminogen_activator_inhibitor_type_1)_member_2	192	242	224	98	88	209	1.76181	2.22112	2.02908	0.825307	0.791305	1.67804
ENSG00000197980	397.365	193.719	1.0211	3.9362e-14	4.0774e-13	LEKR1	chr3	+	156543270	156763918	2881	protein_coding	leucine_glutamate_and_lysine_rich_1	315	328	406	240	205	226	6.00869	6.25809	7.64519	4.20157	3.832	3.77203
ENSG00000065559	1273.56	624.377	1.0209	2.9775e-27	6.6616e-26	MAP2K4	chr17	+	11924141	12047147	3856	protein_coding	mitogen-activated_protein_kinase_kinase_4	1218	1012	1129	751	677	734	17.3589	14.4263	15.8841	9.82305	9.45512	9.15311
ENSG00000158220	34.0606	15.3337	1.0206	0.0041364	0.011914	ESYT3	chr3	+	138153428	138200528	4620	protein_coding	extended_synaptotagmin-like_protein_3	23	27	40	18	18	17	0.273589	0.321242	0.469703	0.196505	0.20982	0.176936
ENSG00000173894	39.8409	18.1361	1.0204	0.0022261	0.0067832	CBX2	chr17	+	77751931	77761782	4644	protein_coding	chromobox_homolog_2	44	30	31	22	17	24	0.520682	0.355091	0.362139	0.238932	0.197139	0.248501
ENSG00000107581	11292.2	5547.89	1.0194	2.562e-33	7.4511e-32	EIF3A	chr10	-	120794356	120840396	5472	protein_coding	eukaryotic_translation_initiation_factor_3_subunit_A	11205	8966	9605	6679	6213	6303	112.533	90.0666	95.2263	61.5615	61.1464	55.3874
ENSG00000063978	1853.89	911.273	1.0188	3.398e-35	1.0555e-33	RNF4	chr4	+	2463947	2627047	4123	protein_coding	ring_finger_protein_4	1711	1522	1657	1057	980	1120	22.806	20.2914	21.8029	12.9302	12.8005	13.0621
ENSG00000171729	632.883	310.076	1.0188	4.7924e-20	7.2782e-19	TMEM51	chr1	+	15479028	15546976	1942	protein_coding	transmembrane_protein_51	579	553	537	326	347	401	16.3848	15.6526	15.0014	8.46666	9.62267	9.92898
ENSG00000235836	19.376	8.10793	1.0187	0.019768	0.047986	AC124944.4	chr3	+	195570857	195571467	611	pseudogene	-	21	20	10	9	10	9	1.88882	1.79928	0.887901	0.742925	0.881402	0.70829
ENSG00000153902	34.093	15.3827	1.0186	0.0042558	0.012227	LGI4	chr19	-	35615417	35633355	2891	protein_coding	leucine-rich_repeat_LGI_family_member_4	28	27	35	22	19	12	0.532258	0.513366	0.656789	0.383812	0.353933	0.199592
ENSG00000260032	10580	5197.95	1.0186	2.6964e-29	6.5763e-28	LINC00657	chr20	-	34633544	34638882	5339	lincRNA	long_intergenic_non-protein_coding_RNA_657	10686	8241	8970	6318	5818	5847	109.994	84.8459	91.1461	59.6847	58.6853	52.6602
ENSG00000072274	2572.86	1263.73	1.0171	1.3562e-24	2.6599e-23	TFRC	chr3	-	195754054	195809060	5111	protein_coding	transferrin_receptor_(p90_CD71)	2562	2129	2092	1479	1252	1655	27.5477	22.8971	22.2056	14.5951	13.1921	15.5705
ENSG00000083937	1899.8	935.716	1.0165	1.3892e-36	4.5993e-35	CHMP2B	chr3	+	87276421	87304698	2606	protein_coding	charged_multivesicular_body_protein_2B	1738	1587	1686	1123	1042	1073	36.6511	33.4745	35.0985	21.7345	21.5332	19.7986
ENSG00000197024	637.985	313.327	1.0158	4.6211e-20	7.0484e-19	ZNF398	chr7	+	148823508	148880116	5427	protein_coding	zinc_finger_protein_398	605	564	513	364	356	364	6.12643	5.71255	5.12818	3.38287	3.53269	3.22516
ENSG00000135763	398.506	193.892	1.015	1.8075e-09	1.2642e-08	URB2	chr1	+	229761981	229795946	5613	protein_coding	URB2_ribosome_biogenesis_2_homolog_(S._cerevisiae)	472	278	300	218	220	233	4.62125	2.72246	2.89956	1.95887	2.11078	1.99605
ENSG00000099968	2034.97	1003.39	1.0148	4.8603e-37	1.6311e-35	BCL2L13	chr22	+	18111621	18213388	4458	protein_coding	BCL2-like_13_(apoptosis_facilitator)	1892	1702	1773	1157	1096	1222	23.3235	20.986	21.5762	13.0899	13.2399	13.1808
ENSG00000140297	985.899	484.881	1.0141	9.4759e-23	1.6902e-21	GCNT3	chr15	+	59887074	59932438	3034	protein_coding	glucosaminyl_(N-acetyl)_transferase_3_mucin_type	905	854	841	541	487	655	16.3925	15.4722	15.0379	8.99343	8.64428	10.3809
ENSG00000115902	1099.4	541.656	1.0138	3.7987e-27	8.4377e-26	SLC1A4	chr2	+	65215611	65250999	5789	protein_coding	solute_carrier_family_1_(glutamate/neutral_amino_acid_transporter)_member_4	1024	883	993	641	585	650	9.72095	8.38433	9.30575	5.58468	5.44211	5.39908
ENSG00000198590	63.6792	30.0738	1.0138	0.00020636	0.00076005	C3orf35	chr3	+	37427760	37476988	1859	protein_coding	chromosome_3_open_reading_frame_35	47	65	56	31	36	37	1.38941	1.92196	1.63423	0.841058	1.04289	0.957044
ENSG00000269956	31.4659	14.1671	1.0128	0.0053185	0.014952	MKNK1-AS1	chr1	+	47004368	47035927	2445	antisense	MKNK1_antisense_RNA_1	28	27	28	11	18	20	0.629349	0.60701	0.621277	0.226912	0.396469	0.393333
ENSG00000114646	31.4285	14.1061	1.0126	0.0056581	0.0158	CSPG5	chr3	-	47603729	47622282	4161	protein_coding	chondroitin_sulfate_proteoglycan_5_(neuroglycan_C)	23	26	34	21	12	16	0.303768	0.343468	0.443289	0.254545	0.15531	0.184898
ENSG00000152503	128.145	61.951	1.0125	3.8561e-07	2.1016e-06	TRIM36	chr5	-	114460459	114516243	4218	protein_coding	tripartite_motif_containing_36	112	114	112	71	62	82	1.45923	1.48563	1.44051	0.848976	0.79159	0.934796
ENSG00000227533	152.052	73.8661	1.0125	8.0052e-08	4.7265e-07	SLC2A1-AS1	chr1	+	43424720	43449029	3075	processed_transcript	SLC2A1_antisense_RNA_1	145	124	132	86	91	78	2.5914	2.2166	2.32881	1.41058	1.59372	1.21972
ENSG00000145016	714.638	352.147	1.0124	1.9854e-21	3.3e-20	KIAA0226	chr3	-	197398264	197476598	6955	protein_coding	KIAA0226	658	589	638	387	424	406	5.19925	4.6551	4.97656	2.80645	3.2831	2.80698
ENSG00000127870	2759.53	1361.77	1.0121	4.5618e-29	1.1038e-27	RNF6	chr13	-	26706253	26796791	3867	protein_coding	ring_finger_protein_(C3H2C3_type)_6	2667	2247	2363	1742	1435	1539	37.9019	31.9404	33.1509	22.7205	19.9845	19.137
ENSG00000101871	2661.17	1314.87	1.0119	1.2603e-35	4.0317e-34	MID1	chrX	-	10413350	10851773	6463	protein_coding	midline_1_(Opitz/BBB_syndrome)	2498	2233	2287	1577	1504	1466	21.2408	18.9918	19.1972	12.3067	12.5322	10.9071
ENSG00000121644	1331.48	657.115	1.0107	2.25e-24	4.3676e-23	DESI2	chr1	+	244816237	244872335	4208	protein_coding	desumoylating_isopeptidase_2	1269	1045	1198	835	703	737	16.5729	13.6506	15.445	10.0082	8.99694	8.42173
ENSG00000052344	1301.31	643.26	1.0103	1.6389e-31	4.4121e-30	PRSS8	chr16	-	31142756	31147083	1870	protein_coding	protease_serine_8	1164	1152	1116	709	723	795	34.2077	33.8627	32.3764	19.1227	20.8215	20.4426
ENSG00000163710	23.5152	10.0761	1.0101	0.016444	0.040836	PCOLCE2	chr3	-	142534764	142608045	2021	protein_coding	procollagen_C-endopeptidase_enhancer_2	25	17	20	20	7	8	0.679807	0.462374	0.53687	0.499123	0.186529	0.190341
ENSG00000115306	13172.6	6511.21	1.01	1.5401e-29	3.7976e-28	SPTBN1	chr2	+	54683422	54896812	9075	protein_coding	spectrin_beta_non-erythrocytic_1	13411	10501	10816	7828	7178	7531	81.2132	63.6056	64.6585	43.5059	42.5963	39.9039
ENSG00000179277	197.757	95.9828	1.0095	4.4606e-07	2.4117e-06	MEIS3P1	chr17	+	15690066	15690888	823	pseudogene	Meis_homeobox_3_pseudogene_1	212	171	138	130	117	84	14.1563	11.4211	9.09672	7.96686	7.65599	4.90783
ENSG00000181722	73.4797	34.6737	1.0089	0.00049704	0.0017174	ZBTB20	chr3	-	114056941	114866118	3740	protein_coding	zinc_finger_and_BTB_domain_containing_20	66	49	79	46	50	23	0.969805	0.720171	1.14594	0.62034	0.719969	0.29571
ENSG00000253476	24.6331	10.6206	1.0088	0.015145	0.03798	RP11-395I14.2	chr8	-	25283037	25284096	528	lincRNA	-	23	18	24	21	6	10	2.3939	1.87391	2.46594	2.00599	0.611974	0.910701
ENSG00000142556	227.01	111.254	1.0084	1.5063e-10	1.1694e-09	ZNF614	chr19	-	52516018	52533493	4818	protein_coding	zinc_finger_protein_614	195	189	215	139	122	124	2.22423	2.15628	2.4209	1.4551	1.36367	1.23756
ENSG00000115904	1823.34	902.932	1.008	2.484e-30	6.3605e-29	SOS1	chr2	-	39208537	39351486	8517	protein_coding	son_of_sevenless_homolog_1_(Drosophila)	1695	1513	1601	1063	1071	986	10.9369	9.7648	10.1979	6.29492	6.77202	5.56673
ENSG00000168004	72.7933	34.8122	1.0073	8.4779e-05	0.00033334	HRASLS5	chr11	-	63228876	63258666	3032	protein_coding	HRAS-like_suppressor_family_member_5	62	67	63	38	46	36	1.12376	1.21467	1.12724	0.632118	0.817041	0.57093
ENSG00000163931	10615.6	5271.76	1.0067	6.6402e-59	4.1941e-57	TKT	chr3	-	53258723	53290068	7286	protein_coding	transketolase	9555	9162	9282	6217	5720	6320	72.0699	69.1214	69.1127	43.0363	42.2788	41.7098
ENSG00000115091	6656.1	3304.22	1.0063	2.4918e-46	1.1473e-44	ACTR3	chr2	+	114647537	114720173	6718	protein_coding	ARP3_actin-related_protein_3_homolog_(yeast)	6164	5574	5817	4006	3590	3844	50.4237	45.6077	46.9748	30.0756	28.7786	27.514
ENSG00000153046	939.954	465.248	1.0061	2.0982e-23	3.8802e-22	CDYL	chr6	+	4706393	4955785	3419	protein_coding	chromodomain_protein_Y-like	906	746	827	548	508	555	14.5627	11.9936	13.1224	8.08398	8.00166	7.80555
ENSG00000115266	91.7672	44.2289	1.0049	1.7336e-05	7.5741e-05	APC2	chr19	+	1446300	1473243	11650	protein_coding	adenomatosis_polyposis_coli_2	92	70	80	56	49	48	0.433984	0.330281	0.372537	0.242441	0.226509	0.198118
ENSG00000264043	26.1658	11.6118	1.0044	0.01057	0.027621	RP11-423G4.9	chr12	-	109171968	109174194	2227	lincRNA	-	24	23	22	18	14	8	0.592248	0.5677	0.53593	0.407658	0.33855	0.172735
ENSG00000265519	158.598	77.2994	1.0044	1.5205e-07	8.6881e-07	CTD-3157E16.1	chr17	-	15691101	15691519	347	lincRNA	-	166	130	122	88	81	99	26.29	20.5933	19.0738	12.7908	12.571	13.7188
ENSG00000066422	1097.57	544.803	1.0037	1.4732e-27	3.3415e-26	ZBTB11	chr3	-	101367733	101396339	6020	protein_coding	zinc_finger_and_BTB_domain_containing_11	1000	922	973	670	605	610	9.12884	8.41871	8.76844	5.61335	5.4122	4.8724
ENSG00000130522	4308.23	2139.93	1.0034	5.5941e-32	1.5397e-30	JUND	chr19	-	18390563	18392432	1870	protein_coding	jun_D_proto-oncogene	3764	3874	3725	2305	2222	2897	110.617	113.875	108.066	62.1689	63.9908	74.4932
ENSG00000171466	1844.8	916.916	1.0034	3.0146e-35	9.3762e-34	ZNF562	chr19	-	9759330	9785776	5706	protein_coding	zinc_finger_protein_562	1690	1534	1642	1029	1043	1101	16.2767	14.7776	15.6116	9.09551	9.84392	9.27823
ENSG00000182795	6201.49	3087.1	1.0027	8.7155e-49	4.3284e-47	C1orf116	chr1	-	207191866	207206101	5493	protein_coding	chromosome_1_open_reading_frame_116	5573	5338	5446	3729	3466	3485	55.756	53.4171	53.7866	34.2394	33.9809	30.5072
ENSG00000261787	40.6019	18.7759	1.0027	0.0025726	0.0077404	TCF24	chr8	-	67858736	67874825	2450	protein_coding	transcription_factor_24	34	45	28	18	22	25	0.76265	1.00962	0.620009	0.370553	0.483584	0.490663
ENSG00000069345	2973.07	1478.98	1.0022	2.2096e-38	7.7205e-37	DNAJA2	chr16	-	46989299	47007699	3097	protein_coding	DnaJ_(Hsp40)_homolog_subfamily_A_member_2	2721	2476	2645	1739	1541	1847	48.2836	43.9461	46.333	28.3206	26.7964	28.6771
ENSG00000182326	228.076	111.311	1.0022	1.6011e-07	9.1298e-07	C1S	chr12	+	7096351	7178336	3076	protein_coding	complement_component_1_s_subcomponent	144	243	215	135	100	152	2.5727	4.34241	3.79191	2.21356	1.75077	2.37611
ENSG00000175073	977.476	484.38	1.0016	5.9019e-17	7.444e-16	VCPIP1	chr8	-	67540722	67579452	9942	protein_coding	valosin_containing_protein_(p97)/p47_complex_interacting_protein_1	1000	773	804	605	573	495	5.52762	4.27383	4.38721	3.0692	3.10382	2.39409
ENSG00000003987	69.7213	33.3844	1.0011	0.00017012	0.00063638	MTMR7	chr8	-	17155539	17271037	3850	protein_coding	myotubularin_related_protein_7	52	66	66	40	44	31	0.742258	0.942311	0.930013	0.524014	0.615471	0.387178
ENSG00000182378	438.085	216.913	1.0009	3.4384e-15	3.8605e-14	PLCXD1	chrX	+	192989	220023	5507	protein_coding	phosphatidylinositol-specific_phospholipase_C_X_domain_containing_1	334	416	406	259	237	255	3.33306	4.15231	3.9996	2.37207	2.31765	2.22656
ENSG00000268471	162.139	79.3519	1.0008	9.1682e-08	5.3708e-07	MIR4453	chr4	+	153457416	153460415	3000	lincRNA	microRNA_4453	134	129	165	105	80	90	2.45469	2.36363	2.98379	1.76527	1.4361	1.44255
ENSG00000085721	1209.04	600.701	1.0003	3.2093e-23	5.8733e-22	RRN3	chr16	-	15153879	15188174	3762	protein_coding	RRN3_RNA_polymerase_I_transcription_factor_homolog_(S._cerevisiae)	1189	979	1020	709	617	757	17.369	14.3046	14.7091	9.50541	8.83246	9.6758
ENSG00000181852	1029.21	511.761	1.0003	3.0309e-25	6.1047e-24	RNF41	chr12	-	56598285	56615717	3270	protein_coding	ring_finger_protein_41	985	855	874	614	556	602	16.5539	14.3724	14.5	9.47031	9.15677	8.85235
ENSG00000144824	689.191	341.156	1	8.5136e-14	8.6126e-13	PHLDB2	chr3	+	111451344	111695364	6127	protein_coding	pleckstrin_homology-like_domain_family_B_member_2	725	517	575	441	390	348	6.50283	4.63825	5.09127	3.63023	3.42793	2.73112
[truncated: 8,331 more rows]

## Sheet: T1
Gene_ID	0.5 L/min	Clean air	log2FoldChange	pvalue	padj	GeneName	Chrom	Strand	Start	End	GeneLength	GeneType	GeneDescription	S_22_readcount	S_23_readcount	S_24_readcount	S_7_readcount	S_8_readcount	S_9_readcount	S_22_fpkm	S_23_fpkm	S_24_fpkm	S_7_fpkm	S_8_fpkm	S_9_fpkm
[truncated: 9,068 more rows]

[truncated: 4 more sheets: T3-4h, T3, T12, PT20]
