# Supplementary material for: Integration of transcriptome analysis with pathophysiological endpoints to evaluate cigarette smoke toxicity in an in vitro human airway tissue model
Source: Arch Toxicol. 2021 Mar 3;95(5):1739–61. doi: 10.1007/s00204-021-03008-0 (PMC8113308; doi:10.1007/s00204-021-03008-0)
Supplement: Supplementary file 4 — Supplementary file4 (XLSX 28 KB) [file 204_2021_3008_MOESM4_ESM.xlsx]

## Sheet: Genes associated with COPD
Gene_ID	T1 (high concentration of CS vs clean air )	T3 (high concentration of CS vs clean air )	T12 (high concentration of CS vs clean air )	PT20 (high concentration of CS vs clean air )	GeneName	description
ENSG00000187134	1.5829	1.8981	1.8754	0	AKR1C1	aldo-keto reductase family 1 member C1 [Source:HGNC Symbol;Acc:HGNC:384]
ENSG00000151632	1.5411	1.6479	1.7778	0	AKR1C2	aldo-keto reductase family 1 member C2 [Source:HGNC Symbol;Acc:HGNC:385]
ENSG00000176153	1.8955	1.6462	1.9153	0	GPX2	glutathione peroxidase 2 [Source:HGNC Symbol;Acc:HGNC:4554]
ENSG00000134873	1.8906	2.0144	1.7413	0	CLDN10	claudin 10 [Source:HGNC Symbol;Acc:HGNC:2033]
ENSG00000211445	1.6799	1.2029	2.3976	0	GPX3	glutathione peroxidase 3 [Source:HGNC Symbol;Acc:HGNC:4555]
ENSG00000160211	1.6322	1.0831	2.1436	0	G6PD	glucose-6-phosphate dehydrogenase [Source:HGNC Symbol;Acc:HGNC:4057]
ENSG00000196611	1.4147	1.7006	2.3022	0.83959	MMP1	matrix metallopeptidase 1 [Source:HGNC Symbol;Acc:HGNC:7155]
ENSG00000181019	1.6231	1.2893	1.7133	0	NQO1	NAD(P)H quinone dehydrogenase 1 [Source:HGNC Symbol;Acc:HGNC:2874]
ENSG00000134202	1.4566	1.0144	1.4294	0	GSTM3	glutathione S-transferase mu 3 [Source:HGNC Symbol;Acc:HGNC:4635]
ENSG00000085662	1.1454	0.91932	1.7169	0	AKR1B1	aldo-keto reductase family 1 member B [Source:HGNC Symbol;Acc:HGNC:381]
ENSG00000177156	1.2558	0.71965	1.4986	0	TALDO1	transaldolase 1 [Source:HGNC Symbol;Acc:HGNC:11559]
ENSG00000001084	1.0254	1.4011	0.77044	0	GCLC	glutamate-cysteine ligase catalytic subunit [Source:HGNC Symbol;Acc:HGNC:4311]
ENSG00000186529	0.8637	0.94765	1.0567	0	CYP4F3	cytochrome P450 family 4 subfamily F member 3 [Source:HGNC Symbol;Acc:HGNC:2646]
ENSG00000198431	1.6451	0.99256	1.0163	0	TXNRD1	thioredoxin reductase 1 [Source:HGNC Symbol;Acc:HGNC:12437]
ENSG00000023909	1.3003	0.69091	0.33576	0	GCLM	glutamate-cysteine ligase modifier subunit [Source:HGNC Symbol;Acc:HGNC:4312]
ENSG00000135048	0.8386	0.80362	0.42526	0	TMEM2	transmembrane protein 2 [Source:HGNC Symbol;Acc:HGNC:11869]
ENSG00000008394	1.0071	0.50842	1.3782	0	MGST1	microsomal glutathione S-transferase 1 [Source:HGNC Symbol;Acc:HGNC:7061]
ENSG00000117450	1.1308	0.62529	1.0525	0	PRDX1	peroxiredoxin 1 [Source:HGNC Symbol;Acc:HGNC:9352]
ENSG00000196139	0.66805	0.61167	0.94357	0	AKR1C3	aldo-keto reductase family 1 member C3 [Source:HGNC Symbol;Acc:HGNC:386]
ENSG00000136810	0.81475	0.30316	0.95284	0	TXN	thioredoxin [Source:HGNC Symbol;Acc:HGNC:12435]
ENSG00000185499	0.53502	0.65842	1.613	0	MUC1	mucin 1, cell surface associated [Source:HGNC Symbol;Acc:HGNC:7508]
ENSG00000102359	0.5028	0.53757	1.4395	0	SRPX2	sushi repeat containing protein, X-linked 2 [Source:HGNC Symbol;Acc:HGNC:30668]
ENSG00000178919	0	0.59777	1.4268	0	FOXE1	forkhead box E1 [Source:HGNC Symbol;Acc:HGNC:3806]
ENSG00000105329	0.26708	0.29067	1.9947	0	TGFB1	transforming growth factor beta 1 [Source:HGNC Symbol;Acc:HGNC:11766]
ENSG00000115414	0	1.6129	1.3881	0	FN1	fibronectin 1 [Source:HGNC Symbol;Acc:HGNC:3778]
ENSG00000140279	0.26531	1.2179	2.0854	1.2194	DUOX2	dual oxidase 2 [Source:HGNC Symbol;Acc:HGNC:13273]
ENSG00000184254	2.3236	2.0529	2.7512	0.85614	ALDH1A3	aldehyde dehydrogenase 1 family member A3 [Source:HGNC Symbol;Acc:HGNC:409]
ENSG00000198074	2.2178	2.2723	2.895	0.5337	AKR1B10	aldo-keto reductase family 1 member B10 [Source:HGNC Symbol;Acc:HGNC:382]
ENSG00000100292	2.6653	2.1046	2.8174	0	HMOX1	heme oxygenase 1 [Source:HGNC Symbol;Acc:HGNC:5013]
ENSG00000163220	1.4619	2.1931	3.4363	1.2561	S100A9	S100 calcium binding protein A9 [Source:HGNC Symbol;Acc:HGNC:10499]
ENSG00000136689	1.4717	1.733	3.0988	1.2916	IL1RN	interleukin 1 receptor antagonist [Source:HGNC Symbol;Acc:HGNC:6000]
ENSG00000063438	2.7105	3.9605	3.6409	0	AHRR	aryl-hydrocarbon receptor repressor [Source:HGNC Symbol;Acc:HGNC:346]
ENSG00000125538	2.3642	2.7165	4.7533	0	IL1B	interleukin 1 beta [Source:HGNC Symbol;Acc:HGNC:5992]
ENSG00000138061	5.5451	5.558	5.0793	1.367	CYP1B1	cytochrome P450 family 1 subfamily B member 1 [Source:HGNC Symbol;Acc:HGNC:2597]
ENSG00000104067	0.41252	0.54422	0.47005	0	TJP1	tight junction protein 1 [Source:HGNC Symbol;Acc:HGNC:11827]
ENSG00000112096	0.35696	0.51768	0.49876	0	SOD2	superoxide dismutase 2 [Source:HGNC Symbol;Acc:HGNC:11180]
ENSG00000143819	0.23743	0.3965	0.41474	0	EPHX1	epoxide hydrolase 1 [Source:HGNC Symbol;Acc:HGNC:3401]
ENSG00000079999	0.5463	0	0.43656	0	KEAP1	kelch like ECH associated protein 1 [Source:HGNC Symbol;Acc:HGNC:23177]
ENSG00000131981	0.3575	0	0.26291	0	LGALS3	galectin 3 [Source:HGNC Symbol;Acc:HGNC:6563]
ENSG00000084207	0.18285	0	0.60911	0	GSTP1	glutathione S-transferase pi 1 [Source:HGNC Symbol;Acc:HGNC:4638]
ENSG00000085871	0.28507	0	0.48846	0	MGST2	microsomal glutathione S-transferase 2 [Source:HGNC Symbol;Acc:HGNC:7063]
ENSG00000092969	0	0	0.59204	0	TGFB2	transforming growth factor beta 2 [Source:HGNC Symbol;Acc:HGNC:11768]
ENSG00000178573	0	0	0.44172	0	MAF	MAF bZIP transcription factor [Source:HGNC Symbol;Acc:HGNC:6776]
ENSG00000134086	0	0	0.36151	0	VHL	von Hippel-Lindau tumor suppressor [Source:HGNC Symbol;Acc:HGNC:12687]
ENSG00000177733	0	0	0.22651	0	HNRNPA0	heterogeneous nuclear ribonucleoprotein A0 [Source:HGNC Symbol;Acc:HGNC:5030]
ENSG00000117448	0.55257	0	0.78966	0	AKR1A1	aldo-keto reductase family 1 member A1 [Source:HGNC Symbol;Acc:HGNC:380]
ENSG00000148834	0.35116	0	0.78648	0	GSTO1	glutathione S-transferase omega 1 [Source:HGNC Symbol;Acc:HGNC:13312]
ENSG00000233276	0.54483	0	1.0305	0	GPX1	glutathione peroxidase 1 [Source:HGNC Symbol;Acc:HGNC:4553]
ENSG00000128052	0	0	1.0533	0	KDR	kinase insert domain receptor [Source:HGNC Symbol;Acc:HGNC:6307]
ENSG00000175344	0	0.80686	1.0852	0	CHRNA7	cholinergic receptor nicotinic alpha 7 subunit [Source:HGNC Symbol;Acc:HGNC:1960]
ENSG00000169429	0	0.83804	1.0307	0	IL8	C-X-C motif chemokine ligand 8 [Source:HGNC Symbol;Acc:HGNC:6025]
ENSG00000135919	0	0.8137	0.84913	0	SERPINE2	serpin family E member 2 [Source:HGNC Symbol;Acc:HGNC:8951]
ENSG00000157227	0.50326	0.52352	0.90684	0.60597	MMP14	matrix metallopeptidase 14 [Source:HGNC Symbol;Acc:HGNC:7160]
ENSG00000054523	0.40414	0.3204	0	0	KIF1B	kinesin family member 1B [Source:HGNC Symbol;Acc:HGNC:16636]
ENSG00000173702	0.3707	0.33845	0	0	MUC13	mucin 13, cell surface associated [Source:HGNC Symbol;Acc:HGNC:7511]
ENSG00000163739	0.49233	0.32853	0	0	CXCL1	C-X-C motif chemokine ligand 1 [Source:HGNC Symbol;Acc:HGNC:4602]
ENSG00000168769	0.30141	0.43665	0	0	TET2	tet methylcytosine dioxygenase 2 [Source:HGNC Symbol;Acc:HGNC:25941]
ENSG00000204217	0.62646	0.40899	0	0	BMPR2	bone morphogenetic protein receptor type 2 [Source:HGNC Symbol;Acc:HGNC:1078]
ENSG00000129566	0.2972	0.34079	-0.34056	0	TEP1	telomerase associated protein 1 [Source:HGNC Symbol;Acc:HGNC:11726]
ENSG00000116044	0.58944	0	0	0	NFE2L2	nuclear factor, erythroid 2 like 2 [Source:HGNC Symbol;Acc:HGNC:7782]
ENSG00000136381	0.55312	0	0	0	IREB2	iron responsive element binding protein 2 [Source:HGNC Symbol;Acc:HGNC:6115]
ENSG00000138780	0.49398	0	0	0	GSTCD	glutathione S-transferase C-terminal domain containing [Source:HGNC Symbol;Acc:HGNC:25806]
ENSG00000105063	0.47537	0	0	0	PPP6R1	protein phosphatase 6 regulatory subunit 1 [Source:HGNC Symbol;Acc:HGNC:29195]
ENSG00000171862	0.42381	0	0	0	PTEN	phosphatase and tensin homolog [Source:HGNC Symbol;Acc:HGNC:9588]
ENSG00000176171	0.42184	0	0	0	BNIP3	BCL2 interacting protein 3 [Source:HGNC Symbol;Acc:HGNC:1084]
ENSG00000142168	0.3595	0	0	0	SOD1	superoxide dismutase 1 [Source:HGNC Symbol;Acc:HGNC:11179]
ENSG00000112414	0.28645	0	0	0	GPR126	adhesion G protein-coupled receptor G6 [Source:HGNC Symbol;Acc:HGNC:13841]
ENSG00000165672	0.2459	0	0	0	PRDX3	peroxiredoxin 3 [Source:HGNC Symbol;Acc:HGNC:9354]
ENSG00000096696	0.34551	0	-0.24279	0	DSP	desmoplakin [Source:HGNC Symbol;Acc:HGNC:3052]
ENSG00000153774	0.22057	-0.28303	0	0	CFDP1	craniofacial development protein 1 [Source:HGNC Symbol;Acc:HGNC:1873]
ENSG00000135074	0	0.97816	0	0	ADAM19	ADAM metallopeptidase domain 19 [Source:HGNC Symbol;Acc:HGNC:197]
ENSG00000047457	0.22062	0.83081	0	-0.54538	CP	ceruloplasmin [Source:HGNC Symbol;Acc:HGNC:2295]
ENSG00000142871	0	-0.66924	0	0	CYR61	cysteine rich angiogenic inducer 61 [Source:HGNC Symbol;Acc:HGNC:2654]
ENSG00000105516	-0.27625	-0.62292	0	0	DBP	D-box binding PAR bZIP transcription factor [Source:HGNC Symbol;Acc:HGNC:2697]
ENSG00000108821	-0.46163	0.32918	0	0	COL1A1	collagen type I alpha 1 chain [Source:HGNC Symbol;Acc:HGNC:2197]
ENSG00000255974	-0.71364	0.29969	0	0	CYP2A6	cytochrome P450 family 2 subfamily A member 6 [Source:HGNC Symbol;Acc:HGNC:2610]
ENSG00000077092	0	0	-0.46606	0	RARB	retinoic acid receptor beta [Source:HGNC Symbol;Acc:HGNC:9865]
ENSG00000138640	-0.19461	0	-0.67974	0	FAM13A	family with sequence similarity 13 member A [Source:HGNC Symbol;Acc:HGNC:19367]
ENSG00000184674	-0.22824	-0.28693	0	0	GSTT1	glutathione_S-transferase_theta_1
ENSG00000065621	-0.22396	0	0	0	GSTO2	glutathione S-transferase omega 2 [Source:HGNC Symbol;Acc:HGNC:23064]
ENSG00000182670	-0.2871	0	0	0	TTC3	tetratricopeptide repeat domain 3 [Source:HGNC Symbol;Acc:HGNC:12393]
ENSG00000170899	-0.29993	0	0	0	GSTA4	glutathione S-transferase alpha 4 [Source:HGNC Symbol;Acc:HGNC:4629]
ENSG00000197448	-0.41864	0	0	0	GSTK1	glutathione S-transferase kappa 1 [Source:HGNC Symbol;Acc:HGNC:16906]
ENSG00000164039	-0.47051	0	0	0	BDH2	3-hydroxybutyrate dehydrogenase 2 [Source:HGNC Symbol;Acc:HGNC:32389]
ENSG00000189058	-0.91765	0	0.59808	0.83393	APOD	apolipoprotein D [Source:HGNC Symbol;Acc:HGNC:612]
ENSG00000006210	-1.7148	-0.50858	0.55574	0	CX3CL1	C-X3-C motif chemokine ligand 1 [Source:HGNC Symbol;Acc:HGNC:10647]
ENSG00000113578	-1.4994	-0.93393	0	0	FGF1	fibroblast growth factor 1 [Source:HGNC Symbol;Acc:HGNC:3665]
ENSG00000187720	-0.70373	-0.46788	0	0	THSD4	thrombospondin type 1 domain containing 4 [Source:HGNC Symbol;Acc:HGNC:25835]
ENSG00000204305	-0.89048	-0.57371	0	0	AGER	advanced glycosylation end-product specific receptor [Source:HGNC Symbol;Acc:HGNC:320]
ENSG00000186160	-1.3921	0	0	0	CYP4Z1	cytochrome P450 family 4 subfamily Z member 1 [Source:HGNC Symbol;Acc:HGNC:20583]
ENSG00000118785	-0.92065	0	0	0	SPP1	secreted phosphoprotein 1 [Source:HGNC Symbol;Acc:HGNC:11255]
ENSG00000108691	-1.0686	0	0	0	CCL2	C-C motif chemokine ligand 2 [Source:HGNC Symbol;Acc:HGNC:10618]
ENSG00000133661	-1.1067	0	0	0	SFTPD	surfactant protein D [Source:HGNC Symbol;Acc:HGNC:10803]
ENSG00000170477	-1.4503	-1.1925	2.4617	1.7173	KRT4	keratin 4 [Source:HGNC Symbol;Acc:HGNC:6441]
ENSG00000197249	-1.7896	-1.4522	-1.8892	0	SERPINA1	serpin family A member 1 [Source:HGNC Symbol;Acc:HGNC:8941]
ENSG00000197408	-1.5305	-0.77083	-3.189	-0.99286	CYP2B6	cytochrome P450 family 2 subfamily B member 6 [Source:HGNC Symbol;Acc:HGNC:2615]
ENSG00000175899	-1.1857	0	-2.068	0	A2M	alpha-2-macroglobulin [Source:HGNC Symbol;Acc:HGNC:7]
ENSG00000134532	-1.0833	0	-2.4945	-0.68335	SOX5	SRY-box 5 [Source:HGNC Symbol;Acc:HGNC:11201]
ENSG00000160180	-0.85515	0	-2.2446	-1.2198	TFF3	trefoil factor 3 [Source:HGNC Symbol;Acc:HGNC:11757]
ENSG00000171243	0	-0.81807	-2.1704	0	SOSTDC1	sclerostin domain containing 1 [Source:HGNC Symbol;Acc:HGNC:21748]
ENSG00000170345	0.52088	-0.67958	-0.87072	0	FOS	Fos proto-oncogene, AP-1 transcription factor subunit [Source:HGNC Symbol;Acc:HGNC:3796]
ENSG00000120738	0	-0.58887	-0.9725	0	EGR1	early growth response 1 [Source:HGNC Symbol;Acc:HGNC:3238]
ENSG00000079308	0.4326	-0.43991	-1.4417	0	TNS1	tensin 1 [Source:HGNC Symbol;Acc:HGNC:11973]
ENSG00000118523	0	-0.22648	-1.1979	0	CTGF	connective tissue growth factor [Source:HGNC Symbol;Acc:HGNC:2500]
ENSG00000109610	0	0	-1.3113	0	SOD3	superoxide dismutase 3 [Source:HGNC Symbol;Acc:HGNC:11181]
ENSG00000136244	0	0	-1.4265	0	IL6	interleukin 6 [Source:HGNC Symbol;Acc:HGNC:6018]
ENSG00000103056	-0.51966	0	-1.3091	-0.64276	SMPD3	sphingomyelin phosphodiesterase 3 [Source:HGNC Symbol;Acc:HGNC:14240]
ENSG00000133392	-0.54638	0	-0.9806	0	MYH11	myosin heavy chain 11 [Source:HGNC Symbol;Acc:HGNC:7569]
ENSG00000153823	-0.71467	0	-1.3811	0	PID1	phosphotyrosine interaction domain containing 1 [Source:HGNC Symbol;Acc:HGNC:26084]
ENSG00000168502	-0.69764	-0.44126	-0.81507	0	SOGA2	microtubule crosslinking factor 1 [Source:HGNC Symbol;Acc:HGNC:29121]
ENSG00000118690	-0.66073	-0.52642	-1.257	0	ARMC2	armadillo repeat containing 2 [Source:HGNC Symbol;Acc:HGNC:23045]
ENSG00000213366	-1.4791	-0.58878	-1.2691	0	GSTM2	glutathione S-transferase mu 2 [Source:HGNC Symbol;Acc:HGNC:4634]
ENSG00000166165	-0.83669	-1.0555	-0.75961	0	CKB	creatine kinase B [Source:HGNC Symbol;Acc:HGNC:1991]
ENSG00000113368	-1.032	-0.61947	-0.41997	0	LMNB1	lamin B1 [Source:HGNC Symbol;Acc:HGNC:6637]
ENSG00000026025	-1.1843	-0.66994	-0.80053	0	VIM	vimentin [Source:HGNC Symbol;Acc:HGNC:12692]
ENSG00000140465	10.679	9.227	11.415	0	CYP1A1	cytochrome P450 family 1 subfamily A member 1 [Source:HGNC Symbol;Acc:HGNC:2595]
ENSG00000182791	0	0	0	0	FLJ10786	coiled-coil domain containing 87 [Source:HGNC Symbol;Acc:HGNC:25579]
ENSG00000158859	0	0	0	0	ADAMTS4	ADAM metallopeptidase with thrombospondin type 1 motif 4 [Source:HGNC Symbol;Acc:HGNC:220]
ENSG00000273540	0	0	0	0	AGBL1	ATP/GTP binding protein like 1 [Source:HGNC Symbol;Acc:HGNC:26504]
ENSG00000151746	0	0	0	0	BICD1	BICD cargo adaptor 1 [Source:HGNC Symbol;Acc:HGNC:1049]
ENSG00000121691	0	0	0	0	CAT	catalase [Source:HGNC Symbol;Acc:HGNC:1516]
ENSG00000108700	0	0	0	0	CCL8	C-C motif chemokine ligand 8 [Source:HGNC Symbol;Acc:HGNC:10635]
ENSG00000010278	0	0	0	0	CD9	CD9 molecule [Source:HGNC Symbol;Acc:HGNC:1709]
ENSG00000039068	0	0	0	0	CDH1	cadherin 1 [Source:HGNC Symbol;Acc:HGNC:1748]
ENSG00000080644	0	0	0	0	CHRNA3	cholinergic receptor nicotinic alpha 3 subunit [Source:HGNC Symbol;Acc:HGNC:1957]
ENSG00000169684	0	0	0	0	CHRNA5	cholinergic receptor nicotinic alpha 5 subunit [Source:HGNC Symbol;Acc:HGNC:1959]
ENSG00000140505	0	0	0	0	CYP1A2	cytochrome P450 family 1 subfamily A member 2 [Source:HGNC Symbol;Acc:HGNC:2596]
ENSG00000136160	0	0	0	0	EDNRB	endothelin receptor type B [Source:HGNC Symbol;Acc:HGNC:3180]
ENSG00000132394	0	0	0	0	EEFSEC	eukaryotic elongation factor, selenocysteine-tRNA specific [Source:HGNC Symbol;Acc:HGNC:24614]
ENSG00000269858	0	0	0	0	EGLN2	egl-9 family hypoxia inducible factor 2 [Source:HGNC Symbol;Acc:HGNC:14660]
ENSG00000266524	0	0	0	0	GDF10	growth differentiation factor 10 [Source:HGNC Symbol;Acc:HGNC:4215]
ENSG00000164161	0	0	0	0	HHIP	hedgehog interacting protein [Source:HGNC Symbol;Acc:HGNC:14866]
ENSG00000168004	0	0	0	0	HRASLS5	HRAS like suppressor family member 5 [Source:HGNC Symbol;Acc:HGNC:24978]
ENSG00000164270	0	0	0	0	HTR4	5-hydroxytryptamine receptor 4 [Source:HGNC Symbol;Acc:HGNC:5299]
ENSG00000159197	0	0	0	0	KCNE2	potassium voltage-gated channel subfamily E regulatory subunit 2 [Source:HGNC Symbol;Acc:HGNC:6242]
ENSG00000262406	0	0	0	0	MMP12	matrix metallopeptidase 12 [Source:HGNC Symbol;Acc:HGNC:7158]
ENSG00000134853	0	0	0	0	PDGFRA	platelet derived growth factor receptor alpha [Source:HGNC Symbol;Acc:HGNC:8803]
ENSG00000198523	0	0	0	0	PLN	phospholamban [Source:HGNC Symbol;Acc:HGNC:9080]
ENSG00000005421	0	0	0	0	PON1	paraoxonase 1 [Source:HGNC Symbol;Acc:HGNC:9204]
ENSG00000119938	0	0	0	0	PPP1R3C	protein phosphatase 1 regulatory subunit 3C [Source:HGNC Symbol;Acc:HGNC:9293]
ENSG00000100599	0	0	0	0	RIN3	Ras and Rab interactor 3 [Source:HGNC Symbol;Acc:HGNC:18751]
ENSG00000122852	0	0	0	0	SFTPA1	surfactant protein A1 [Source:HGNC Symbol;Acc:HGNC:10798]
ENSG00000176476	0	0	0	0	SGF29	SAGA complex associated factor 29 [Source:HGNC Symbol;Acc:HGNC:25156]
ENSG00000145147	0	0	0	0	SLIT2	slit guidance ligand 2 [Source:HGNC Symbol;Acc:HGNC:11086]
ENSG00000135801	0	0	0	0	TAF5L	TATA-box binding protein associated factor 5 like [Source:HGNC Symbol;Acc:HGNC:17304]
ENSG00000120156	0	0	0	0	TEK	TEK receptor tyrosine kinase [Source:HGNC Symbol;Acc:HGNC:11724]
