# Supplementary material for: Integration of transcriptome analysis with pathophysiological endpoints to evaluate cigarette smoke toxicity in an in vitro human airway tissue model
Source: Arch Toxicol. 2021 Mar 3;95(5):1739–61. doi: 10.1007/s00204-021-03008-0 (PMC8113308; doi:10.1007/s00204-021-03008-0)
Supplement: Supplementary file 5 — Supplementary file5 (XLSX 15 KB) [file 204_2021_3008_MOESM5_ESM.xlsx]

## Sheet: DO-T1, T3, T12 and PT20
	ID	Description	pvalue	padj	geneID	Count	%
T1	DOID:3908	non-small cell lung carcinoma	0.000166649	0.0127768	PRSS3/MVP/RALBP1/RUNX3/FAS/LAMA3/TBXAS1/EYA2/ERBB3/YBX1/RHOA/CDC42/TP63/PTGS2/ENO1/FSCN1/XRCC5/CEACAM1/KEAP1/GSTP1/PTHLH/PXN/MSH2/PTGS1/DSP/SCD/MTAP/MAPK1/HMOX1/HIF1A/DICER1/MMP9/EEF1A2/CDC25B/XIAP/PORCN/PARD6A/CSK/BRF2/ERCC2/TGFB1/CEACAM5/MET/HSPB1/AHR/DUSP3/KRT18/VDR/FRK/SOD2/VEGFA/GALNT3/SLC2A1/ARTN/PRDX1/ARID1A/STK11/CREB1/FOXO3/EPCAM/DUSP4/CSTA/DESI2/PIK3CA/INHBA/NCOA3/CDKN1A/IL1B/LGALS3/RAF…	151	7.18363
	DOID:3910	lung adenocarcinoma	0.000199158	0.0127768	RUNX3/LAMA3/EYA2/TP63/PTGS2/XRCC5/GSTP1/PTHLH/PXN/PTGS1/SCD/MAPK1/HMOX1/HIF1A/DICER1/MMP9/EEF1A2/ERCC2/TGFB1/CEACAM5/MET/HSPB1/AHR/SOD2/VEGFA/GALNT3/ARID1A/STK11/FOXO3/DUSP4/DESI2/PIK3CA/INHBA/LGALS3/ITGB4/EIF5A/KRAS/MEN1/BHLHE40/IL6ST/CD63/NKX2-1/MYC/CYP1B1/S100A8/ITGB1/EIF4E/XPC/ITGA5/S100A9/CDCP1/S100P/VEGFD/CTNNB1/FADD/BMI1/MAP2K1/NR0B1/PTK2/PPM1D/PTEN/RELA/NQO1/MACC1/TACSTD2/MUC1/EIF4EBP1/S1…	70	3.33016
	DOID:3905	lung carcinoma	0.00022673	0.0135066	PRSS3/PLAUR/MVP/RALBP1/RUNX3/FAS/LAMA3/TBXAS1/EYA2/ERBB3/YBX1/RHOA/CDC42/TP63/PTGS2/ENO1/FSCN1/XRCC5/CEACAM1/KEAP1/GSTP1/PTHLH/PXN/MSH2/PTGS1/DSP/SCD/MTAP/MAPK1/HMOX1/HIF1A/DICER1/YY1/MMP9/PYGB/EEF1A2/CDC25B/XIAP/PORCN/INTS6/PARD6A/SLC7A5/CSK/BRF2/ERCC2/TGFB1/CEACAM5/MET/HSPB1/AHR/DUSP3/KRT18/CDKN1B/VDR/FRK/PPARD/SOD2/VEGFA/NR3C1/HYAL1/GALNT3/HDAC1/SLC2A1/ARTN/PRDX1/ARID1A/STK11/CREB1/FOXO3/EPCAM…	175	8.3254
T3	DOID:3905	lung carcinoma	2.30187e-05	0.00110896	PLAUR/SEMA3B/CD44/NNAT/LAMA3/TBXAS1/ERBB3/PTGS2/FSCN1/CEACAM1/PTGS1/SCD/HMOX1/HIF1A/DICER1/MMP9/PYGB/EEF1A2/CDC25B/XIAP/PORCN/INTS6/SLC7A5/CSK/TGFB1/CEACAM5/MET/AHR/CSF3/DUSP3/CDKN1B/VDR/FRK/SOD2/VEGFA/GALNT3/FN1/SLC2A1/ARTN/PRDX1/F3/ARID1A/FOXO3/DUSP4/TNFRSF10B/CSTA/INHBA/PLAU/NCOA3/CDKN1A/IL1B/SAT1/PIK3C2B/KRAS/CD63/KRT7/HUS1/CYP1B1/IGF1R/CYP1A1/AKT1/POU2F1/S100A8/S100A7/ACKR3/IGFBP3/ITGB1/LATS…	113	5.37583
	DOID:3908	non-small cell lung carcinoma	6.71617e-05	0.00242252	SEMA3B/NNAT/LAMA3/TBXAS1/ERBB3/PTGS2/FSCN1/CEACAM1/PTGS1/SCD/HMOX1/HIF1A/DICER1/MMP9/EEF1A2/CDC25B/XIAP/PORCN/CSK/TGFB1/CEACAM5/MET/AHR/CSF3/DUSP3/VDR/FRK/SOD2/VEGFA/GALNT3/FN1/SLC2A1/ARTN/PRDX1/F3/ARID1A/FOXO3/DUSP4/CSTA/INHBA/PLAU/NCOA3/CDKN1A/IL1B/KRAS/CD63/KRT7/CYP1B1/IGF1R/CYP1A1/AKT1/POU2F1/S100A8/S100A7/ACKR3/IGFBP3/ITGB1/LATS2/CD109/WASF2/ITGA5/DDR2/PIGR/S100A9/PRKCI/CDCP1/PRKCD/S100P/HPG…	96	4.56708
	DOID:3083	chronic obstructive pulmonary disease	9.34433e-05	0.0030523	GCLC/CFTR/PLAUR/GCLM/PTGS2/BAX/SLC26A4/XBP1/HMOX1/HIF1A/MMP9/HCK/ABCC1/GSR/TNFRSF10A/TGFB1/MET/SERPINE1/COL1A1/SOD2/VEGFA/PDE4D/CD86/IL1A/ITGB6/STAT1/IL1RL1/F3/ATF6/TNFRSF10B/CSTA/PLAU/PI3/IL1B/ATF4/CD63/SERPINE2/IL1RN/TLR2/CYP1B1/DUOX2/CYP1A1/EPHX1/ADM/FBXO32/MMP14/XDH/DEFB1/ADRB2/CXCL8/DEFB4A/CXCR6/ATP2A2/MUC16/MMP1/MUC5AC	56	2.66413
	DOID:3910	lung adenocarcinoma	0.000591868	0.0121185	NNAT/LAMA3/PTGS2/PTGS1/SCD/HMOX1/HIF1A/DICER1/MMP9/EEF1A2/TGFB1/CEACAM5/MET/AHR/CSF3/SOD2/VEGFA/GALNT3/ARID1A/FOXO3/DUSP4/INHBA/KRAS/CD63/CYP1B1/IGF1R/S100A8/ITGB1/ITGA5/S100A9/CDCP1/S100P/VEGFD/MAP2K1/ADRB2/CXCL8/DEFB4A/NQO1/MACC1/TACSTD2/MUC1/EIF4EBP1/HLA-DQA1/S100A2	44	2.09324
T12	DOID:3905	lung carcinoma	8.54364e-08	7.88863e-06	PRSS3/PLAUR/MVP/BID/RALBP1/CNTN1/CD44/LAMA3/TBXAS1/NTN1/ERBB3/YBX1/RHOA/CDC42/PTGS2/ENO1/FSCN1/XRCC5/CEACAM1/KEAP1/GSTP1/CD82/PTHLH/BIRC5/ICAM1/PTGS1/SCD/MTAP/HMOX1/HIF1A/YY1/MMP9/PYGB/EEF1A2/CDC25B/PORCN/MAPK3/SLC7A5/UBE2I/CSK/CD276/ERCC2/TGFB1/CEACAM5/USF2/TFPI2/CAV1/MET/EPHB6/HSPB1/DUSP3/CCND1/KRT18/VDR/PPARD/SOD2/FN1/HDAC1/MYCL/SLC2A1/ARTN/PRDX1/F3/STK11/DUSP4/TNFRSF10B/CSTA/PLAU/NCOA3/CDKN1A…	165	7.84967
	DOID:3908	non-small cell lung carcinoma	2.68628e-06	8.60879e-05	PRSS3/MVP/BID/RALBP1/CNTN1/LAMA3/TBXAS1/NTN1/ERBB3/YBX1/RHOA/CDC42/PTGS2/ENO1/FSCN1/XRCC5/CEACAM1/KEAP1/GSTP1/CD82/PTHLH/BIRC5/PTGS1/SCD/MTAP/HMOX1/HIF1A/MMP9/EEF1A2/CDC25B/PORCN/MAPK3/UBE2I/CSK/CD276/ERCC2/TGFB1/CEACAM5/USF2/TFPI2/CAV1/MET/EPHB6/HSPB1/DUSP3/KRT18/VDR/SOD2/FN1/MYCL/SLC2A1/ARTN/PRDX1/F3/STK11/DUSP4/CSTA/PLAU/NCOA3/CDKN1A/IL1B/KDR/CYP2E1/LGALS3/PPARG/EIF5A/PCNA/KRAS/MBD2/ETS1/CD63/…	137	6.5176
	DOID:9675	pulmonary emphysema	1.79475e-05	0.00045195	BAX/MAEA/MMP9/TNFRSF10A/MET/ITGB6/RAP1A/TNFRSF10B/PCNA/CDKN2A/MMP14/MMP1	12	0.570885
	DOID:1485	cystic fibrosis	6.89292e-05	0.00139708	GCLC/CLCA4/SLC4A7/VAMP3/PRSS8/HDAC7/TNFRSF1A/PTGS2/EDN1/GSTP1/CEACAM6/BAX/FXYD5/ICAM1/PTGS1/TOM1/HMOX1/HIF1A/MMP9/DNAJC5/CSK/TGFB1/SLC9A3R1/SCNN1A/VDR/IL1A/PLAU/IL1B/CANX/KLF2/STX6/IL1RN/TXN/TLR2/FURIN/FCGR2A/IGFBP3/UCHL1/DEFB1/VCP/ENTPD3/TAP1/LGALS9/ADRB2/CXCL8/MUC1/SP1/FLNA/BPIFA1/TAP2/NME1	51	2.42626
	DOID:3910	lung adenocarcinoma	0.00150907	0.0160238	BID/CNTN1/LAMA3/PTGS2/XRCC5/GSTP1/PTHLH/PTGS1/SCD/HMOX1/HIF1A/MMP9/EEF1A2/ERCC2/TGFB1/CEACAM5/CAV1/MET/EPHB6/HSPB1/SOD2/MYCL/STK11/DUSP4/LGALS3/EIF5A/KRAS/ETS1/CD63/NKX2-1/MYC/CYP1B1/TP53/ERBB2/S100A8/CDKN2A/ITGB1/ITGA5/S100A9/CDCP1/S100P/FADD/MAP2K1/ADRB2/PTK2/CXCL8/BCL2L1/RRM2/RELA/NQO1/MACC1/TACSTD2/MUC1/EIF4EBP1/S100A4/S100A2/MTOR	57	2.7117
	DOID:3907	lung squamous cell carcinoma	0.00152332	0.0160238	PTGS2/BIRC5/ERCC2/CDKN1A/TP53/S100A7/CD109/WASF2/MTHFR/S100A4/AKR1B10/MTOR	12	0.570885
	DOID:5409	lung small cell carcinoma	0.00482039	0.0394134	PLAUR/CD44/RHOA/PTGS2/BIRC5/ICAM1/MMP9/PYGB/ERCC2/CAV1/MET/CCND1/KRT18/TNFRSF10B/PLAU/CDKN1A/SAT1/LGALS3/KRAS/RAP1GDS1/TP53/ERBB2/CDKN2A/WNT7A/RHOC/CXCL8/MARCKSL1	27	1.28449
PT20	DOID:3905	lung carcinoma	2.40712e-10	1.53093e-07	PLAUR/BID/NTN1/PTGS2/FSCN1/MMP2/ICAM1/PTGS1/MMP9/SLC7A5/CSK/CAV1/HSPB1/CSTA/PLAU/CDKN1A/SAT1/MMP7/CYP1B1/S100A8/S100A7/MMP14/ITGA5/S100A9/S100P/HPGD/AQP3/RAB37/JUP/MACC1/TACSTD2/MMP1/DAPK1/S100A2/AKR1B10/SERPINB5	36	1.71265
	DOID:3908	non-small cell lung carcinoma	4.79606e-08	7.62574e-06	BID/NTN1/PTGS2/FSCN1/MMP2/PTGS1/MMP9/CSK/CAV1/HSPB1/CSTA/PLAU/CDKN1A/MMP7/CYP1B1/S100A8/S100A7/ITGA5/S100A9/S100P/HPGD/RAB37/JUP/MACC1/TACSTD2/DAPK1/S100A2/AKR1B10/SERPINB5	29	1.37964
	DOID:3083	chronic obstructive pulmonary disease	1.68978e-06	0.00010747	PLAUR/PTGS2/MMP2/ICAM1/MMP9/HSPB1/SERPINE1/CSTA/PLAU/IL1RN/MMP13/CYP1B1/DUOX2/ADM/SCGB1A1/MMP14/MMP1/ADA	18	0.856327
	DOID:850	lung disease	3.21778e-06	0.000136434	PLAUR/PTGS2/MMP2/ICAM1/PTGS1/MMP9/CAV1/HSPB1/SERPINE1/CSTA/PLAU/ACE2/IDO1/IL1RN/MMP7/MMP13/CYP1B1/DUOX2/ADM/SCGB1A1/MMP14/S100A9/IFI27/THBD/CLDN4/MMP1/ADA/AKR1B10	28	1.33206
	DOID:0050161	lower respiratory tract disease	4.99423e-06	0.000176463	PLAUR/PTGS2/MMP2/ICAM1/PTGS1/MMP9/CAV1/HSPB1/SERPINE1/CSTA/PLAU/ACE2/IDO1/IL1RN/MMP7/MMP13/CYP1B1/DUOX2/ADM/SCGB1A1/MMP14/S100A9/IFI27/THBD/CLDN4/MMP1/ADA/AKR1B10	28	1.33206
	DOID:2320	obstructive lung disease	1.1874e-05	0.000272886	PLAUR/PTGS2/MMP2/ICAM1/MMP9/HSPB1/SERPINE1/CSTA/PLAU/IDO1/IL1RN/MMP13/CYP1B1/DUOX2/ADM/SCGB1A1/MMP14/THBD/MMP1/ADA	20	0.951475
	DOID:3910	lung adenocarcinoma	3.07107e-05	0.000497853	BID/PTGS2/PTGS1/MMP9/CAV1/HSPB1/CYP1B1/S100A8/ITGA5/S100A9/S100P/MACC1/TACSTD2/S100A2	14	0.666032
	DOID:5409	lung small cell carcinoma	3.36404e-05	0.000515236	PLAUR/PTGS2/MMP2/ICAM1/MMP9/CAV1/PLAU/CDKN1A/SAT1	9	0.428164
	DOID:9675	pulmonary emphysema	0.0003845	0.00304409	MMP2/MMP9/MMP14/MMP1	4	0.190295
	DOID:3082	interstitial lung disease	0.00126968	0.00760236	PTGS2/MMP2/MMP9/CAV1/PLAU/ACE2/IL1RN/MMP7/SCGB1A1/S100A9/MMP1	11	0.523311
	DOID:3907	lung squamous cell carcinoma	0.00138868	0.00802911	PTGS2/CDKN1A/S100A7/AKR1B10	4	0.190295
	DOID:3770	pulmonary fibrosis	0.00542887	0.0221331	PTGS2/MMP2/MMP9/CAV1/PLAU/MMP7/S100A9/MMP1	8	0.38059
